# Supplementary material for: Identification of CCZ1 as an essential lysosomal trafficking regulator in Marburg and Ebola virus infections
Source: Nat Commun. 2023 Oct 25;14:6785. doi: 10.1038/s41467-023-42526-6 (PMC10600203; doi:10.1038/s41467-023-42526-6)
Supplement: Supplementary file 3 — Source data [file 41467_2023_42526_MOESM3_ESM.zip]

Archive with 5 entries (5 files):
- Source data/Mass spectrometry data.xlsx
- Source data/Statistical analysis.xlsx
- Source data/Supplementary uncropped WB.pdf
- Source data/VSVMarburgScreen2_results.xlsx
- Source data/Western-blots.pdf
