# Supplementary material for: Identification of CCZ1 as an essential lysosomal trafficking regulator in Marburg and Ebola virus infections
Source: Nat Commun. 2023 Oct 25;14:6785. doi: 10.1038/s41467-023-42526-6 (PMC10600203; doi:10.1038/s41467-023-42526-6)
Supplement: Supplementary file 3 — Source data [file 41467_2023_42526_MOESM3_ESM.zip › Source data/Mass spectrometry data.xlsx]

## Sheet: for publications
Protein Accession	Protein Name	Peptide Sequence	Precursor Mz	Precursor Charge
P04406	sp|P04406|G3P_HUMAN	VGVNGFGR	403.219	2
		VIISAPSADAPMFVMGVNHEK	738.375	3
		VIHDNFGIVEGLMTTVHAITATQK	865.791	3
		GALQNIIPASTGAAK	706.399	2
		VIPELNGK	435.258	2
		VPTANVSVVDLTCR	510.936	3
		LISWYDNEFGYSNR	588.606	3
P86791	sp|P86791|CCZ1_HUMAN	ILFYHPNEVEK	694.864	2
		YLTTSLFPR	549.303	2
		HIEPELAGR	511.275	2
		FLTGPLNLNDPDAK	757.896	2
		IFVNTDDTYEELHLIVYK	738.044	3
		ILGDINSDFTR	625.822	2
		VDEDEEIIVK	594.803	2
		ELYVILNQK	560.324	2
		NANLIEVNEEVK	686.359	2
