# Supplementary material for: Identification of CCZ1 as an essential lysosomal trafficking regulator in Marburg and Ebola virus infections
Source: Nat Commun. 2023 Oct 25;14:6785. doi: 10.1038/s41467-023-42526-6 (PMC10600203; doi:10.1038/s41467-023-42526-6)
Supplement: Supplementary file 3 — Source data [file 41467_2023_42526_MOESM3_ESM.zip › Source data/Statistical analysis.xlsx]

## Sheet: Figure 3
3a
	p-value	t-value	d.of freedom
wt-ccz1 KO	0.0063	5.246	4
wt-inverted	0.0333	3	4
KO-inverted	0.0017	7.489	4
3b
	p-value	t-value	d.of freedom
wt-npc1 KO	0.0061	5.306	4
wt-inverted	0.0296	3.311	4
KO-inverted	0.0032	6.335	4
3a
	p-value	t-value	d.of freedom
wt-Rab7 KO	0.0064	5.22	4
wt-inverted	0.0119	4.376	4
KO-inverted	0.0250	3.495	4

## Sheet: Figure 4
4e
	p-value	t-value	d.of freedom
Control-CCZ1 KO	0.0002	13.77	4
Ko-Tr	0.0172	3.925	4
Control-Tr	0.0004	10.89	4
4f
	p-value	t-value	d.of freedom
Control-MON1A KO	0.0039	5.973	4
Ko-Tr	0.0190	3.805	4
Control-Tr	0.5302	0.6864	4
4g
	p-value	t-value	d.of freedom
wt-MON1B KO	0.0010	8.580	4
wt-inverted	0.0098	4.634	4
KO-inverted	0.0494	2.788	4

## Sheet: Figure 5
MARV
	p-value	t-value	d.of freedom
wt-CCZ1 KO	0.1234	1.947	4
Control-KO	0.0008	9.167	4
EBOV
	p-value	t-value	d.of freedom
wt-CCZ1 KO	0.0113	4.446	4
Control-KO	0.0053	5.507	4
LASV
	p-value	t-value	d.of freedom
wt-CCZ1 KO	0.5748	0.6101	4
Control-KO	0.1532	1.760	4

## Sheet: Figure 6
PHH suspension MOI 1
	p-value	t-value	d.of freedom
control-siRNA	0.0129	4.278	4
PHH suspension MOI 5
	p-value	t-value	d.of freedom
control-siRNA	0.0289	3.336	4
PHH spheroid MOI 1
	p-value	t-value	d.of freedom
control-siRNA	0.0301	3.294	4
PHH spheroid MOI 5
	p-value	t-value	d.of freedom
control-siRNA	0.0229	3.594	4

## Sheet: Figure 7
7c
EBOV
	p-value	F-value	d.of freedom
wt-KO cl 1	0.0008	34.51	6
wt-KO cl 2	0.0006	34.51	6
MARV
	p-value	F-value	d.of freedom
wt-KO cl 1	<0,0001	139.6	6
wt-KO cl 2	<0,0001	139.6	6
7d
EBOV
	p-value	F-value	d.of freedom
wt-KO cl 1	0.0136	10.34	6
wt-KO cl 2	0.0136	10.34	6
MARV
	p-value	F-value	d.of freedom
wt-KO cl 1	0.0043	16.89	6
wt-KO cl 2	0.0042	16.89	6

## Sheet: Figure 8
8c
	p-value	t-value	d.of freedom
wild type-ccz1 KO	<0,0001	10.35	10

## Sheet: Figure 9
9a
	p-value	t-value	d.of freedom
wt-CCZ1 KO	0.2528	1.335	4
Control-KO	0.2185	1.458	4
wt-control	0.8430	0.2113	4
9c
	p-value	t-value	d.of freedom
Mock-ccz1 siRNA	0.0204	3.725	4
Neg siRNA-ccz1 siRNA	0.0084	4.842	4
9d
	p-value	t-value	d.of freedom
wt-CCZ1 KO	0.0014	7.844	4
