# Supplementary material for: Identification of CCZ1 as an essential lysosomal trafficking regulator in Marburg and Ebola virus infections
Source: Nat Commun. 2023 Oct 25;14:6785. doi: 10.1038/s41467-023-42526-6 (PMC10600203; doi:10.1038/s41467-023-42526-6)
Supplement: Supplementary file 3 — Source data [file 41467_2023_42526_MOESM3_ESM.zip › Source data/VSVMarburgScreen2_results.xlsx]

## Sheet: Marburg2_MseI final Eval.
Gene	LOFScore	DI	I	DR	R	CDS_S	CDS_AS	5UTR_S	5UTR_AS	1Intron_S	Intron_S	ncExon_S	ncExon_AS	3UTR_S	3UTR_AS	1Intron_AS	Intron_AS	Upstream_S	Upstream_AS	InterUp_S	InterUp_AS	InterDown_S	InterDown_AS	P(intrD)	DIBG	IBG	TotScreen	TotBG	E(DIvsI)	E(IvsIBG)	E(DIvsDIBG)	P(DIvsI)	Pdepl(DIvsI)	P(IvsIBG)	Pdepl(IvsIBG)	P(DIvsDIBG)	Pdepl(DIvsDIBG)
Npc1	0	99	103	418546	427608	2	1	0	0	64	32	0	0	0	0	0	1	1	0	2	0	0	0	6.18467e-23	27	285	1541	1687974	101121	396092	4005.34	1.41201e-90	1	1.44353e-221	1	2.57695e-305	1
Ccz1	7.46146e-47	15	17	25886	29762	2	0	0	0	3	10	0	0	0	0	1	0	1	0	0	0	0	0	0.000915527	8	31	1541	1687974	339044	602242	2041.86	0.0117233	1	1.20105e-36	1	6.36464e-40	1
3110002H16Rik	1.35104e-43	13	15	5527	13628	2	1	0	0	2	8	0	0	0	0	0	0	0	0	0	0	0	2	0.000976563	15	246	1541	1687974	141393	672048	950231	1.50522e-09	1	1.08113e-17	1	8.97569e-30	1
Emc8	8.65725e-39	14	14	987	987	0	0	0	0	14	0	0	0	0	0	0	0	0	0	0	0	0	0	6.10352	24	103	1541	1687974	427801	149794	640821	0.000139071	1	4.18741e-21	1	6.22506e-30	1
Ssr2	4.26761e-37	16	16	370	370	1	0	0	0	1	14	0	0	0	0	0	0	0	0	0	0	0	0	3.05176	119	724	1541	1687974	607976	243536	148064	2.83749e-08	1	3.17053e-12	1	1.50401e-24	1
RP24-414A22,6	7.79157e-25	14	14	987	987	0	0	0	0	14	0	0	0	0	0	0	0	0	0	0	0	0	0	6.10352	136	331	1541	1687974	243277	466439	113474	0.390798	1	4.32784e-14	1	1.99376e-19	1
Emc2	7.40578e-23	10	11	928	943	0	0	0	0	4	6	0	0	0	0	1	0	0	0	0	0	0	0	0.00585938	17	36	1541	1687974	192092	336783	646934	0.00346155	0.99974	1.13358e-19	1	2.13944e-20	1
Rab7	4.26531e-16	6	6	2671	2671	0	0	0	0	5	1	0	0	0	0	0	0	0	0	0	0	0	0	0.015625	17	218	1541	1687974	127544	306344	390723	0.0224882	1	0.00721318	1	1.89669e-09	1
Ctsl	1.00507e-06	3	4	317	1545	1	0	0	0	2	0	0	0	0	0	0	0	1	0	0	0	0	0	0.25	4	58	1541	1687974	107145	772934	828157	0.0012442	0.999977	0.0312769	1	0.000807805	1
Gm11374	0.00010139	1	1	96	96	0	0	0	0	0	1	0	0	0	0	0	0	0	0	0	0	0	0	0.5	1	9	1541	1687974	827273	132399	1095.3	0.111111	1	0.00818272	0.999966	0.000912512	1
Gm5566	0.000113016	1	3	3525	3572	0	0	0	0	0	0	1	0	0	0	0	0	0	0	0	0	0	2	1	6	864	1541	1687974	502649	392946	197514	0.020689	0.999856	0.0457777	0.991365	0.00546261	0.999985
Ubr4	0.000118931	2	2	196	196	0	0	0	0	2	0	0	0	0	0	0	0	0	0	0	0	0	0	0.25	28	46	1541	1687974	164057	498946	818555	0.37051	1	0.00085695	0.999988	0.000320992	0.999997
1190003K10Rik	0.000152086	1	1	32	32	0	0	0	0	0	1	0	0	0	0	0	0	0	0	0	0	0	0	0.5	1	6	1541	1687974	554545	197514	1095.3	0.166667	1	0.00546261	0.999985	0.000912512	1
Slc22a4	0.000152086	1	1	48	48	0	0	0	0	0	1	0	0	0	0	0	0	0	0	0	0	0	0	0.5	1	6	1541	1687974	554545	197514	1095.3	0.166667	1	0.00546261	0.999985	0.000912512	1
AL669897,1	0.000154814	1	1	558	558	0	0	0	0	1	0	0	0	0	0	0	0	0	0	0	0	0	0	0.5	3	53	1541	1687974	17129	226899	388657	0.0566038	1	0.047234	0.998867	0.00273504	0.999996
Pik3c3	0.00018164	2	3	252	7905	1	0	0	0	0	1	0	0	0	0	0	0	0	0	1	0	0	0	0.5	6	296	1541	1687974	328826	114672	377072	0.00121599	0.999992	0.00268495	0.999821	1.49376	1
Stt3a	0.000218456	1	1	12	12	0	0	0	0	0	1	0	0	0	0	0	0	0	0	0	0	0	0	0.5	10	416	1541	1687974	41198	289554	119291	0.0240385	1	0.316019	0.943806	0.00908777	0.999959
B230398E01Rik	0.000288618	2	2	894	894	0	0	0	0	0	0	1	1	0	0	0	0	0	0	0	0	0	0	1	53	105	1541	1687974	197928	218853	433171	0.254785	1	0.00430857	0.999864	0.00113279	0.999982
Tmem109	0.000312149	1	1	82	82	0	0	1	0	0	0	0	0	0	0	0	0	0	0	0	0	0	0	1	6	105	1541	1687974	172295	114637	197514	0.0571429	1	0.0914092	0.995691	0.00546261	0.999985
Gm11647	0.000330464	1	1	2891	2891	0	0	0	0	0	0	0	1	0	0	0	0	0	0	0	0	0	0	1	10	275	1541	1687974	272376	437963	119291	0.0363636	1	0.222037	0.973307	0.00908777	0.999959
CT033751,2	0.000339909	2	2	614	614	0	0	0	0	2	0	0	0	0	0	0	0	0	0	0	0	0	0	0.25	65	145	1541	1687974	222888	158521	353324	0.200951	1	0.00802107	0.99965	0.0016915	0.999967
Eif2ak3	0.000392608	1	1	59	59	0	0	0	0	1	0	0	0	0	0	0	0	0	0	0	0	0	0	0.5	5	58	1541	1687974	113922	207373	236242	0.0862069	1	0.0515733	0.998647	0.00455425	0.99999
Fes	0.00044591	1	1	49	49	0	1	0	0	0	0	0	0	0	0	0	0	0	0	0	0	0	0	1	7	100	1541	1687974	140986	120363	169695	0.07	1	0.0872521	0.99608	0.00637014	0.99998
Tsx	0.000466058	1	2	21	163	1	0	0	0	0	0	0	0	0	0	0	0	0	0	0	0	1	0	1	12	555	1541	1687974	240303	414365	995732	0.0427757	0.999533	0.0922104	0.98512	0.0108954	0.99994
Prdm4	0.00051282	1	1	576	576	0	0	0	0	0	1	0	0	0	0	0	0	0	0	0	0	0	0	0.5	3	16	1541	1687974	519355	748345	388657	0.1875	1	0.0145008	0.999894	0.00273504	0.999996
Mark3	0.000516849	1	1	314	314	0	0	0	0	0	1	0	0	0	0	0	0	0	0	0	0	0	0	0.5	14	344	1541	1687974	244043	350141	854493	0.0406977	1	0.269539	0.959907	0.0126997	0.999919
Ppt1	0.000530845	1	1	33	33	0	0	0	0	1	0	0	0	0	0	0	0	0	0	0	0	0	0	0.5	7	84	1541	1687974	118451	143262	169695	0.0833333	1	0.0738212	0.997207	0.00637014	0.99998
Cenpn	0.000615439	1	1	15	15	0	0	0	0	0	1	0	0	0	0	0	0	0	0	0	0	0	0	0.5	5	37	1541	1687974	727451	324753	236242	0.135135	1	0.0332146	0.999443	0.00455425	0.99999
Mmp15	0.000768812	1	1	189	189	1	0	0	0	0	0	0	0	0	0	0	0	0	0	0	0	0	0	1	7	58	1541	1687974	81831	207373	169695	0.12069	1	0.0515733	0.998647	0.00637014	0.99998
Trpm2	0.000912512	1	1	104	104	0	0	0	0	0	1	0	0	0	0	0	0	0	0	0	0	0	0	0.5	1	1	1541	1687974	1	1095.3	1095.3	1	1	0.000912512	1	0.000912512	1
Gfod1	0.00101232	2	2	3114	3114	0	0	0	0	2	0	0	0	0	0	0	0	0	0	0	0	0	0	0.25	163	513	1541	1687974	314592	448283	141026	0.100958	1	0.0807336	0.987916	0.0100271	0.999509
Cramp1l	0.00104144	1	1	33	33	0	0	0	0	0	1	0	0	0	0	0	0	0	0	0	0	0	0	0.5	4	14	1541	1687974	343902	854493	293862	0.285714	1	0.0126997	0.999919	0.00364506	0.999993
Sptlc2	0.00108946	2	2	198	198	0	1	0	0	0	1	0	0	0	0	0	0	0	0	0	0	0	0	0.5	153	437	1541	1687974	2855	526227	150238	0.12258	1	0.0612498	0.992141	0.00888774	0.999592
Taf1d	0.00111477	1	1	17	17	0	0	0	0	1	0	0	0	0	0	0	0	0	0	0	0	0	0	0.5	7	40	1541	1687974	564789	300458	169695	0.175	1	0.0358589	0.99935	0.00637014	0.99998
AC132304,1	0.00124821	1	1	4513	4513	0	0	0	0	1	0	0	0	0	0	0	0	0	0	0	0	0	0	0.5	9	59	1541	1687974	649451	203864	132399	0.152542	1	0.0524388	0.998601	0.00818272	0.999966
Rab10	0.00127997	1	1	15	15	0	0	0	0	1	0	0	0	0	0	0	0	0	0	0	0	0	0	0.5	10	71	1541	1687974	70396	169456	119291	0.140845	1	0.0627632	0.997989	0.00908777	0.999959
Tmem181b-ps	0.00149268	1	1	56	56	1	0	0	0	0	0	0	0	0	0	0	0	0	0	0	0	0	0	1	8	39	1541	1687974	482716	308142	148745	0.205128	1	0.0349782	0.999381	0.00727684	0.999973
Gm5602	0.00156363	1	2	1944	1965	0	0	0	0	1	0	0	0	0	0	0	0	0	0	1	0	0	0	0.5	12	161	1541	1687974	697403	142777	995732	0.143513	0.994445	0.0097943	0.999527	0.0108954	0.99994
Ptpn14	0.0017418	2	2	8668	8668	0	0	0	0	1	1	0	0	0	0	0	0	0	0	0	0	0	0	0.25	124	229	1541	1687974	184609	100399	185346	0.293206	1	0.0190244	0.998699	0.00594054	0.999778
AC122013,1	0.00176292	1	1	75	75	0	0	0	0	0	0	0	1	0	0	0	0	0	0	0	0	0	0	1	13	87	1541	1687974	664885	138328	919722	0.149425	1	0.0763544	0.99701	0.011798	0.99993
A530013C23Rik	0.00182634	1	2	20	3708	0	0	0	0	1	0	0	0	0	0	0	0	0	0	1	0	0	0	0.5	18	312	1541	1687974	90321	736988	665655	0.112056	0.996672	0.0336119	0.996889	0.0162985	0.999867
Fam196b	0.00185204	1	1	928	928	0	0	0	0	1	0	0	0	0	0	0	0	0	0	0	0	0	0	0.5	14	96	1541	1687974	68156	125373	854493	0.145833	1	0.0839127	0.996379	0.0126997	0.999919
Tmed10	0.00187107	1	1	16	16	0	0	0	0	1	0	0	0	0	0	0	0	0	0	0	0	0	0	0.5	16	124	1541	1687974	770807	970858	748345	0.129032	1	0.107034	0.994059	0.0145008	0.999894
Gnrhr	0.00204848	1	1	208	208	0	0	0	0	1	0	0	0	0	0	0	0	0	0	0	0	0	0	0.5	6	16	1541	1687974	263934	748345	197514	0.375	1	0.0145008	0.999894	0.00546261	0.999985
Ccdc175	0.0020791	1	1	21	21	0	0	0	0	0	1	0	0	0	0	0	0	0	0	0	0	0	0	0.5	8	28	1541	1687974	346914	428767	148745	0.285714	1	0.0252383	0.999679	0.00727684	0.999973
1600014C10Rik	0.00212846	1	1	64	64	0	0	0	0	1	0	0	0	0	0	0	0	0	0	0	0	0	0	0.5	17	123	1541	1687974	719883	978745	704582	0.138211	1	0.106219	0.994151	0.0154001	0.999881
B4galt6	0.0023836	1	1	608	608	0	1	0	0	0	0	0	0	0	0	0	0	0	0	0	0	0	0	1	55	1130	1541	1687974	20.51	106613	218663	0.0486726	1	0.64369	0.724128	0.0489721	0.998782
Caprin2	0.00238938	1	1	106	106	0	0	0	0	1	0	0	0	0	0	0	0	0	0	0	0	0	0	0.5	11	46	1541	1687974	415315	261353	108544	0.23913	1	0.0411257	0.999143	0.00999199	0.99995
Foxa3	0.00242561	1	1	55	55	0	0	0	0	1	0	0	0	0	0	0	0	0	0	0	0	0	0	0.5	8	24	1541	1687974	297531	499932	148745	0.333333	1	0.0216722	0.999764	0.00727684	0.999973
Mkl1	0.00269387	1	1	983	983	0	0	0	0	1	0	0	0	0	0	0	0	0	0	0	0	0	0	0.5	14	66	1541	1687974	468794	182275	854493	0.212121	1	0.0584751	0.998257	0.0126997	0.999919
Ppm1b	0.00284026	1	1	27	27	0	0	0	0	0	1	0	0	0	0	0	0	0	0	0	0	0	0	0.5	13	54	1541	1687974	412977	222705	919722	0.240741	1	0.0481035	0.998825	0.011798	0.99993
Gbgt1	0.00284911	1	1	23	23	0	0	0	0	0	1	0	0	0	0	0	0	0	0	0	0	0	0	0.5	25	198	1541	1687974	789243	608195	480014	0.126263	1	0.165373	0.985512	0.0225649	0.999744
Ap2a1	0.00296326	1	1	18	18	0	0	0	0	0	1	0	0	0	0	0	0	0	0	0	0	0	0	0.5	14	60	1541	1687974	426241	200472	854493	0.233333	1	0.0533035	0.998554	0.0126997	0.999919
Zfp282	0.00297059	1	1	31	31	0	0	0	0	0	1	0	0	0	0	0	0	0	0	0	0	0	0	0.5	11	37	1541	1687974	334234	324753	108544	0.297297	1	0.0332146	0.999443	0.00999199	0.99995
Ldlr	0.00304084	1	1	53	53	0	0	0	0	1	0	0	0	0	0	0	0	0	0	0	0	0	0	0.5	20	119	1541	1687974	592537	101162	59942	0.168067	1	0.102949	0.994512	0.018093	0.999835
Maz	0.00313008	1	1	99	99	0	0	0	0	0	1	0	0	0	0	0	0	0	0	0	0	0	0	0.5	13	49	1541	1687974	374809	245384	919722	0.265306	1	0.0437483	0.999029	0.011798	0.99993
Mbtps1	0.00314034	1	1	67	67	0	0	0	0	1	0	0	0	0	0	0	0	0	0	0	0	0	0	0.5	11	35	1541	1687974	316216	343258	108544	0.314286	1	0.0314477	0.999501	0.00999199	0.99995
Rbm18	0.00343475	1	1	161	161	0	0	0	0	0	0	0	1	0	0	0	0	0	0	0	0	0	0	1	11	32	1541	1687974	289189	375338	108544	0.34375	1	0.0287914	0.999582	0.00999199	0.99995
Ablim2	0.00353829	2	2	38	38	0	0	0	0	1	1	0	0	0	0	0	0	0	0	0	0	0	0	0.25	229	531	1541	1687974	23182	43309	100399	0.185987	1	0.0855953	0.986758	0.0190244	0.998699
Slc29a1	0.00359601	1	2	161	551	0	0	0	0	1	0	0	0	0	0	0	0	0	0	0	1	0	0	0.5	44	941	1541	1687974	111782	24441	273205	0.0913312	0.997814	0.212564	0.943763	0.0393733	0.999215
Rai14	0.00365401	2	2	358	358	0	0	0	0	0	2	0	0	0	0	0	0	0	0	0	0	0	0	0.25	211	446	1541	1687974	211322	515611	10896	0.223818	1	0.0634624	0.991695	0.0163258	0.99897
Dcdc2a	0.00371591	1	1	21	21	0	0	0	0	0	1	0	0	0	0	0	0	0	0	0	0	0	0	0.5	7	12	1541	1687974	170423	995732	169695	0.583333	1	0.0108954	0.99994	0.00637014	0.99998
Gm13507	0.00387602	1	1	17	17	0	0	0	0	1	0	0	0	0	0	0	0	0	0	0	0	0	0	0.5	9	19	1541	1687974	20989	630804	132399	0.473684	1	0.0171962	0.999851	0.00818272	0.999966
Efs	0.00401519	1	1	28	28	0	0	0	0	1	0	0	0	0	0	0	0	0	0	0	0	0	0	0.5	28	176	1541	1687974	62669	684177	428767	0.159091	1	0.148439	0.988401	0.0252383	0.999679
Gm13250	0.00414308	1	1	54	54	0	0	0	0	0	0	1	0	0	0	0	0	0	0	0	0	0	0	1	16	56	1541	1687974	348447	214766	748345	0.285714	1	0.04984	0.998738	0.0145008	0.999894
Pdzrn4	0.00420994	2	3	4295	4432	0	0	0	0	0	2	0	0	0	0	0	0	0	0	0	0	0	1	0.25	7	264	1541	1687974	251981	128567	323963	0.00207188	0.999981	0.00194647	0.999884	2.03194	1
A2ld1	0.00421758	1	1	2007	2007	0	0	1	0	0	0	0	0	0	0	0	0	0	0	0	0	0	0	1	12	31	1541	1687974	257025	387407	995732	0.387097	1	0.0279043	0.999607	0.0108954	0.99994
Apol7d	0.00423772	1	1	82	82	0	0	0	0	1	0	0	0	0	0	0	0	0	0	0	0	0	0	0.5	37	290	1541	1687974	781941	415317	324753	0.127586	1	0.232619	0.970579	0.0332146	0.999443
Helz	0.00436615	1	1	546	546	0	0	0	0	0	1	0	0	0	0	0	0	0	0	0	0	0	0	0.5	34	238	1541	1687974	69824	506021	353324	0.142857	1	0.195305	0.979561	0.0305631	0.999528
Nqo1	0.00448438	1	1	120	120	0	0	0	0	1	0	0	0	0	0	0	0	0	0	0	0	0	0	0.5	26	136	1541	1687974	521456	885257	461623	0.191176	1	0.116764	0.992905	0.0234568	0.999723
Usp33	0.00457966	1	1	480	480	0	0	0	0	0	1	0	0	0	0	0	0	0	0	0	0	0	0	0.5	11	24	1541	1687974	217117	499932	108544	0.458333	1	0.0216722	0.999764	0.00999199	0.99995
BC049352	0.00464026	1	1	151	151	0	0	0	0	1	0	0	0	0	0	0	0	0	0	0	0	0	0	0.5	16	50	1541	1687974	31118	240486	748345	0.32	1	0.044621	0.99899	0.0145008	0.999894
Wrb	0.0046914	1	1	106	106	0	0	0	0	0	1	0	0	0	0	0	0	0	0	0	0	0	0	0.5	21	85	1541	1687974	403318	141579	571012	0.247059	1	0.0746663	0.997142	0.018989	0.999819
Sema6c	0.00469491	1	1	120	120	0	0	0	0	1	0	0	0	0	0	0	0	0	0	0	0	0	0	0.5	44	369	1541	1687974	836961	326425	273205	0.119241	1	0.286025	0.954545	0.0393733	0.999215
Gm13074	0.00495798	1	1	80	80	0	0	0	0	1	0	0	0	0	0	0	0	0	0	0	0	0	0	0.5	35	222	1541	1687974	632764	542474	343258	0.157658	1	0.183463	0.982046	0.0314477	0.999501
Tmem41b	0.00507942	1	2	14	62	0	0	0	0	0	1	0	0	0	0	0	0	0	0	1	0	0	0	0.5	24	192	1541	1687974	417526	119737	499932	0.234375	0.984375	0.0136726	0.999214	0.0216722	0.999764
Ly75	0.00510212	1	1	12	12	0	0	0	0	1	0	0	0	0	0	0	0	0	0	0	0	0	0	0.5	45	355	1541	1687974	787361	339295	267147	0.126761	1	0.276839	0.957579	0.0402499	0.999179
Dusp10	0.00513336	1	1	12	12	0	0	0	0	0	1	0	0	0	0	0	0	0	0	0	0	0	0	0.5	17	51	1541	1687974	29883	23578	704582	0.333333	1	0.0454928	0.99895	0.0154001	0.999881
AC154910,1	0.00516942	1	1	23	23	0	0	0	0	1	0	0	0	0	0	0	0	0	0	0	0	0	0	0.5	20	70	1541	1687974	348756	171874	59942	0.285714	1	0.0619071	0.998044	0.018093	0.999835
Tiam2	0.00532008	1	1	221	221	0	0	0	0	0	1	0	0	0	0	0	0	0	0	0	0	0	0	0.5	37	231	1541	1687974	622911	521348	324753	0.160173	1	0.190146	0.980665	0.0332146	0.999443
Dirc2	0.00547491	1	1	591	591	0	0	0	0	1	0	0	0	0	0	0	0	0	0	0	0	0	0	0.5	31	158	1541	1687974	50836	762072	387407	0.196203	1	0.134328	0.99055	0.0279043	0.999607
Gm12678	0.00559957	1	1	1259	1259	0	0	0	0	0	0	0	1	0	0	0	0	0	0	0	0	0	0	1	41	269	1541	1687974	654745	447728	293147	0.152416	1	0.217763	0.974368	0.0367387	0.999317
Bcat2	0.00575626	2	2	39	39	1	0	0	0	1	0	0	0	0	0	0	0	0	0	0	0	0	0	0.5	301	704	1541	1687974	233843	326678	763912	0.182805	1	0.136128	0.972487	0.0314885	0.997186
Gm16582	0.00579367	1	1	842	842	0	0	0	0	1	0	0	0	0	0	0	0	0	0	0	0	0	0	0.5	49	370	1541	1687974	753768	325543	245384	0.132432	1	0.286677	0.954325	0.0437483	0.999029
Ak8	0.00592653	1	1	467	467	0	0	0	0	0	0	0	1	0	0	0	0	0	0	0	0	0	0	1	14	30	1541	1687974	213475	400277	854493	0.466667	1	0.0270165	0.999632	0.0126997	0.999919
Ankrd33b	0.00597799	1	1	152	152	0	0	0	0	1	0	0	0	0	0	0	0	0	0	0	0	0	0	0.5	60	535	1541	1687974	890349	225161	200472	0.11215	1	0.38645	0.913312	0.0533035	0.998554
Tlk2	0.00603115	1	1	299	299	0	0	0	0	0	1	0	0	0	0	0	0	0	0	0	0	0	0	0.5	27	109	1541	1687974	402583	110434	444589	0.247706	1	0.0947213	0.995368	0.024348	0.999701
Cadps2	0.00611194	1	1	126	126	0	0	0	0	1	0	0	0	0	0	0	0	0	0	0	0	0	0	0.5	18	48	1541	1687974	265746	250485	665655	0.375	1	0.0428749	0.999068	0.0162985	0.999867
0610031J06Rik	0.00613089	1	1	410	410	0	0	0	0	0	0	0	1	0	0	0	0	0	0	0	0	0	0	1	14	29	1541	1687974	206383	414033	854493	0.482759	1	0.0261278	0.999656	0.0126997	0.999919
Gm128	0.00613496	1	1	738	738	1	0	0	0	0	0	0	0	0	0	0	0	0	0	0	0	0	0	1	13	25	1541	1687974	191603	480014	919722	0.52	1	0.0225649	0.999744	0.011798	0.99993
C130039O16Rik	0.00626685	2	2	94	94	0	0	0	0	2	0	0	0	0	0	0	0	0	0	0	0	0	0	0.25	333	818	1541	1687974	245602	281156	690525	0.165723	1	0.172195	0.959962	0.0378152	0.996271
Slc44a4	0.00628827	1	1	45	45	0	0	0	0	0	1	0	0	0	0	0	0	0	0	0	0	0	0	0.5	23	76	1541	1687974	329437	158323	521574	0.302632	1	0.0670318	0.997703	0.0207786	0.999783
Mb21d2	0.00678366	1	1	541	541	0	0	0	0	1	0	0	0	0	0	0	0	0	0	0	0	0	0	0.5	38	191	1541	1687974	501575	630474	31623	0.198953	1	0.160022	0.986461	0.0340968	0.999412
Eif4b	0.00686859	1	1	474	474	0	0	0	0	1	0	0	0	0	0	0	0	0	0	0	0	0	0	0.5	30	118	1541	1687974	392359	102018	400277	0.254237	1	0.102129	0.994601	0.0270165	0.999632
Myo1g	0.0069804	1	2	82	2278	0	0	0	0	1	0	0	0	0	0	0	0	0	0	0	0	1	0	0.5	33	263	1541	1687974	416357	874245	363999	0.235207	0.984256	0.0245892	0.998074	0.0296777	0.999555
Gpr98	0.00714205	1	1	215	215	0	0	0	0	0	1	0	0	0	0	0	0	0	0	0	0	0	0	0.5	32	129	1541	1687974	402181	933257	375338	0.248062	1	0.111102	0.99359	0.0287914	0.999582
Ankrd12	0.00741387	1	1	3959	3959	0	0	0	0	0	1	0	0	0	0	0	0	0	0	0	0	0	0	0.5	39	184	1541	1687974	470844	654446	308142	0.211957	1	0.154636	0.987383	0.0349782	0.999381
AC163629,2	0.00746308	2	3	381	467	0	0	0	0	1	1	0	0	0	0	0	0	0	0	0	0	1	0	0.25	362	1382	1541	1687974	258564	245673	635222	0.169892	0.982028	0.134085	0.960701	0.0439284	0.995302
Nrcam	0.00746731	1	1	22	22	0	0	0	0	0	1	0	0	0	0	0	0	0	0	0	0	0	0	0.5	23	64	1541	1687974	277489	187962	521574	0.359375	1	0.0567544	0.998359	0.0207786	0.999783
BC052040	0.00766863	1	1	890	890	0	0	0	0	1	0	0	0	0	0	0	0	0	0	0	0	0	0	0.5	21	52	1541	1687974	246919	231254	571012	0.403846	1	0.0463638	0.998909	0.018989	0.999819
Acsl4	0.00772034	1	1	37	37	0	0	0	0	0	1	0	0	0	0	0	0	0	0	0	0	0	0	0.5	18	38	1541	1687974	210497	31623	665655	0.473684	1	0.0340968	0.999412	0.0162985	0.999867
U6	0.00783522	1	51	429	59105	0	0	0	0	0	0	0	1	0	0	0	0	1	3	6	13	14	13	1	106	60951	1541	1687974	123662	0.918278	113557	0.0849453	0.996356	0.755434	0.290695	0.0922384	0.995612
Gm14216	0.00786653	1	1	343	343	0	0	0	0	0	1	0	0	0	0	0	0	0	0	0	0	0	0	0.5	20	46	1541	1687974	229353	261353	59942	0.434783	1	0.0411257	0.999143	0.018093	0.999835
Gm16174	0.00831765	1	1	216	216	0	0	0	0	0	0	0	1	0	0	0	0	0	0	0	0	0	0	1	70	521	1541	1687974	743367	23121	171874	0.134357	1	0.378556	0.917116	0.0619071	0.998044
Tnrc6c	0.00837766	1	1	1283	1283	0	0	0	0	0	0	0	1	0	0	0	0	0	0	0	0	0	0	1	57	345	1541	1687974	604378	349126	211004	0.165217	1	0.270206	0.959698	0.050707	0.998693
Brwd1	0.00845943	1	1	120	120	0	0	0	0	0	1	0	0	0	0	0	0	0	0	0	0	0	0	0.5	83	716	1541	1687974	861733	16825	144986	0.115922	1	0.479932	0.860158	0.0729752	0.997272
Arhgap27	0.00876224	1	1	2891	2891	0	0	0	0	1	0	0	0	0	0	0	0	0	0	0	0	0	0	0.5	60	365	1541	1687974	607488	330001	200472	0.164384	1	0.283413	0.95542	0.0533035	0.998554
Zfp553	0.00883047	1	2	212	6822	0	0	0	0	1	0	0	0	0	0	0	0	0	0	0	1	0	0	0.5	60	693	1541	1687974	604081	331863	200472	0.165664	0.992504	0.132743	0.973565	0.0533035	0.998554
Ulk2	0.00910265	1	1	1299	1299	0	0	0	0	0	1	0	0	0	0	0	0	0	0	0	0	0	0	0.5	26	67	1541	1687974	257088	179558	461623	0.38806	1	0.0593343	0.998205	0.0234568	0.999723
Gm10433	0.00937604	1	1	16	16	0	0	0	0	0	1	0	0	0	0	0	0	0	0	0	0	0	0	0.5	53	267	1541	1687974	503013	45108	226899	0.198502	1	0.216333	0.974717	0.047234	0.998867
Rassf3	0.0094546	1	1	60	60	0	0	0	0	1	0	0	0	0	0	0	0	0	0	0	0	0	0	0.5	52	255	1541	1687974	489635	472299	231254	0.203922	1	0.207699	0.976774	0.0463638	0.998909
Trpm4	0.00952932	1	1	39	39	0	0	0	0	0	1	0	0	0	0	0	0	0	0	0	0	0	0	0.5	26	64	1541	1687974	245594	187962	461623	0.40625	1	0.0567544	0.998359	0.0234568	0.999723
Aida	0.0100174	1	2	16	116	0	0	0	0	1	0	0	0	0	0	1	0	0	0	0	0	0	0	0.75	24	90	1541	1687974	195831	255287	499932	0.462222	0.928889	0.00319426	0.999913	0.0216722	0.999764
Nmnat3	0.0100517	1	1	369	369	0	0	0	0	0	0	0	1	0	0	0	0	0	0	0	0	0	0	1	20	36	1541	1687974	179602	333749	59942	0.555556	1	0.0323316	0.999472	0.018093	0.999835
Uvrag	0.0100664	1	2	965	2241	0	0	0	0	0	1	0	0	0	0	0	1	0	0	0	0	0	0	0.75	37	224	1541	1687974	316404	102639	324753	0.303073	0.972716	0.0182571	0.998778	0.0332146	0.999443
Celf2	0.0104467	1	1	48	48	0	0	0	0	1	0	0	0	0	0	0	0	0	0	0	0	0	0	0.5	25	54	1541	1687974	215538	222705	480014	0.462963	1	0.0481035	0.998825	0.0225649	0.999744
Wdr95	0.0109138	2	2	264	264	1	0	0	0	0	1	0	0	0	0	0	0	0	0	0	0	0	0	0.5	316	561	1541	1687974	177507	409934	727662	0.317284	1	0.0938868	0.984694	0.0343976	0.996777
Setd8	0.0111736	1	1	5846	5846	0	0	0	0	1	0	0	0	0	0	0	0	0	0	0	0	0	0	0.5	34	93	1541	1687974	273021	129413	353324	0.365591	1	0.0814002	0.996595	0.0305631	0.999528
Mttp	0.0115127	1	1	48	48	0	0	0	0	0	1	0	0	0	0	0	0	0	0	0	0	0	0	0.5	25	49	1541	1687974	195618	245384	480014	0.510204	1	0.0437483	0.999029	0.0225649	0.999744
Phex	0.0116563	1	1	532	532	0	0	0	0	0	1	0	0	0	0	0	0	0	0	0	0	0	0	0.5	23	41	1541	1687974	177922	293147	521574	0.560976	1	0.0367387	0.999317	0.0207786	0.999783
AC154781,1	0.0118315	1	1	84	84	0	0	0	0	1	0	0	0	0	0	0	0	0	0	0	0	0	0	0.5	64	307	1541	1687974	479095	392327	187962	0.208469	1	0.244439	0.96736	0.0567544	0.998359
Rgnef	0.0119338	1	1	25	25	0	0	0	0	0	1	0	0	0	0	0	0	0	0	0	0	0	0	0.5	77	438	1541	1687974	568223	275014	156269	0.175799	1	0.329623	0.938506	0.0678832	0.997643
Sh3rf2	0.0120606	1	1	93	93	0	0	0	0	1	0	0	0	0	0	0	0	0	0	0	0	0	0	0.5	42	131	1541	1687974	311401	91902	286184	0.320611	1	0.112723	0.993398	0.0376177	0.999284
Aasdh	0.0133041	1	2	1232	1260	0	0	0	0	0	1	0	0	0	0	0	0	0	0	0	1	0	0	0.5	26	76	1541	1687974	152728	302252	461623	0.567175	0.882964	0.00229712	0.999947	0.0234568	0.999723
Aebp2	0.0145195	1	2	606	665	0	0	0	0	0	1	0	0	0	0	0	0	0	0	1	0	0	0	0.5	65	481	1541	1687974	387104	4781	185075	0.252009	0.981738	0.0723153	0.989824	0.0576151	0.998308
Rnf44	0.0146242	1	1	170	170	0	0	0	0	1	0	0	0	0	0	0	0	0	0	0	0	0	0	0.5	32	63	1541	1687974	196573	190941	375338	0.507937	1	0.0558928	0.998409	0.0287914	0.999582
D630033O11Rik	0.0147236	1	1	98	98	1	0	0	0	0	0	0	0	0	0	0	0	0	0	0	0	0	0	1	38	88	1541	1687974	231234	136758	31623	0.431818	1	0.0771973	0.996942	0.0340968	0.999412
Tmcc2	0.0147495	1	1	199	199	0	0	0	0	1	0	0	0	0	0	0	0	0	0	0	0	0	0	0.5	82	401	1541	1687974	488551	300383	146752	0.204489	1	0.306586	0.947323	0.0721285	0.997336
Nmnat2	0.0150066	2	2	3388	3388	0	0	0	0	2	0	0	0	0	0	0	0	0	0	0	0	0	0	0.25	533	1277	1541	1687974	239561	180106	431465	0.17421	1	0.325005	0.886883	0.0861409	0.986626
2410127L17Rik	0.0150706	1	2	34	101	0	0	0	0	1	0	0	0	0	0	0	0	0	0	1	0	0	0	0.5	42	186	1541	1687974	231546	123597	286184	0.400624	0.949011	0.0128776	0.999282	0.0376177	0.999284
Slc36a3	0.0151161	1	1	92	92	0	0	0	0	0	1	0	0	0	0	0	0	0	0	0	0	0	0	0.5	36	77	1541	1687974	213573	156269	333749	0.467532	1	0.0678832	0.997643	0.0323316	0.999472
Atxn1	0.0155058	1	2	60	84	0	0	0	0	0	1	0	0	0	0	0	0	0	0	0	1	0	0	0.5	65	448	1541	1687974	360552	51331	185075	0.269128	0.978949	0.0639578	0.991594	0.0576151	0.998308
Gjb3	0.0155304	1	1	16	16	0	0	0	0	1	0	0	0	0	0	0	0	0	0	0	0	0	0	0.5	128	909	1541	1687974	70968	132531	940543	0.140814	1	0.563984	0.79804	0.11029	0.993685
E230019M04Rik	0.0156598	1	1	40	40	0	0	0	0	0	1	0	0	0	0	0	0	0	0	0	0	0	0	0.5	61	211	1541	1687974	345499	570741	197191	0.2891	1	0.175221	0.983674	0.0541674	0.998507
Wdfy3	0.015842	2	2	3274	3274	1	0	0	0	0	1	0	0	0	0	0	0	0	0	0	0	0	0	0.5	424	812	1541	1687974	191488	283234	542358	0.272659	1	0.170258	0.960682	0.0581019	0.992759
Prpf6	0.0163436	1	1	214	214	0	0	0	0	1	0	0	0	0	0	0	0	0	0	0	0	0	0	0.5	44	106	1541	1687974	24059	113557	273205	0.415094	1	0.0922384	0.995612	0.0393733	0.999215
Lrba	0.0166112	1	1	427	427	0	0	0	0	0	1	0	0	0	0	0	0	0	0	0	0	0	0	0.5	38	78	1541	1687974	204987	154268	31623	0.487179	1	0.0687338	0.997583	0.0340968	0.999412
Bbc3	0.0166757	1	2	448	2010	0	0	0	0	1	0	0	0	0	0	0	0	0	1	0	0	0	0	0.5	43	174	1541	1687974	21159	132116	279544	0.433181	0.938929	0.011351	0.999408	0.0384959	0.99925
Gsta4	0.0167316	1	1	165	165	0	0	0	0	1	0	0	0	0	0	0	0	0	0	0	0	0	0	0.5	70	259	1541	1687974	369615	465008	171874	0.27027	1	0.210588	0.976096	0.0619071	0.998044
Mog	0.0167873	1	2	567	719	0	0	0	0	1	0	0	0	0	0	0	0	0	0	1	0	0	0	0.5	78	597	1541	1687974	400469	385219	154268	0.244236	0.98293	0.104125	0.98199	0.0687338	0.997583
Rnf128	0.0169246	1	1	1071	1071	0	0	0	0	1	0	0	0	0	0	0	0	0	0	0	0	0	0	0.5	41	89	1541	1687974	216788	135223	293147	0.460674	1	0.0780394	0.996874	0.0367387	0.999317
Gm8378	0.0170387	1	2	474	489	0	0	0	0	1	0	0	0	0	0	0	0	0	0	0	0	0	1	0.5	46	196	1541	1687974	222818	117294	261353	0.414307	0.944919	0.0142141	0.999166	0.0411257	0.999143
Tbc1d22a	0.0170933	1	1	274	274	0	0	0	0	0	1	0	0	0	0	0	0	0	0	0	0	0	0	0.5	59	181	1541	1687974	30643	665287	203864	0.325967	1	0.152317	0.987769	0.0524388	0.998601
Dennd2c	0.0174554	2	2	474	474	0	0	0	0	2	0	0	0	0	0	0	0	0	0	0	0	0	0	0.25	457	890	1541	1687974	194728	258414	503203	0.263665	1	0.195693	0.950808	0.066203	0.991131
Grm7	0.0176707	1	1	19	19	0	0	0	0	0	1	0	0	0	0	0	0	0	0	0	0	0	0	0.5	54	147	1541	1687974	271904	819059	222705	0.367347	1	0.12559	0.991766	0.0481035	0.998825
AC122546,1	0.0177081	1	3	40	69	0	0	0	0	0	1	0	0	0	0	0	0	0	0	0	0	1	1	0.5	48	295	1541	1687974	217698	115061	250485	0.413018	0.92919	0.00265962	0.999824	0.0428749	0.999068
Tmbim1	0.0178671	1	1	19	19	0	0	0	0	1	0	0	0	0	0	0	0	0	0	0	0	0	0	0.5	60	179	1541	1687974	298003	672716	200472	0.335196	1	0.150768	0.988023	0.0533035	0.998554
Cd97	0.018438	1	1	13225	13225	0	0	0	0	1	0	0	0	0	0	0	0	0	0	0	0	0	0	0.5	64	197	1541	1687974	307488	611281	187962	0.324873	1	0.164611	0.985649	0.0567544	0.998359
Klb	0.0185469	1	1	52	52	0	0	0	0	1	0	0	0	0	0	0	0	0	0	0	0	0	0	0.5	46	102	1541	1687974	221475	118005	261353	0.45098	1	0.0889172	0.995927	0.0411257	0.999143
Ctnnd1	0.0188314	1	1	668	668	0	0	0	0	1	0	0	0	0	0	0	0	0	0	0	0	0	0	0.5	93	402	1541	1687974	431901	299636	129413	0.231343	1	0.307219	0.947091	0.0814002	0.996595
Mob3c	0.0188353	1	1	11	11	0	0	0	0	0	1	0	0	0	0	0	0	0	0	0	0	0	0	0.5	52	128	1541	1687974	245873	940543	231254	0.40625	1	0.11029	0.993685	0.0463638	0.998909
Srcin1	0.0192184	1	1	20	20	0	0	0	0	0	1	0	0	0	0	0	0	0	0	0	0	0	0	0.5	64	189	1541	1687974	295008	637142	187962	0.338624	1	0.158486	0.986728	0.0567544	0.998359
Gm14278	0.0193475	1	1	209	209	0	0	0	0	0	1	0	0	0	0	0	0	0	0	0	0	0	0	0.5	63	182	1541	1687974	28859	661634	190941	0.346154	1	0.153091	0.987641	0.0558928	0.998409
Fam65b	0.0194294	1	2	20	1199	0	0	0	0	0	1	0	0	0	0	0	0	0	0	1	0	0	0	0.5	37	104	1541	1687974	146977	220955	324753	0.584967	0.873428	0.00422944	0.999867	0.0332146	0.999443
Kif27	0.0195449	1	1	1035	1035	0	1	0	0	0	0	0	0	0	0	0	0	0	0	0	0	0	0	1	47	101	1541	1687974	21465	119173	255804	0.465347	1	0.0880851	0.996004	0.0420007	0.999106
Mmgt2	0.0198196	1	1	581	581	0	0	0	0	0	0	0	1	0	0	0	0	0	0	0	0	0	0	1	41	76	1541	1687974	185158	158323	293147	0.539474	1	0.0670318	0.997703	0.0367387	0.999317
Smyd2	0.0199805	1	1	22	22	0	0	0	0	1	0	0	0	0	0	0	0	0	0	0	0	0	0	0.5	48	103	1541	1687974	214345	116861	250485	0.466019	1	0.0897487	0.995849	0.0428749	0.999068
Atg9b	0.0201786	1	1	13	13	0	0	0	0	1	0	0	0	0	0	0	0	0	0	0	0	0	0	0.5	72	227	1541	1687974	314979	530531	167106	0.317181	1	0.187183	0.981284	0.0636185	0.997933
Git2	0.0201869	1	1	59	59	0	0	0	0	1	0	0	0	0	0	0	0	0	0	0	0	0	0	0.5	43	82	1541	1687974	190487	146752	279544	0.52439	1	0.0721285	0.997336	0.0384959	0.99925
Rsph1	0.0204187	1	1	405	405	0	1	0	0	0	0	0	0	0	0	0	0	0	0	0	0	0	0	1	99	419	1541	1687974	422906	287482	121578	0.236277	1	0.31789	0.943093	0.0864184	0.996156
Gpx4	0.0206601	1	1	41	41	0	0	0	0	0	1	0	0	0	0	0	0	0	0	0	0	0	0	0.5	77	253	1541	1687974	328275	476031	156269	0.304348	1	0.206251	0.977109	0.0678832	0.997643
Blnk	0.0210921	1	1	277	277	0	0	0	0	0	1	0	0	0	0	0	0	0	0	0	0	0	0	0.5	51	110	1541	1687974	21546	109431	23578	0.463636	1	0.0955474	0.995286	0.0454928	0.99895
Ccm2	0.0211442	1	1	83	83	0	0	0	0	1	0	0	0	0	0	0	0	0	0	0	0	0	0	0.5	56	132	1541	1687974	235472	912063	214766	0.424242	1	0.113533	0.993301	0.04984	0.998738
Parp14	0.0214375	1	1	11	11	0	0	0	0	1	0	0	0	0	0	0	0	0	0	0	0	0	0	0.5	101	415	1541	1687974	410584	290252	119173	0.243373	1	0.315394	0.944043	0.0880851	0.996004
Nlk	0.0214569	1	1	99	99	0	0	0	0	1	0	0	0	0	0	0	0	0	0	0	0	0	0	0.5	47	92	1541	1687974	195541	130818	255804	0.51087	1	0.0805611	0.996666	0.0420007	0.999106
Slc38a8	0.0215811	1	1	275	275	0	0	0	0	0	1	0	0	0	0	0	0	0	0	0	0	0	0	0.5	53	116	1541	1687974	218644	103776	226899	0.456897	1	0.100488	0.994776	0.047234	0.998867
Dnajc6	0.0215962	1	1	736	736	0	0	0	0	1	0	0	0	0	0	0	0	0	0	0	0	0	0	0.5	61	153	1541	1687974	250573	78696	197191	0.398693	1	0.130367	0.991112	0.0541674	0.998507
Timp2	0.0217731	1	1	251	251	0	0	0	0	1	0	0	0	0	0	0	0	0	0	0	0	0	0	0.5	65	172	1541	1687974	264363	700079	185075	0.377907	1	0.145323	0.988895	0.0576151	0.998308
Elk1	0.0219723	1	1	19	19	0	0	0	0	0	1	0	0	0	0	0	0	0	0	0	0	0	0	0.5	78	244	1541	1687974	312548	493583	154268	0.319672	1	0.199702	0.978594	0.0687338	0.997583
Arhgef17	0.0220883	1	1	68	68	0	0	0	0	1	0	0	0	0	0	0	0	0	0	0	0	0	0	0.5	45	82	1541	1687974	18204	146752	267147	0.54878	1	0.0721285	0.997336	0.0402499	0.999179
Osbp2	0.0220997	1	1	27	27	0	0	0	0	1	0	0	0	0	0	0	0	0	0	0	0	0	0	0.5	49	97	1541	1687974	19776	124082	245384	0.505155	1	0.0847487	0.996305	0.0437483	0.999029
Camkk2	0.0221759	1	1	155	155	0	0	0	0	1	0	0	0	0	0	0	0	0	0	0	0	0	0	0.5	61	149	1541	1687974	244026	808072	197191	0.409396	1	0.127186	0.991551	0.0541674	0.998507
Unc45b	0.0227492	1	1	93	93	0	0	0	0	0	1	0	0	0	0	0	0	0	0	0	0	0	0	0.5	59	136	1541	1687974	230288	885257	203864	0.433824	1	0.116764	0.992905	0.0524388	0.998601
Fgf14	0.0227926	1	1	561	561	0	0	0	0	0	1	0	0	0	0	0	0	0	0	0	0	0	0	0.5	46	83	1541	1687974	18026	144986	261353	0.554217	1	0.0729752	0.997272	0.0411257	0.999143
Arhgap23	0.0232113	1	1	1700	1700	0	0	0	0	1	0	0	0	0	0	0	0	0	0	0	0	0	0	0.5	122	554	1541	1687974	453808	21744	986761	0.220217	1	0.397004	0.908068	0.105402	0.994243
Grik4	0.023661	2	3	111	141	0	0	0	0	2	0	0	0	0	0	1	0	0	0	0	0	0	0	0.5	402	865	1541	1687974	145744	392492	572032	0.447198	0.899624	0.0459068	0.991331	0.0529094	0.993737
Als2cl	0.0242536	1	1	121	121	0	0	0	0	1	0	0	0	0	0	0	0	0	0	0	0	0	0	0.5	46	78	1541	1687974	169414	154268	261353	0.589744	1	0.0687338	0.997583	0.0411257	0.999143
Tmem135	0.0244828	1	1	125	125	0	0	0	0	0	1	0	0	0	0	0	0	0	0	0	0	0	0	0.5	56	114	1541	1687974	203387	105595	214766	0.491228	1	0.0988444	0.994949	0.04984	0.998738
Yipf1	0.0246683	1	1	623	623	0	0	0	0	1	0	0	0	0	0	0	0	0	0	0	0	0	0	0.5	98	340	1541	1687974	346687	354259	122817	0.288235	1	0.266866	0.960741	0.085584	0.996231
9030624J02Rik	0.0253465	1	2	5288	5320	0	0	0	0	0	1	0	0	0	0	0	1	0	0	0	0	0	0	0.75	53	166	1541	1687974	163851	138479	226899	0.536616	0.898062	0.0103809	0.999483	0.047234	0.998867
Tle6	0.0254829	1	1	117	117	0	0	0	0	0	1	0	0	0	0	0	0	0	0	0	0	0	0	0.5	42	62	1541	1687974	147506	194015	286184	0.677419	1	0.0550305	0.998458	0.0376177	0.999284
Lrrc1	0.0262499	1	1	106	106	0	0	0	0	1	0	0	0	0	0	0	0	0	0	0	0	0	0	0.5	45	69	1541	1687974	153215	174361	267147	0.652174	1	0.0610503	0.998099	0.0402499	0.999179
Nsd1	0.0262793	1	1	88	88	0	1	0	0	0	0	0	0	0	0	0	0	0	0	0	0	0	0	1	198	1246	1541	1687974	629026	0.966885	608195	0.158909	1	0.679518	0.685302	0.165373	0.985512
Fxr1	0.0271734	1	1	1973	1973	0	0	0	0	1	0	0	0	0	0	0	0	0	0	0	0	0	0	0.5	88	250	1541	1687974	283882	481741	136758	0.352	1	0.204074	0.977609	0.0771973	0.996942
Ncam2	0.02817	1	1	1006	1006	0	0	0	0	0	1	0	0	0	0	0	0	0	0	0	0	0	0	0.5	63	125	1541	1687974	198257	963098	190941	0.504	1	0.107849	0.993967	0.0558928	0.998409
Ergic1	0.0285455	1	1	657	657	0	0	0	0	1	0	0	0	0	0	0	0	0	0	0	0	0	0	0.5	132	525	1541	1687974	397502	229449	912063	0.251429	1	0.380822	0.916035	0.113533	0.993301
Fbxo6	0.0290749	1	2	2810	4403	0	0	0	1	0	0	0	0	0	0	0	1	0	0	0	0	0	0	1	63	205	1541	1687974	170259	112147	190941	0.52019	0.905556	0.015466	0.999052	0.0558928	0.998409
RP23-463F7,10	0.0296665	1	2	112	210	0	0	0	0	0	1	0	0	0	0	0	0	0	0	0	1	0	0	0.5	63	200	1541	1687974	166108	11495	190941	0.530775	0.900775	0.0147648	0.999116	0.0558928	0.998409
Mtss1	0.029742	1	1	36	36	0	0	0	0	0	1	0	0	0	0	0	0	0	0	0	0	0	0	0.5	98	282	1541	1687974	287564	427095	122817	0.347518	1	0.226993	0.972048	0.085584	0.996231
Pigv	0.030271	1	2	15	3882	0	0	0	0	0	1	0	0	0	1	0	0	0	0	0	0	0	0	0.5	101	532	1541	1687974	275686	432276	119173	0.343656	0.963957	0.085868	0.986692	0.0880851	0.996004
CT009715,1	0.0306301	1	1	23	23	0	0	0	0	1	0	0	0	0	0	0	0	0	0	0	0	0	0	0.5	126	447	1541	1687974	35456	269478	95546	0.281879	1	0.33511	0.93629	0.108664	0.993874
Tulp2	0.0311762	1	1	84	84	0	1	0	0	0	0	0	0	0	0	0	0	0	0	0	0	0	0	1	70	139	1541	1687974	198431	866165	171874	0.503597	1	0.11918	0.992602	0.0619071	0.998044
Ino80d	0.0311929	1	1	100	100	0	0	0	0	1	0	0	0	0	0	0	0	0	0	0	0	0	0	0.5	104	302	1541	1687974	290202	39882	115738	0.344371	1	0.240982	0.968321	0.0905793	0.995771
Agk	0.0317295	1	1	401	401	0	0	0	0	0	1	0	0	0	0	0	0	0	0	0	0	0	0	0.5	68	129	1541	1687974	189574	933257	176921	0.527132	1	0.111102	0.99359	0.0601927	0.998152
Apobec2	0.0318046	1	1	7919	7919	0	0	0	0	1	0	0	0	0	0	0	0	0	0	0	0	0	0	0.5	99	269	1541	1687974	271544	447728	121578	0.36803	1	0.217763	0.974368	0.0864184	0.996156
Grhl3	0.0318234	1	1	26	26	0	0	0	0	0	1	0	0	0	0	0	0	0	0	0	0	0	0	0.5	136	499	1541	1687974	366716	241402	885257	0.272545	1	0.365945	0.922986	0.116764	0.992905
Gk5	0.0320219	1	1	167	167	0	0	0	0	0	1	0	0	0	0	0	0	0	0	0	0	0	0	0.5	123	408	1541	1687974	331519	29523	978745	0.301471	1	0.311004	0.945692	0.106219	0.994151
Plekhm1	0.0322417	1	1	445	445	0	0	0	0	1	0	0	0	0	0	0	0	0	0	0	0	0	0	0.5	131	458	1541	1687974	349428	263007	91902	0.286026	1	0.341755	0.933546	0.112723	0.993398
4930556J24Rik	0.032441	1	1	45	45	0	0	0	0	1	0	0	0	0	0	0	0	0	0	0	0	0	0	0.5	75	153	1541	1687974	203862	78696	160431	0.490196	1	0.130367	0.991112	0.0661796	0.997762
Myof	0.0328799	1	1	336	336	0	1	0	0	0	0	0	0	0	0	0	0	0	0	0	0	0	0	1	152	599	1541	1687974	393886	201108	792134	0.253756	1	0.421283	0.895298	0.129573	0.991223
Dgka	0.0329503	1	1	204	204	0	0	0	0	1	0	0	0	0	0	0	0	0	0	0	0	0	0	0.5	101	270	1541	1687974	267161	44607	119173	0.374074	1	0.218477	0.974192	0.0880851	0.996004
Ubtd1	0.032951	1	1	4182	4182	0	0	0	0	1	0	0	0	0	0	0	0	0	0	0	0	0	0	0.5	80	171	1541	1687974	213608	70417	150416	0.467836	1	0.144542	0.989017	0.0704327	0.997461
Gatad2a	0.0332523	1	1	16	16	0	0	0	0	0	1	0	0	0	0	0	0	0	0	0	0	0	0	0.5	103	278	1541	1687974	269738	433238	116861	0.370504	1	0.224165	0.97277	0.0897487	0.995849
CT030702,1	0.0336396	2	2	90	90	0	0	0	0	0	2	0	0	0	0	0	0	0	0	0	0	0	0	0.25	999	2623	1541	1687974	262546	0.876878	230221	0.145056	1	0.690621	0.571037	0.231908	0.935204
Itpkb	0.0337055	1	1	30	30	0	0	0	0	0	1	0	0	0	0	0	0	0	0	0	0	0	0	0.5	96	239	1541	1687974	248803	503904	125373	0.401674	1	0.19604	0.979401	0.0839127	0.996379
Tpcn1	0.0341868	1	1	50	50	0	0	0	0	0	1	0	0	0	0	0	0	0	0	0	0	0	0	0.5	63	103	1541	1687974	163391	116861	190941	0.61165	1	0.0897487	0.995849	0.0558928	0.998409
Hgsnat	0.0352164	1	1	761	761	0	0	0	0	0	1	0	0	0	0	0	0	0	0	0	0	0	0	0.5	80	160	1541	1687974	199875	752552	150416	0.5	1	0.135908	0.990321	0.0704327	0.997461
Lap3	0.0359278	1	1	967	967	0	0	0	0	1	0	0	0	0	0	0	0	0	0	0	0	0	0	0.5	112	303	1541	1687974	270384	397504	107479	0.369637	1	0.241674	0.96813	0.0971975	0.995118
A930004D18Rik	0.0360301	1	1	1303	1303	0	0	0	0	1	0	0	0	0	0	0	0	0	0	0	0	0	0	0.5	171	686	1541	1687974	400994	175606	70417	0.249271	1	0.465485	0.869401	0.144542	0.989017
Sox2ot	0.0368382	1	1	142	142	0	0	0	0	1	0	0	0	0	0	0	0	0	0	0	0	0	0	0.5	344	2517	1541	1687974	731502	0.47866	350141	0.136671	1	0.899697	0.331129	0.269539	0.959907
Tmem35	0.0378578	1	1	4409	4409	0	0	0	0	1	0	0	0	0	0	0	0	0	0	0	0	0	0	0.5	101	235	1541	1687974	232542	512478	119173	0.429787	1	0.193098	0.980037	0.0880851	0.996004
Ttc23	0.0385478	1	4	715	3038	0	0	0	0	0	1	0	0	0	0	0	3	0	0	0	0	0	0	0.9375	48	110	1541	1687974	0.614117	407879	250485	0.899076	0.413464	0.389648	1	0.0428749	0.999068
Vps54	0.0385975	1	1	150	150	0	0	0	0	1	0	0	0	0	0	0	0	0	0	0	0	0	0	0.5	107	258	1541	1687974	24099	466809	112496	0.414729	1	0.209867	0.976266	0.0930668	0.995531
Bcl3	0.0393094	1	1	216	216	0	0	0	0	0	1	0	0	0	0	0	0	0	0	0	0	0	0	0.5	189	762	1541	1687974	403014	158094	637142	0.248031	1	0.501329	0.845729	0.158486	0.986728
Tmtc1	0.0412729	1	2	98	204	0	0	0	0	0	1	0	0	0	0	0	1	0	0	0	0	0	0	0.75	62	124	1541	1687974	104678	185346	194015	0.75	0.75	0.00594054	0.999778	0.0550305	0.998458
Cnpy1	0.0431788	1	1	22	22	0	0	0	0	1	0	0	0	0	0	0	0	0	0	0	0	0	0	0.5	127	322	1541	1687974	253423	374056	947943	0.39441	1	0.254717	0.964411	0.109477	0.99378
Cmtm7	0.04329	1	2	500	591	0	0	0	0	1	0	0	0	0	0	1	0	0	0	0	0	0	0	0.75	86	248	1541	1687974	150937	927102	139934	0.573296	0.879748	0.0220607	0.998369	0.0755108	0.997076
Col9a2	0.0435062	1	1	70	70	0	0	0	0	0	1	0	0	0	0	0	0	0	0	0	0	0	0	0.5	118	277	1541	1687974	234632	434802	102018	0.425993	1	0.223456	0.97295	0.102129	0.994601
Ly6g6d	0.0439346	1	1	25368	25368	0	0	0	0	1	0	0	0	0	0	0	0	0	0	0	0	0	0	0.5	109	235	1541	1687974	21549	512478	110434	0.46383	1	0.193098	0.980037	0.0947213	0.995368
Tulp4	0.0440745	1	1	349	349	0	0	0	0	1	0	0	0	0	0	0	0	0	0	0	0	0	0	0.5	81	131	1541	1687974	161652	91902	148562	0.618321	1	0.112723	0.993398	0.0712809	0.997399
Tcf12	0.0443704	1	1	656	656	0	0	0	0	0	1	0	0	0	0	0	0	0	0	0	0	0	0	0.5	90	160	1541	1687974	177691	752552	133722	0.5625	1	0.135908	0.990321	0.0788808	0.996806
Oxr1	0.0453322	1	1	678	678	0	0	0	0	0	1	0	0	0	0	0	0	0	0	0	0	0	0	0.5	165	509	1541	1687974	308359	23666	729761	0.324165	1	0.371708	0.920335	0.139843	0.989738
Epb4,1l2	0.0458873	1	1	71	71	0	0	0	0	1	0	0	0	0	0	0	0	0	0	0	0	0	0	0.5	138	356	1541	1687974	257857	338342	872437	0.38764	1	0.277499	0.957365	0.118376	0.992704
Ascc2	0.0460703	2	2	56	56	0	0	0	0	1	1	0	0	0	0	0	0	0	0	0	0	0	0	0.25	20	378	1541	1687974	188109	608342	114435	0.00279947	1	0.047447	0.994708	0.000164568	0.999999
Gm12925	0.0465031	1	1	5708	5708	0	0	0	0	0	0	0	1	0	0	0	0	0	0	0	0	0	0	1	147	397	1541	1687974	269952	303409	819059	0.370277	1	0.304049	0.948246	0.12559	0.991766
Gm98	0.0468122	1	1	1118	1118	0	0	0	0	1	0	0	0	0	0	0	0	0	0	0	0	0	0	0.5	120	266	1541	1687974	221565	452775	100319	0.451128	1	0.215617	0.974892	0.103767	0.994423
Atf1	0.0474702	1	1	68	68	0	0	0	0	1	0	0	0	0	0	0	0	0	0	0	0	0	0	0.5	269	1234	1541	1687974	458603	0.976287	447728	0.21799	1	0.675985	0.689302	0.217763	0.974368
Rufy3	0.0476874	1	1	2253	2253	0	0	0	0	0	1	0	0	0	0	0	0	0	0	0	0	0	0	0.5	136	333	1541	1687974	244747	361704	885257	0.408408	1	0.262165	0.962185	0.116764	0.992905
Hspg2	0.0485212	1	1	51	51	0	0	0	0	0	1	0	0	0	0	0	0	0	0	0	0	0	0	0.5	141	351	1541	1687974	248831	34316	853887	0.401709	1	0.274193	0.958431	0.120787	0.992397
Dis3l2	0.0497304	1	1	29	29	0	0	0	0	0	1	0	0	0	0	0	0	0	0	0	0	0	0	0.5	105	193	1541	1687974	18373	623944	114637	0.544041	1	0.161554	0.986193	0.0914092	0.995691
Lass6	0.049822	1	1	15	15	0	0	0	0	0	1	0	0	0	0	0	0	0	0	0	0	0	0	0.5	121	254	1541	1687974	209827	474158	994909	0.476378	1	0.206976	0.976942	0.104585	0.994333
Cdh1	0.0501436	2	4	153	4019	0	0	0	0	2	0	0	0	0	0	2	0	0	0	0	0	0	0	0.6875	468	888	1541	1687974	0.971759	505658	491378	0.726907	0.645905	0.00947269	0.998512	0.0689822	0.990545
Ccdc170	0.0509992	1	1	551	551	0	0	0	0	1	0	0	0	0	0	0	0	0	0	0	0	0	0	0.5	147	362	1541	1687974	246159	332735	819059	0.406077	1	0.281447	0.956072	0.12559	0.991766
Hip1	0.0511836	1	1	427	427	0	0	0	0	1	0	0	0	0	0	0	0	0	0	0	0	0	0	0.5	111	209	1541	1687974	188209	5762	108446	0.5311	1	0.173714	0.983963	0.0963728	0.995202
Itpr1	0.0530344	1	1	371	371	0	0	0	0	0	1	0	0	0	0	0	0	0	0	0	0	0	0	0.5	119	231	1541	1687974	194039	521348	101162	0.515152	1	0.190146	0.980665	0.102949	0.994512
Slc5a1	0.0536821	1	1	188	188	0	0	0	0	1	0	0	0	0	0	0	0	0	0	0	0	0	0	0.5	155	381	1541	1687974	245712	316147	776812	0.406824	1	0.293806	0.951882	0.131954	0.990889
Zfp827	0.0538107	1	1	105	105	0	0	0	0	1	0	0	0	0	0	0	0	0	0	0	0	0	0	0.5	115	213	1541	1687974	185143	565385	104677	0.539906	1	0.176726	0.983383	0.0996668	0.994863
Il6ra	0.0541755	1	1	17	17	0	0	0	0	0	1	0	0	0	0	0	0	0	0	0	0	0	0	0.5	238	858	1541	1687974	360395	140407	506021	0.277389	1	0.543192	0.814804	0.195305	0.979561
Usp49	0.0542557	1	1	22	22	0	1	0	0	0	0	0	0	0	0	0	0	0	0	0	0	0	0	1	207	657	1541	1687974	317286	183356	581765	0.315068	1	0.451139	0.878192	0.172203	0.98425
Ank	0.0552999	1	1	134	134	0	0	0	0	1	0	0	0	0	0	0	0	0	0	0	0	0	0	0.5	172	452	1541	1687974	262696	266497	700079	0.380531	1	0.338139	0.935048	0.145323	0.988895
Vwa8	0.0557592	1	1	13	13	0	0	0	0	0	1	0	0	0	0	0	0	0	0	0	0	0	0	0.5	157	376	1541	1687974	239402	32035	766922	0.417553	1	0.290574	0.952998	0.133538	0.990664
Ahcyl2	0.0562607	1	1	36	36	0	0	0	0	1	0	0	0	0	0	0	0	0	0	0	0	0	0	0.5	107	177	1541	1687974	165359	680313	112496	0.60452	1	0.149216	0.988275	0.0930668	0.995531
Tm7sf3	0.0564436	1	1	22506	22506	0	0	0	0	1	0	0	0	0	0	0	0	0	0	0	0	0	0	0.5	117	210	1541	1687974	179419	573458	102889	0.557143	1	0.174468	0.983819	0.101309	0.994689
Abi1	0.057419	1	1	337	337	0	0	0	0	1	0	0	0	0	0	0	0	0	0	0	0	0	0	0.5	132	261	1541	1687974	197653	461446	912063	0.505747	1	0.212028	0.975754	0.113533	0.993301
Tbc1d8	0.0576549	1	2	35	50	0	0	0	0	1	0	0	0	0	0	0	1	0	0	0	0	0	0	0.75	99	234	1541	1687974	123737	982546	121578	0.66716	0.821006	0.019805	0.998617	0.0864184	0.996156
Clmp	0.0584424	1	1	13	13	0	0	0	0	0	1	0	0	0	0	0	0	0	0	0	0	0	0	0.5	297	1207	1541	1687974	406294	0.998124	405532	0.246065	1	0.667893	0.698318	0.237508	0.96927
Ccdc141	0.0584679	1	1	462	462	0	0	0	0	0	1	0	0	0	0	0	0	0	0	0	0	0	0	0.5	158	363	1541	1687974	229665	331819	762072	0.435262	1	0.282103	0.955855	0.134328	0.99055
Gm3294	0.0589496	1	1	1263	1263	0	0	0	0	1	0	0	0	0	0	0	0	0	0	0	0	0	0	0.5	221	685	1541	1687974	30986	175863	544928	0.322628	1	0.464997	0.869706	0.182717	0.982197
SLC12A6	0.0599649	1	3	105	174	0	0	0	0	0	1	0	0	0	0	0	2	0	0	0	0	0	0	0.875	86	210	1541	1687974	0.865872	161611	139934	0.794123	0.634233	0.00101612	0.999952	0.0755108	0.997076
Tmem108	0.0615631	1	3	17	1362	0	0	0	0	0	1	0	0	0	0	0	0	0	0	0	0	1	1	0.5	89	220	1541	1687974	0.876543	154268	135223	0.788872	0.641442	0.00116043	0.999942	0.0780394	0.996874
Gm12100	0.0634458	1	2	18	934	0	0	0	0	1	0	0	0	0	0	1	0	0	0	0	0	0	0	0.75	160	593	1541	1687974	194048	387817	752552	0.466829	0.9272	0.102973	0.982303	0.135908	0.990321
Wdr76	0.0643747	1	1	52	52	0	0	0	0	0	1	0	0	0	0	0	0	0	0	0	0	0	0	0.5	130	226	1541	1687974	173789	532877	926084	0.575221	1	0.18644	0.981438	0.111913	0.993494
Gm2792	0.0655995	1	1	56	56	0	0	0	0	1	0	0	0	0	0	0	0	0	0	0	0	0	0	0.5	167	360	1541	1687974	2155	334584	721026	0.463889	1	0.280133	0.956504	0.141412	0.9895
Slc12a8	0.0667228	1	1	2213	2213	0	0	0	0	0	1	0	0	0	0	0	0	0	0	0	0	0	0	0.5	220	600	1541	1687974	272649	200772	547404	0.366667	1	0.421811	0.895009	0.181971	0.982347
Paqr8	0.0678447	1	1	71	71	0	0	0	0	1	0	0	0	0	0	0	0	0	0	0	0	0	0	0.5	145	265	1541	1687974	182702	454483	830348	0.54717	1	0.214901	0.975065	0.123992	0.991979
Ube2r2	0.0693845	1	1	3401	3401	0	0	0	0	1	0	0	0	0	0	0	0	0	0	0	0	0	0	0.5	162	321	1541	1687974	198088	375221	743267	0.504673	1	0.254036	0.96461	0.137484	0.99009
A930024E05Rik	0.0697199	1	1	2613	2613	0	0	0	0	1	0	0	0	0	0	0	0	0	0	0	0	0	0	0.5	208	516	1541	1687974	248006	23345	578969	0.403101	1	0.375712	0.918462	0.172959	0.984107
Gcap14	0.069819	1	2	192	300	0	0	0	0	0	1	0	0	0	0	0	1	0	0	0	0	0	0	0.75	115	254	1541	1687974	115639	905211	104677	0.700524	0.795012	0.0230584	0.998255	0.0996668	0.994863
Prdm16	0.0709184	1	1	25	25	0	0	0	0	1	0	0	0	0	0	0	0	0	0	0	0	0	0	0.5	167	333	1541	1687974	199342	361704	721026	0.501502	1	0.262165	0.962185	0.141412	0.9895
Hsp90aa1	0.0726492	1	2	1615	1836	0	0	0	0	1	0	0	0	0	0	0	0	0	0	1	0	0	0	0.5	170	573	1541	1687974	176482	401351	70831	0.505347	0.911979	0.0972659	0.98382	0.143761	0.989139
Rara	0.0745109	1	1	37	37	0	0	0	0	1	0	0	0	0	0	0	0	0	0	0	0	0	0	0.5	196	431	1541	1687974	219837	279479	614398	0.454756	1	0.325324	0.94021	0.163848	0.985786
Igsf8	0.0775614	1	1	1252	1252	0	0	0	0	0	1	0	0	0	0	0	0	0	0	0	0	0	0	0.5	194	406	1541	1687974	209222	296684	620729	0.477833	1	0.309745	0.946159	0.162319	0.986058
Ninl	0.0802208	1	1	166	166	0	0	0	0	1	0	0	0	0	0	0	0	0	0	0	0	0	0	0.5	166	291	1541	1687974	175256	41389	725367	0.570447	1	0.23332	0.970394	0.140628	0.989619
Grik3	0.0808513	1	1	39	39	0	0	0	0	1	0	0	0	0	0	0	0	0	0	0	0	0	0	0.5	372	1325	1541	1687974	356114	0.909241	323793	0.280755	1	0.701834	0.65912	0.287978	0.953884
Fbxo24	0.0814588	1	1	175	175	0	0	0	0	0	1	0	0	0	0	0	0	0	0	0	0	0	0	0.5	188	364	1541	1687974	193567	330908	640529	0.516484	1	0.282758	0.955637	0.157718	0.98686
Rusc2	0.0822222	1	1	19	19	0	0	0	0	1	0	0	0	0	0	0	0	0	0	0	0	0	0	0.5	172	304	1541	1687974	1767	396197	700079	0.565789	1	0.242366	0.967938	0.145323	0.988895
Gm14820	0.082958	1	1	52	52	0	0	0	0	1	0	0	0	0	0	0	0	0	0	0	0	0	0	0.5	235	547	1541	1687974	232709	220222	512478	0.429616	1	0.393137	0.910011	0.193098	0.980037
Rab31	0.0831362	1	1	18	18	0	0	0	0	1	0	0	0	0	0	0	0	0	0	0	0	0	0	0.5	230	524	1541	1687974	227771	229887	523614	0.438931	1	0.380256	0.916306	0.189406	0.980821
Tbc1d2	0.0834943	1	1	12	12	0	0	0	0	0	1	0	0	0	0	0	0	0	0	0	0	0	0	0.5	206	423	1541	1687974	205289	284764	584588	0.486998	1	0.320377	0.942138	0.171447	0.984392
Gm11463	0.0835978	1	3	112	857	0	0	0	0	0	0	1	0	0	0	0	1	0	0	0	0	1	0	1	224	1233	1541	1687974	195248	275358	537633	0.451995	0.912979	0.104735	0.972376	0.184953	0.981743
Itga6	0.0838383	1	1	13	13	0	0	0	0	0	1	0	0	0	0	0	0	0	0	0	0	0	0	0.5	309	906	1541	1687974	293141	132969	389788	0.34106	1	0.562787	0.799031	0.245817	0.966973
Fam189a1	0.0842849	1	1	234	234	0	0	0	0	1	0	0	0	0	0	0	0	0	0	0	0	0	0	0.5	190	359	1541	1687974	188901	335515	63379	0.529248	1	0.279476	0.95672	0.159254	0.986595
Cradd	0.0850914	1	1	12	12	0	0	0	0	0	1	0	0	0	0	0	0	0	0	0	0	0	0	0.5	367	1228	1541	1687974	334541	0.981056	328204	0.29886	1	0.674204	0.691304	0.28472	0.954983
Ston2	0.0859953	1	2	474	489	0	0	0	0	0	1	0	0	0	0	0	0	0	0	0	0	0	1	0.5	146	330	1541	1687974	11835	696801	824665	0.689109	0.804261	0.037203	0.996364	0.124792	0.991873
Gm12057	0.0860132	1	1	786	786	0	0	0	0	1	0	0	0	0	0	0	0	0	0	0	0	0	0	0.5	227	494	1541	1687974	217569	243844	530531	0.459514	1	0.363043	0.924301	0.187183	0.981284
Fgd4	0.0863716	1	1	74	74	0	0	0	0	1	0	0	0	0	0	0	0	0	0	0	0	0	0	0.5	183	326	1541	1687974	178099	369468	65802	0.56135	1	0.257434	0.963607	0.153864	0.987512
Slc39a14	0.0941187	1	2	13	39	0	0	0	0	1	0	0	0	0	0	0	0	0	0	0	0	1	0	0.5	159	354	1541	1687974	116581	649574	757282	0.696567	0.798262	0.0422073	0.995583	0.135118	0.990436
Fam129b	0.0948089	1	2	30	41	0	0	0	0	1	0	0	0	0	0	0	0	0	0	1	0	0	0	0.5	214	674	1541	1687974	164923	341216	562744	0.534204	0.899189	0.126944	0.975373	0.177477	0.983237
AC126552,1	0.0949411	1	1	29	29	0	0	0	0	0	0	0	1	0	0	0	0	0	0	0	0	0	0	1	327	889	1541	1687974	271813	135512	368338	0.367829	1	0.555945	0.804637	0.258112	0.963405
Cep70	0.0959419	1	1	1411	1411	0	0	0	0	0	1	0	0	0	0	0	0	0	0	0	0	0	0	0.5	197	338	1541	1687974	171537	356355	611281	0.58284	1	0.265526	0.961156	0.164611	0.985649
Plekhg1	0.0970664	1	1	88	88	0	0	0	0	0	1	0	0	0	0	0	0	0	0	0	0	0	0	0.5	244	502	1541	1687974	205694	239959	493583	0.486056	1	0.367679	0.922193	0.199702	0.978594
Nr5a2	0.0972192	1	1	1786	1786	0	0	0	0	1	0	0	0	0	0	0	0	0	0	0	0	0	0	0.5	234	463	1541	1687974	197821	260167	514667	0.5054	1	0.344754	0.932286	0.192361	0.980195
Fam178b	0.0988661	1	1	29	29	0	0	0	0	1	0	0	0	0	0	0	0	0	0	0	0	0	0	0.5	229	437	1541	1687974	19079	275643	525899	0.524027	1	0.32901	0.93875	0.188666	0.980976
AC107846,1	0.0994221	1	1	85	85	0	0	0	0	1	0	0	0	0	0	0	0	0	0	0	0	0	0	0.5	240	475	1541	1687974	197876	253596	501806	0.505263	1	0.351895	0.929229	0.196773	0.979241
RP24-448C16,2	0.0999927	1	2	32	1401	0	0	0	0	1	0	0	0	0	0	0	0	0	0	0	0	1	0	0.5	230	735	1541	1687974	167341	312902	523614	0.527928	0.902078	0.145766	0.969324	0.189406	0.980821
Rb1	0.101978	1	1	167	167	0	0	0	0	1	0	0	0	0	0	0	0	0	0	0	0	0	0	0.5	247	489	1541	1687974	197936	246337	48759	0.505112	1	0.360128	0.925608	0.201891	0.978104
Tmem39a	0.103194	1	2	443	523	0	0	0	0	1	0	0	0	0	0	0	0	0	1	0	0	0	0	0.5	228	694	1541	1687974	159393	331385	528205	0.549128	0.892068	0.13305	0.973468	0.187924	0.98113
Arhgef10l	0.103499	1	1	541	541	0	0	0	0	0	1	0	0	0	0	0	0	0	0	0	0	0	0	0.5	276	594	1541	1687974	215176	2028	436376	0.464646	1	0.418634	0.89674	0.222747	0.973129
Cldn14	0.108006	1	2	18	100	0	0	0	0	1	0	0	0	0	0	1	0	0	0	0	0	0	0	0.75	280	1007	1541	1687974	188336	228392	430145	0.478793	0.922686	0.234585	0.933979	0.22558	0.97241
Jdp2	0.108835	1	1	766	766	0	0	0	0	0	1	0	0	0	0	0	0	0	0	0	0	0	0	0.5	349	875	1541	1687974	250673	13768	345126	0.398857	1	0.55023	0.809238	0.272866	0.958855
Dpp6	0.109941	1	1	105	105	0	0	0	0	1	0	0	0	0	0	0	0	0	0	0	0	0	0	0.5	361	922	1541	1687974	255359	130662	333657	0.39154	1	0.569131	0.793739	0.28079	0.956288
Agap1	0.116104	1	1	103	103	0	0	0	0	0	1	0	0	0	0	0	0	0	0	0	0	0	0	0.5	363	882	1541	1687974	242936	136587	331819	0.411565	1	0.553097	0.806939	0.282103	0.955855
Moap1	0.116321	1	1	317	317	0	0	0	0	1	0	0	0	0	0	0	0	0	0	0	0	0	0	0.5	309	653	1541	1687974	211291	184479	389788	0.473201	1	0.449131	0.879393	0.245817	0.966973
Slc37a1	0.116477	1	1	65	65	0	0	0	0	0	1	0	0	0	0	0	0	0	0	0	0	0	0	0.5	376	938	1541	1687974	249428	128434	32035	0.400853	1	0.575382	0.788432	0.290574	0.952998
Plekhg5	0.118672	1	1	212	212	0	0	0	0	1	0	0	0	0	0	0	0	0	0	0	0	0	0	0.5	254	443	1541	1687974	17438	27191	474158	0.573363	1	0.332677	0.937278	0.206976	0.976942
Rnf125	0.119126	1	1	133	133	0	0	0	0	1	0	0	0	0	0	0	0	0	0	0	0	0	0	0.5	505	1566	1541	1687974	310057	0.769322	238534	0.322478	1	0.760765	0.581573	0.369409	0.921399
Gm2301	0.120611	1	1	44	44	0	0	0	0	1	0	0	0	0	0	0	0	0	0	0	0	0	0	0.5	565	1888	1541	1687974	334118	0.63812	213207	0.299258	1	0.821751	0.485825	0.403032	0.904991
Dlgap3	0.120622	1	1	6012	6012	0	1	0	0	0	0	0	0	0	0	0	0	0	0	0	0	0	0	1	313	645	1541	1687974	206036	186767	384808	0.485271	1	0.445091	0.881786	0.248567	0.966192
Tenm4	0.120682	1	1	117	117	0	0	0	1	0	0	0	0	0	0	0	0	0	0	0	0	0	0	1	318	664	1541	1687974	208771	181424	37876	0.478916	1	0.454637	0.876084	0.25199	0.965207
Zmiz1	0.122673	1	1	187	187	0	0	0	0	0	1	0	0	0	0	0	0	0	0	0	0	0	0	0.5	314	638	1541	1687974	203152	188816	383583	0.492163	1	0.441532	0.883869	0.249253	0.965996
Emc6	0.134684	2	2	193	193	0	2	0	0	0	0	0	0	0	0	0	0	0	0	0	0	0	0	1	3	5	1541	1687974	164516	451008	741981	0.36	1	1.03796	1	0.374121	1
Fgfr2	0.13708	3	6	3092	3688	0	0	0	0	0	3	0	0	0	0	0	2	0	0	1	0	0	0	0.5	1758	3619	1541	1687974	104614	184614	193131	0.629203	0.682538	0.117372	0.948969	0.217863	0.920606
Cog5	0.13852	1	2	99	866	0	0	0	0	0	1	0	0	0	0	0	1	0	0	0	0	0	0	0.75	233	492	1541	1687974	110582	467413	516875	0.722879	0.775725	0.0751755	0.989189	0.191623	0.980352
Cables1	0.140872	1	2	6870	7092	0	0	0	0	0	1	0	0	0	0	0	1	0	0	0	0	0	0	0.75	276	701	1541	1687974	133011	328076	436376	0.632429	0.844982	0.135203	0.972784	0.222747	0.973129
Gpr107	0.140992	1	1	146	146	0	0	0	0	0	1	0	0	0	0	0	0	0	0	0	0	0	0	0.5	364	730	1541	1687974	200522	165023	330908	0.49863	1	0.486539	0.855798	0.282758	0.955637
Kat2b	0.144047	1	2	413	745	0	0	0	0	1	0	0	0	0	0	1	0	0	0	0	0	0	0	0.75	384	1353	1541	1687974	184527	16999	313677	0.487077	0.91945	0.350087	0.871835	0.295738	0.951208
Ak7	0.1445	1	1	846	846	0	0	0	0	0	1	0	0	0	0	0	0	0	0	0	0	0	0	0.5	393	820	1541	1687974	208624	146913	306496	0.479268	1	0.527058	0.827158	0.301502	0.949164
Epb4,1l1	0.146136	1	1	86	86	0	0	0	0	1	0	0	0	0	0	0	0	0	0	0	0	0	0	0.5	381	766	1541	1687974	201023	157269	316147	0.497389	1	0.503148	0.844461	0.293806	0.951882
Dtnb	0.151272	1	2	25	6610	0	0	0	0	0	1	0	0	0	0	1	0	0	0	0	0	0	0	0.75	284	678	1541	1687974	125025	339204	424088	0.662298	0.82454	0.12816	0.974998	0.228404	0.971683
AC158114,1	0.152879	1	1	109	109	0	0	0	0	1	0	0	0	0	0	0	0	0	0	0	0	0	0	0.5	408	830	1541	1687974	203406	145143	29523	0.491566	1	0.531359	0.82392	0.311004	0.945692
Ankrd35	0.152895	1	1	63	63	0	0	0	0	1	0	0	0	0	0	0	0	0	0	0	0	0	0	0.5	366	680	1541	1687974	185769	177156	3291	0.538235	1	0.462548	0.871231	0.284067	0.955201
Gm11602	0.153445	1	1	74	74	0	0	0	0	1	0	0	0	0	0	0	0	0	0	0	0	0	0	0.5	415	853	1541	1687974	205517	14123	290252	0.486518	1	0.541101	0.816437	0.315394	0.944043
Dclk2	0.154012	1	1	181	181	0	0	0	0	0	1	0	0	0	0	0	0	0	0	0	0	0	0	0.5	472	1073	1541	1687974	227304	112276	255208	0.439888	1	0.624645	0.743276	0.350117	0.929998
Llgl2	0.156097	1	1	504	504	0	0	0	0	0	1	0	0	0	0	0	0	0	0	0	0	0	0	0.5	344	594	1541	1687974	172653	2028	350141	0.579125	1	0.418634	0.89674	0.269539	0.959907
Sec11a	0.162987	3	3	182	182	0	0	0	0	3	0	0	0	0	0	0	0	0	0	0	0	0	0	0.125	78	255	1541	1687974	326633	133102	434756	0.0286196	1	0.0017648	0.999899	5.69494	0.999999
40057	0.163047	1	1	209	209	0	0	0	0	1	0	0	0	0	0	0	0	0	0	0	0	0	0	0.5	446	915	1541	1687974	205133	131662	270082	0.487432	1	0.566367	0.796056	0.334502	0.936538
Klf8	0.164585	1	1	584	584	0	0	0	0	1	0	0	0	0	0	0	0	0	0	0	0	0	0	0.5	467	985	1541	1687974	210897	122306	257939	0.474112	1	0.593226	0.772773	0.347143	0.931272
Ptprg	0.178155	1	1	262	262	0	0	0	0	0	1	0	0	0	0	0	0	0	0	0	0	0	0	0.5	469	917	1541	1687974	195502	131374	25684	0.51145	1	0.567158	0.795395	0.348334	0.930763
Schip1	0.182045	1	1	767	767	0	0	0	0	1	0	0	0	0	0	0	0	0	0	0	0	0	0	0.5	461	870	1541	1687974	188701	138471	261296	0.529885	1	0.548172	0.810877	0.343556	0.932791
Ncoa1	0.18437	1	3	385	2285	0	0	0	0	0	1	0	0	0	0	0	2	0	0	0	0	0	0	0.875	377	1327	1541	1687974	124876	255854	3195	0.633091	0.803723	0.122939	0.965291	0.291222	0.952776
Prrc2b	0.190051	1	2	437	488	0	0	0	0	1	0	0	0	0	0	0	0	0	0	1	0	0	0	0.5	376	913	1541	1687974	127171	251904	32035	0.654055	0.830397	0.203282	0.947687	0.290574	0.952998
Tns1	0.193171	1	1	150	150	0	0	0	0	0	1	0	0	0	0	0	0	0	0	0	0	0	0	0.5	521	1021	1541	1687974	195951	117994	23121	0.510284	1	0.606385	0.760725	0.378556	0.917116
Btbd11	0.193914	1	1	955	955	0	0	0	0	1	0	0	0	0	0	0	0	0	0	0	0	0	0	0.5	569	1189	1541	1687974	208944	101323	211709	0.478553	1	0.662387	0.704341	0.405208	0.903864
Nod1	0.198988	1	1	57	57	1	0	0	0	0	0	0	0	0	0	0	0	0	0	0	0	0	0	1	475	840	1541	1687974	176826	143416	253596	0.565476	1	0.53562	0.820673	0.351895	0.929229
Katnal2	0.1995	1	2	124	207	0	0	0	0	1	0	0	0	0	0	1	0	0	0	0	0	0	0	0.75	381	879	1541	1687974	120829	261647	316147	0.679018	0.812124	0.192075	0.952267	0.293806	0.951882
Tmem45b	0.202091	1	2	436	833	0	0	0	0	1	0	0	0	0	0	1	0	0	0	0	0	0	0	0.75	355	739	1541	1687974	109025	311208	339295	0.729994	0.769236	0.14702	0.968903	0.276839	0.957579
RP23-377G8,1	0.218369	1	2	317	329	0	0	0	0	1	0	0	0	0	0	0	1	0	0	0	0	0	0	0.75	421	961	1541	1687974	119552	239324	286116	0.684252	0.808081	0.219219	0.940876	0.319135	0.942616
Msi2	0.222268	1	1	40	40	0	0	0	0	0	1	0	0	0	0	0	0	0	0	0	0	0	0	0.5	652	1316	1541	1687974	201825	0.915459	184762	0.495441	1	0.699372	0.662088	0.448627	0.879693
Ccdc88c	0.222867	1	3	127	277	0	0	0	0	0	1	0	0	0	0	0	2	0	0	0	0	0	0	0.875	300	510	1541	1687974	0.603143	665643	401478	0.930185	0.369021	0.0118974	0.998651	0.239594	0.968702
Ror2	0.259045	1	3	243	3491	0	0	0	0	1	0	0	0	0	0	1	0	0	0	0	0	0	1	0.75	385	772	1541	1687974	0.711428	439767	312863	0.874026	0.501943	0.0346895	0.994125	0.296381	0.950982
Usp7	0.262272	1	2	371	513	0	0	0	0	1	0	0	0	0	0	0	0	0	0	1	0	0	0	0.5	547	1293	1541	1687974	123805	177878	220222	0.667125	0.821031	0.330309	0.883773	0.393137	0.910011
Ift52	0.262622	1	2	244	576	0	0	0	0	0	1	0	0	0	0	0	0	0	0	0	0	1	0	0.5	452	857	1541	1687974	0.993048	268363	266497	0.776669	0.721827	0.184869	0.955121	0.338139	0.935048
Mrpl33	0.266539	1	2	66	81	0	0	0	0	0	1	0	0	0	0	1	0	0	0	0	0	0	0	0.75	466	897	1541	1687974	100817	256397	258493	0.769129	0.73011	0.197999	0.949868	0.346546	0.931526
Macf1	0.266619	1	1	5708	5708	0	0	0	0	1	0	0	0	0	0	0	0	0	0	0	0	0	0	0.5	795	1539	1541	1687974	193573	0.782818	151533	0.516569	1	0.754789	0.590045	0.516135	0.835209
Camta1	0.274274	1	2	1567	1641	0	0	0	0	0	1	0	0	0	0	0	1	0	0	0	0	0	0	0.75	522	1101	1541	1687974	110471	208895	230767	0.723444	0.775215	0.266131	0.918812	0.379123	0.916847
Tacc2	0.276894	1	3	557	763	0	0	0	0	0	1	0	0	0	0	1	0	0	0	0	0	0	1	0.75	431	917	1541	1687974	0.754866	370237	279479	0.851132	0.54493	0.0528649	0.989447	0.325324	0.94021
Rnf220	0.301215	1	1	577	577	0	0	0	0	1	0	0	0	0	0	0	0	0	0	0	0	0	0	0.5	980	1924	1541	1687974	196317	0.626181	12293	0.509356	1	0.82752	0.475781	0.591364	0.774443
Zmynd8	0.33582	1	2	147	4049	0	0	0	0	1	0	0	0	0	0	1	0	0	0	0	0	0	0	0.75	603	1106	1541	1687974	0.960679	20795	199774	0.793164	0.702748	0.26781	0.917966	0.423393	0.89414
Etl4	0.357908	2	9	46	9415	0	0	0	0	0	2	0	0	0	0	2	5	0	0	0	0	0	0	0.980469	1392	2654	1541	1687974	0.439972	375542	165228	0.986419	0.0680172	0.000908851	0.999786	0.362836	0.863852
Epb4,1l4a	0.363681	1	2	1284	1460	0	0	0	0	0	1	0	0	0	0	0	0	0	0	1	0	0	0	0.5	727	1455	1541	1687974	104827	158074	165704	0.749656	0.750344	0.383224	0.850611	0.485131	0.856735
snoU13	0.411317	1	2	653	680	0	0	0	0	0	0	0	1	0	0	0	0	0	0	0	1	0	0	1	2	1773	1541	1687974	442.27	129724	573731	0.00225479	0.999999	0.481168	0.778587	0.00182419	0.999998
Gse1	0.480039	1	2	467	514	0	0	0	0	1	0	0	0	0	0	1	0	0	0	0	0	0	0	0.75	1061	2024	1541	1687974	0.999192	113638	113546	0.773623	0.725204	0.551373	0.717823	0.620508	0.747306
Emc1	0.523921	2	2	196	196	0	0	0	0	0	2	0	0	0	0	0	0	0	0	0	0	0	0	0.25	8	18	1541	1687974	223457	127.08	283968	0.197531	1	0.000133462	0.999999	2.65235	1
Gm20388	0.958385	1	18	467	1889	0	0	0	0	1	0	0	0	0	0	17	0	0	0	0	0	0	0	0.999996	3479	6909	1541	1687974	0.120689	286941	0.346307	0.999997	6.46268	0.00010085	0.999968	0.958388	0.17405
0610005C13Rik	1	0	2	0	39	0	0	0	0	0	0	0	0	0	0	0	0	0	2	0	0	0	0	1	259	546	1541	1687974	0.100366	421194	0.422734	1	0.276298	0.0897125	0.985747	1	0.789412
0610007P08Rik	1	0	1	0	30	0	0	0	0	0	0	0	0	0	0	0	0	0	0	0	0	1	0	1	4	257	1541	1687974	570067	468625	267147	1	0.984436	0.209145	0.976436	1	0.996355
0610009O20Rik	1	0	1	0	20	0	0	0	0	0	0	0	0	0	0	0	0	1	0	0	0	0	0	1	12	52	1541	1687974	0.391435	231254	905211	1	0.769231	0.0463638	0.998909	1	0.989105
1110012J17Rik	1	0	4	0	967	0	0	0	0	0	0	0	0	0	0	0	0	0	0	3	1	0	0	1	169	1795	1541	1687974	0.258917	250167	0.647726	1	0.673324	0.084135	0.974195	1	0.857021
1500016L03Rik	1	0	1	0	347	0	0	0	0	0	0	0	0	0	0	0	0	0	0	0	0	1	0	1	3	112	1541	1687974	328739	107479	353324	1	0.973214	0.0971975	0.995118	1	0.997265
1600014C23Rik	1	0	2	0	648	0	0	0	0	0	0	0	0	0	0	0	0	0	0	0	2	0	0	1	4	726	1541	1687974	843322	31678	267147	1	0.989011	0.142953	0.970261	1	0.996355
1700001O22Rik	1	0	1	0	290	0	0	0	0	0	0	0	0	0	0	0	0	0	0	0	0	1	0	1	14	526	1541	1687974	339201	229013	776812	1	0.973384	0.381387	0.915764	1	0.9873
1700006J14Rik	1	0	1	0	231	0	0	0	0	0	0	0	0	0	0	0	0	0	0	0	0	0	1	1	1	158	1541	1687974	130661	762072	995732	1	0.993671	0.134328	0.99055	1	0.999087
1700007K09Rik	1	0	1	0	21	0	0	0	0	0	0	0	0	0	0	0	0	0	0	1	0	0	0	1	0	140	1541	1687974	127364	859982	1095.3	1	1	0.119984	0.9925	1	1
1700008O03Rik	1	0	1	0	102	0	0	0	0	0	0	0	0	0	0	0	0	0	0	1	0	0	0	1	83	291	1541	1687974	0.318455	41389	131806	1	0.714777	0.23332	0.970394	1	0.927025
1700009P17Rik	1	0	1	0	26	0	0	0	0	0	0	0	0	0	0	0	0	0	0	1	0	0	0	1	29	279	1541	1687974	0.871915	431686	376393	1	0.896057	0.224873	0.97259	1	0.973872
1700019O17Rik	1	0	3	0	5719	0	0	0	0	0	0	0	0	0	0	0	0	0	0	0	0	0	3	1	9	2312	1541	1687974	819603	146855	120363	1	0.988367	0.353275	0.836733	1	0.991817
1700021N21Rik	1	0	2	0	97	0	0	0	0	0	0	0	0	0	0	0	0	0	0	0	0	1	1	1	31	901	1541	1687974	137973	255259	352188	1	0.932371	0.199318	0.949327	1	0.972096
1700023L04Rik	1	0	2	0	286	0	0	0	0	0	0	0	0	0	0	0	0	0	0	0	0	0	2	1	2	530	1541	1687974	120204	433907	521574	1	0.992467	0.085323	0.986824	1	0.998176
1700026L06Rik	1	0	1	0	467	0	0	0	0	0	0	0	0	0	0	0	0	1	0	0	0	0	0	1	2	10	1541	1687974	0.437229	119291	521574	1	0.8	0.00908777	0.999959	1	0.998176
1700034H15Rik	1	0	2	0	29	0	0	0	0	0	0	0	0	0	0	0	0	0	0	1	1	0	0	1	9	403	1541	1687974	210937	570613	120363	1	0.955834	0.0531416	0.993694	1	0.991817
1700051O22RIK	1	0	1	0	11	0	0	0	0	0	0	0	0	0	0	0	0	0	0	0	0	1	0	1	0	573	1541	1687974	521	210231	1095.3	1	1	0.407377	0.902734	1	1
1700063H04Rik	1	0	1	0	194	0	0	0	0	0	0	0	0	0	0	0	0	0	0	1	0	0	0	1	4	415	1541	1687974	920399	290252	267147	1	0.990361	0.315394	0.944043	1	0.996355
1700065I17Rik	1	0	1	0	297	0	0	0	0	0	0	0	0	0	0	0	0	0	0	0	0	1	0	1	0	746	1541	1687974	678273	161484	1095.3	1	1	0.493988	0.850781	1	1
1700066M21Rik	1	0	1	0	17	0	0	0	0	0	0	0	0	0	0	0	0	0	0	0	0	0	1	1	1	57	1541	1687974	471901	211004	995732	1	0.982456	0.050707	0.998693	1	0.999087
1700093K21Rik	1	0	1	0	45	0	0	0	0	0	0	0	0	0	0	0	0	0	0	1	0	0	0	1	46	339	1541	1687974	0.668704	355304	237593	1	0.864307	0.266196	0.960949	1	0.958874
1700095J07Rik	1	0	1	0	12	0	0	0	0	0	0	0	0	0	0	0	0	0	0	1	0	0	0	1	41	1172	1541	1687974	259257	102793	266497	1	0.965017	0.657103	0.710036	1	0.963261
1700109H08Rik	1	0	1	0	8252	0	0	0	0	0	0	0	0	0	0	0	0	0	0	1	0	0	0	1	42	82	1541	1687974	0.177284	146752	260167	1	0.487805	0.0721285	0.997336	1	0.962382
1810007I06Rik	1	0	1	0	120	0	0	0	0	0	0	0	0	0	0	0	0	0	0	0	0	0	1	1	119	1569	1541	1687974	119769	0.767851	0.919651	1	0.924156	0.76142	0.580636	1	0.897051
1810011H11Rik	1	0	2	0	1836	0	0	0	0	0	0	0	0	0	0	0	0	0	0	0	0	1	1	1	0	39	1541	1687974	18619	588271	1095.3	1	1	0.000618602	0.999993	1	1
1810013L24Rik	1	0	1	0	142	0	0	0	0	0	0	0	0	0	0	0	0	0	0	0	1	0	0	1	15	288	1541	1687974	17345	4182	725367	1	0.947917	0.231217	0.970949	1	0.986399
1810032O08Rik	1	0	3	0	554	0	0	0	0	0	0	0	0	0	0	0	0	0	0	0	0	1	2	1	28	305	1541	1687974	0.350247	11129	389788	1	0.7491	0.00291962	0.9998	1	0.974762
2010015L04Rik	1	0	1	0	36	0	0	0	0	0	0	0	0	0	0	0	0	0	0	0	1	0	0	1	5	42	1541	1687974	0.750446	286184	214766	1	0.880952	0.0376177	0.999284	1	0.995446
2210019I11Rik	1	0	1	0	105	0	0	0	0	0	0	0	0	0	0	1	0	0	0	0	0	0	0	1	6	16	1541	1687974	0.23994	748345	179558	1	0.625	0.0145008	0.999894	1	0.994537
2310040G07Rik	1	0	1	0	28	0	0	0	0	0	0	0	0	0	0	0	0	0	0	1	0	0	0	1	2	38	1541	1687974	164935	31623	521574	1	0.947368	0.0340968	0.999412	1	0.998176
2310044G17Rik	1	0	2	0	211	0	0	0	0	0	0	0	0	0	0	0	0	0	0	1	1	0	0	1	7	1432	1541	1687974	960496	160613	154268	1	0.990247	0.375812	0.855493	1	0.99363
2310057M21Rik	1	0	1	0	21	0	0	0	0	0	0	0	0	0	0	0	0	0	0	1	0	0	0	1	5	161	1541	1687974	287166	74788	214766	1	0.968944	0.136696	0.990206	1	0.995446
2310061C15Rik	1	0	1	0	15	0	0	0	0	0	0	0	0	0	0	0	0	0	1	0	0	0	0	1	8	34	1541	1687974	0.382716	353324	135223	1	0.764706	0.0305631	0.999528	1	0.992723
2410002F23Rik	1	0	1	0	161	0	0	0	0	0	0	0	0	0	0	0	0	0	0	0	0	0	1	1	6	359	1541	1687974	535171	335515	179558	1	0.983287	0.279476	0.95672	1	0.994537
2410004P03Rik	1	0	1	0	3032	0	0	0	0	0	0	0	0	0	0	0	0	0	0	0	1	0	0	1	0	117	1541	1687974	106455	102889	1095.3	1	1	0.101309	0.994689	1	1
2410024N13Rik	1	0	1	0	848	0	0	0	0	0	0	0	0	0	0	0	0	0	0	0	1	0	0	1	7	460	1541	1687974	589117	261864	154268	1	0.984783	0.342956	0.933043	1	0.99363
2410080I02Rik	1	0	1	0	460	0	0	0	0	0	0	0	0	0	0	0	0	0	0	0	1	0	0	1	9	1134	1541	1687974	113297	106237	120363	1	0.992063	0.64499	0.722785	1	0.991817
2410124H12Rik	1	0	1	0	19632	0	0	0	0	0	0	0	0	0	0	0	0	0	1	0	0	0	0	1	0	72	1541	1687974	655455	167106	1095.3	1	1	0.0636185	0.997933	1	1
2410131K14Rik	1	0	1	0	15	0	0	0	0	0	0	0	0	0	0	0	0	0	0	0	0	0	1	1	2	516	1541	1687974	22342	23345	521574	1	0.996124	0.375712	0.918462	1	0.998176
2410152P15Rik	1	0	1	0	14	0	0	0	0	0	0	0	0	0	0	1	0	0	0	0	0	0	0	1	255	947	1541	1687974	0.337515	127213	0.429363	1	0.730729	0.578858	0.785441	1	0.792301
2610019F03Rik	1	0	2	0	2431	0	0	0	0	0	0	0	0	0	0	0	0	0	0	1	1	0	0	1	9	529	1541	1687974	276871	434727	120363	1	0.966263	0.0850508	0.98689	1	0.991817
2610029I01Rik	1	0	2	0	14282	0	0	0	0	0	0	0	0	0	0	0	0	0	0	0	0	0	2	1	40	329	1541	1687974	0.390809	698918	273143	1	0.771621	0.0369998	0.996394	1	0.964141
2610203C20Rik	1	0	1	0	58	0	0	0	0	0	0	0	0	0	0	0	0	0	0	0	0	1	0	1	17	944	1541	1687974	501914	127617	640529	1	0.981992	0.577703	0.786439	1	0.9846
2700069I18Rik	1	0	1	0	286	0	0	0	0	0	0	0	0	0	0	0	0	0	0	0	0	1	0	1	3	13	1541	1687974	0.384164	919722	353324	1	0.769231	0.011798	0.99993	1	0.997265
2810404F17Rik	1	0	1	0	24	0	0	0	0	0	0	0	0	0	0	0	0	0	0	0	0	1	0	1	0	750	1541	1687974	681909	160623	1095.3	1	1	0.495834	0.849521	1	1
2810410L24Rik	1	0	1	0	18	0	0	0	0	0	0	0	0	0	0	0	0	0	0	0	0	0	1	1	107	620	1541	1687974	0.526356	194297	102269	1	0.827419	0.432276	0.889183	1	0.906933
2900011O08Rik	1	0	1	0	186	0	0	0	0	0	0	0	0	0	0	1	0	0	0	0	0	0	0	1	150	557	1541	1687974	0.337411	216269	0.729717	1	0.7307	0.398654	0.907232	1	0.872018
2900026A02Rik	1	0	1	0	1204	0	0	0	0	0	0	0	0	0	0	0	0	0	0	0	1	0	0	1	42	307	1541	1687974	0.66314	392327	260167	1	0.863192	0.244439	0.96736	1	0.962382
4632404H12Rik	1	0	1	0	201	0	0	0	0	0	0	0	0	0	0	0	0	0	0	1	0	0	0	1	4	842	1541	1687974	186718	143075	267147	1	0.995249	0.536467	0.820022	1	0.996355
4732444A12Rik	1	0	1	0	263	0	0	0	0	0	0	0	0	0	0	0	0	0	0	0	0	0	1	1	106	463	1541	1687974	0.396795	260167	103233	1	0.771058	0.344754	0.932286	1	0.907762
4732465J04Rik	1	0	1	0	59	0	0	0	0	0	0	0	0	0	0	0	0	0	0	0	0	1	0	1	0	1185	1541	1687974	1077.36	101665	1095.3	1	1	0.661151	0.70568	1	1
4833403I15Rik	1	0	1	0	71	0	0	0	0	0	0	0	0	0	0	0	0	0	0	0	0	1	0	1	6	568	1541	1687974	846647	212082	179558	1	0.989437	0.404665	0.904146	1	0.994537
4921522P10Rik	1	0	1	0	12	0	0	0	0	0	0	0	0	0	0	0	0	0	0	0	1	0	0	1	0	125	1541	1687974	113727	963098	1095.3	1	1	0.107849	0.993967	1	1
4921524J17Rik	1	0	1	0	11	0	0	0	0	0	0	0	0	0	0	0	0	0	0	0	1	0	0	1	31	623	1541	1687974	18214	193361	352188	1	0.950241	0.433829	0.888302	1	0.972096
4930428N03Rik	1	0	1	0	15	0	0	0	0	0	0	0	0	0	0	0	0	0	0	1	0	0	0	1	0	107	1541	1687974	973636	112496	1095.3	1	1	0.0930668	0.995531	1	1
4930447C04Rik	1	0	1	0	140	0	0	0	0	0	0	0	0	0	0	0	0	0	0	0	1	0	0	1	11	335	1541	1687974	274447	359545	986761	1	0.967164	0.263511	0.961774	1	0.990008
4930452L02Rik	1	0	1	0	12	0	0	0	0	0	0	0	0	0	0	0	1	0	0	0	0	0	0	1	16	39	1541	1687974	0.220779	308142	680313	1	0.589744	0.0349782	0.999381	1	0.985499
4930465K10Rik	1	0	1	0	64	0	0	0	0	0	0	0	0	0	0	0	0	0	0	0	0	0	1	1	15	310	1541	1687974	186695	388531	725367	1	0.951613	0.246506	0.966778	1	0.986399
4930474H06Rik	1	0	1	0	17	0	0	0	0	0	0	0	0	0	0	0	0	0	0	0	1	0	0	1	0	425	1541	1687974	386455	283424	1095.3	1	1	0.321617	0.941658	1	1
4930519F16Rik	1	0	1	0	39	0	0	0	0	0	0	0	0	0	0	1	0	0	0	0	0	0	0	1	522	1107	1541	1687974	0.19277	108828	0.209788	1	0.528455	0.636125	0.731854	1	0.620877
4930527E20Rik	1	0	1	0	290	0	0	0	0	0	0	0	0	0	0	0	0	0	0	0	1	0	0	1	32	544	1541	1687974	154092	221436	341216	1	0.941176	0.391473	0.91084	1	0.971209
4930529F24Rik	1	0	1	0	451	0	0	0	0	0	0	0	0	0	0	0	0	0	0	0	1	0	0	1	0	99	1541	1687974	900909	121578	1095.3	1	1	0.0864184	0.996156	1	1
4930542C16Rik	1	0	1	0	15	0	0	0	0	0	0	0	0	0	0	0	0	0	0	0	0	0	1	1	0	107	1541	1687974	973636	112496	1095.3	1	1	0.0930668	0.995531	1	1
4930593C16Rik	1	0	2	0	358	0	0	0	0	0	0	0	0	0	0	0	0	0	0	0	2	0	0	1	1	1343	1541	1687974	581429	171256	995732	1	0.998511	0.346804	0.873854	1	0.999087
4930594M22Rik	1	0	1	0	2007	0	0	0	0	0	0	0	0	0	0	1	0	0	0	0	0	0	0	1	5	29	1541	1687974	0.518717	414033	214766	1	0.827586	0.0261278	0.999656	1	0.995446
4931403M11Rik	1	0	1	0	15	0	0	0	0	0	0	0	0	0	0	0	0	0	0	1	0	0	0	1	0	107	1541	1687974	973636	112496	1095.3	1	1	0.0930668	0.995531	1	1
4931406C07Rik	1	0	1	0	17	0	0	0	0	0	0	0	0	0	0	0	0	0	1	0	0	0	0	1	47	107	1541	1687974	0.206717	112496	232549	1	0.560748	0.0930668	0.995531	1	0.957999
4931440F15Rik	1	0	1	0	1490	0	0	0	0	0	0	0	0	0	0	0	0	0	0	0	0	1	0	1	2	326	1541	1687974	141169	369468	521574	1	0.993865	0.257434	0.963607	1	0.998176
4932415M13Rik	1	0	1	0	1503	0	0	0	0	0	0	0	0	0	0	0	0	0	0	0	0	0	1	1	0	10	1541	1687974	918182	119291	1095.3	1	1	0.00908777	0.999959	1	1
4932435O22Rik	1	0	4	0	631	0	0	0	0	0	0	0	0	0	0	0	0	0	0	1	2	1	0	1	3	311	1541	1687974	244768	144351	353324	1	0.96197	0.000215259	0.999988	1	0.997265
4933402N03Rik	1	0	1	0	21	0	0	0	0	0	0	0	0	0	0	0	0	0	0	1	0	0	0	1	0	140	1541	1687974	127364	859982	1095.3	1	1	0.119984	0.9925	1	1
4933406I18Rik	1	0	1	0	28	0	0	0	0	0	0	0	0	0	0	0	0	0	0	0	0	1	0	1	8	52	1541	1687974	0.584736	231254	135223	1	0.846154	0.0463638	0.998909	1	0.992723
4933406M09Rik	1	0	1	0	596	0	0	0	0	0	0	0	0	0	0	0	0	0	0	1	0	0	0	1	20	226	1541	1687974	102261	532877	544928	1	0.911504	0.18644	0.981438	1	0.981907
5033430I15Rik	1	0	1	0	24	0	0	0	0	0	0	0	0	0	0	0	0	0	0	0	0	1	0	1	1	357	1541	1687974	295124	337394	995732	1	0.997199	0.278159	0.95715	1	0.999087
5430407P10Rik	1	0	2	0	615	0	0	0	0	0	0	0	0	0	0	0	0	0	0	0	0	1	1	1	11	127	1541	1687974	0.54526	180971	986761	1	0.834274	0.00622022	0.999762	1	0.990008
5430419D17Rik	1	0	1	0	21	0	0	0	0	0	0	0	0	0	0	0	0	0	0	0	0	0	1	1	0	140	1541	1687974	127364	859982	1095.3	1	1	0.119984	0.9925	1	1
5730405O15Rik	1	0	1	0	1007	0	0	0	0	0	0	0	0	0	0	0	0	0	0	0	1	0	0	1	169	1810	1541	1687974	0.97312	0.665618	0.647726	1	0.90663	0.80858	0.508061	1	0.857021
5730419I09Rik	1	0	3	0	1697	0	0	0	0	0	0	0	0	0	0	0	0	0	0	1	1	0	1	1	91	864	1541	1687974	0.305974	392946	120231	1	0.716139	0.0457777	0.991365	1	0.920279
5830418P13Rik	1	0	2	0	1345	0	0	0	0	0	0	0	0	0	0	0	0	0	0	1	1	0	0	1	8	89	1541	1687974	0.52381	258153	135223	1	0.828305	0.00312556	0.999916	1	0.992723
5830444B04Rik	1	0	1	0	36	0	0	0	0	0	0	0	0	0	0	0	0	0	0	0	0	1	0	1	4	42	1541	1687974	0.933481	286184	267147	1	0.904762	0.0376177	0.999284	1	0.996355
5830454E08Rik	1	0	2	0	1798	0	0	0	0	0	0	0	0	0	0	0	0	0	0	1	0	0	1	1	0	732	1541	1687974	348619	314184	1095.3	1	1	0.144827	0.969638	1	1
5S_rRNA	1	0	8	0	3956	0	0	0	0	0	0	0	0	0	0	0	0	0	0	3	1	3	1	1	22	16451	1541	1687974	919005	0.539293	495613	1	0.989352	0.982589	0.0364281	1	0.980116
6720456H20Rik	1	0	1	0	175	0	0	0	0	0	0	0	0	0	0	0	0	0	0	0	0	0	1	1	11	143	1541	1687974	117199	841953	986761	1	0.923077	0.122391	0.992189	1	0.990008
7SK	1	0	23	0	8025	0	0	0	0	0	0	0	0	0	0	0	0	0	0	6	2	8	7	1	84	29508	1541	1687974	151891	0.857444	130238	1	0.936536	0.80384	0.25752	1	0.926179
8030443G20Rik	1	0	1	0	1782	0	0	0	0	0	0	0	0	0	0	0	0	0	0	1	0	0	0	1	0	60	1541	1687974	546364	200472	1095.3	1	1	0.0533035	0.998554	1	1
8030462N17Rik	1	0	1	0	64	0	0	0	0	0	0	0	0	0	0	0	0	0	0	1	0	0	0	1	24	348	1541	1687974	131309	346118	454483	1	0.931034	0.272202	0.959066	1	0.978328
9130011J15Rik	1	0	1	0	15	0	0	0	0	0	0	0	0	0	0	0	0	0	0	0	0	1	0	1	2	67	1541	1687974	290476	179558	521574	1	0.970149	0.0593343	0.998205	1	0.998176
9130221H12Rik	1	0	1	0	611	0	0	0	0	0	0	0	0	0	0	0	0	0	0	1	0	0	0	1	0	150	1541	1687974	136455	802688	1095.3	1	1	0.127982	0.991442	1	1
9230105E05Rik	1	0	1	0	231	0	0	0	0	0	0	0	0	0	0	0	0	0	0	0	0	0	1	1	25	209	1541	1687974	0.757334	5762	436376	1	0.880383	0.173714	0.983963	1	0.977435
9330154J02Rik	1	0	1	0	30	0	0	0	0	0	0	0	0	0	0	0	0	0	0	0	1	0	0	1	5	94	1541	1687974	167736	128038	214766	1	0.946809	0.0822385	0.996524	1	0.995446
9430016H08Rik	1	0	1	0	17	0	0	0	0	0	0	0	0	0	0	0	0	0	0	0	1	0	0	1	5	15	1541	1687974	0.269162	797904	214766	1	0.666667	0.0136007	0.999907	1	0.995446
9430025C20Rik	1	0	2	0	2429	0	0	0	0	0	0	0	0	0	0	0	0	0	0	0	2	0	0	1	0	48	1541	1687974	229048	47.82	1095.3	1	1	0.000931958	0.999986	1	1
9630014M24Rik	1	0	1	0	329	0	0	0	0	0	0	0	0	0	0	0	0	0	0	0	1	0	0	1	429	1238	1541	1687974	0.262304	0.973132	0.255256	1	0.653473	0.677167	0.687968	1	0.675909
9930038B18Rik	1	0	1	0	303	0	0	0	0	0	0	0	0	0	0	0	0	0	0	0	0	0	1	1	6	359	1541	1687974	535171	335515	179558	1	0.983287	0.279476	0.95672	1	0.994537
A430078I02Rik	1	0	3	0	11892	0	0	0	0	0	0	0	0	0	0	0	0	0	0	1	2	0	0	1	56	643	1541	1687974	0.369789	527981	195241	1	0.760819	0.021826	0.996901	1	0.95016
A830018L16Rik	1	0	1	0	2735	0	0	0	0	0	0	0	0	0	0	1	0	0	0	0	0	0	0	1	73	229	1541	1687974	0.284915	525899	149836	1	0.681223	0.188666	0.980976	1	0.935527
A830018L16RIK	1	0	1	0	2735	0	0	0	0	0	0	0	0	0	0	1	0	0	0	0	0	0	0	1	65	216	1541	1687974	0.301773	557536	16825	1	0.699074	0.178978	0.982942	1	0.942385
A830080D01Rik	1	0	3	0	528	0	0	0	0	0	0	0	0	0	0	0	0	1	1	1	0	0	0	1	378	1697	1541	1687974	0.14479	200073	0.289687	1	0.469558	0.203553	0.928122	1	0.708131
AA387200	1	0	1	0	32	0	0	0	0	0	0	0	0	0	0	0	0	0	0	0	0	1	0	1	2	660	1541	1687974	285758	182523	521574	1	0.99697	0.452641	0.877289	1	0.998176
Abcc1	1	0	1	0	28	0	0	0	0	0	0	0	0	0	0	1	0	0	0	0	0	0	0	1	21	67	1541	1687974	0.2891	179558	519102	1	0.686567	0.0593343	0.998205	1	0.981011
Abcc4	1	0	1	0	75	0	0	0	0	0	0	0	0	0	0	1	0	0	0	0	0	0	0	1	267	733	1541	1687974	0.249515	164348	0.410073	1	0.635744	0.487944	0.85486	1	0.783667
AC055766,1	1	0	1	0	1037	0	0	0	0	0	0	0	0	0	0	0	0	0	0	0	1	0	0	1	11	38	1541	1687974	0.312039	31623	986761	1	0.710526	0.0340968	0.999412	1	0.990008
AC055772,1	1	0	1	0	1299	0	0	0	0	0	0	0	0	0	0	0	0	0	0	0	1	0	0	1	12	138	1541	1687974	103757	872437	905211	1	0.913043	0.118376	0.992704	1	0.989105
AC098877,1	1	0	1	0	1754	0	0	0	0	0	0	0	0	0	0	0	0	0	0	0	0	1	0	1	3	436	1541	1687974	127889	276275	353324	1	0.993119	0.328397	0.938994	1	0.997265
AC101527,1	1	0	1	0	14	0	0	0	0	0	0	0	0	0	0	0	0	0	0	0	0	1	0	1	0	5	1541	1687974	463636	236242	1095.3	1	1	0.00455425	0.99999	1	1
AC102195,1	1	0	1	0	64	0	0	0	0	0	0	0	0	0	0	0	0	0	0	0	0	1	0	1	17	341	1541	1687974	18134	353221	640529	1	0.950147	0.267535	0.960533	1	0.9846
AC103388,1	1	0	1	0	28	0	0	0	0	0	0	0	0	0	0	0	0	0	0	0	0	1	0	1	0	30	1541	1687974	273636	400277	1095.3	1	1	0.0270165	0.999632	1	1
AC109197,1	1	0	1	0	3288	0	0	0	0	0	0	0	0	0	0	0	0	0	0	0	0	1	0	1	0	300	1541	1687974	272818	401478	1095.3	1	1	0.239594	0.968702	1	1
AC110377,1	1	0	2	0	211	0	0	0	0	0	0	0	0	0	0	0	0	0	0	1	1	0	0	1	24	1514	1541	1687974	29917	151915	454483	1	0.968547	0.402057	0.837855	1	0.978328
AC110382,1	1	0	1	0	303	0	0	0	0	0	0	0	0	0	0	0	0	0	0	0	1	0	0	1	2	212	1541	1687974	918182	568051	521574	1	0.990566	0.175974	0.983529	1	0.998176
AC110573,1	1	0	1	0	57	0	0	0	0	0	0	0	0	0	0	0	0	0	0	0	0	0	1	1	1	423	1541	1687974	349669	284764	995732	1	0.997636	0.320377	0.942138	1	0.999087
AC110903,1	1	0	1	0	18	0	0	0	0	0	0	0	0	0	0	0	0	0	0	0	0	1	0	1	0	636	1541	1687974	578273	18941	1095.3	1	1	0.440511	0.884463	1	1
AC111132,1	1	0	1	0	121	0	0	0	0	0	0	0	0	0	0	0	0	0	0	0	0	0	1	1	0	20	1541	1687974	182727	59942	1095.3	1	1	0.018093	0.999835	1	1
AC112962,1	1	0	1	0	86	0	0	0	0	0	0	0	0	0	0	0	0	0	0	0	1	0	0	1	11	304	1541	1687974	249058	396197	986761	1	0.963816	0.242366	0.967938	1	0.990008
AC113092,1	1	0	1	0	29	0	0	0	0	0	0	0	0	0	0	0	0	0	0	0	0	0	1	1	0	319	1541	1687974	290091	377573	1095.3	1	1	0.252673	0.965009	1	1
AC113104,1	1	0	4	0	887	0	0	0	0	0	0	0	0	0	0	0	0	0	0	2	2	0	0	1	43	1787	1541	1687974	101132	251287	254131	1	0.907168	0.0830983	0.974618	1	0.961504
AC115050,1	1	0	1	0	286	0	0	0	0	0	0	0	0	0	0	0	0	0	0	0	0	0	1	1	0	10	1541	1687974	918182	119291	1095.3	1	1	0.00908777	0.999959	1	1
AC115697,1	1	0	1	0	21	0	0	0	0	0	0	0	0	0	0	0	0	0	0	0	0	0	1	1	0	140	1541	1687974	127364	859982	1095.3	1	1	0.119984	0.9925	1	1
AC115706,1	1	0	1	0	1246	0	0	0	0	0	0	0	0	0	0	0	0	0	0	0	0	0	1	1	0	88	1541	1687974	800909	136758	1095.3	1	1	0.0771973	0.996942	1	1
AC115880,1	1	0	1	0	449	0	0	0	0	0	0	0	0	0	0	0	0	0	0	1	0	0	0	1	48	571	1541	1687974	107938	210967	227714	1	0.915937	0.406294	0.9033	1	0.957125
AC119806,1	1	0	1	0	21	0	0	0	0	0	0	0	0	0	0	0	0	0	0	1	0	0	0	1	15	169	1541	1687974	101806	712499	725367	1	0.911243	0.142979	0.98926	1	0.986399
AC120540,1	1	0	1	0	433	0	0	0	0	0	0	0	0	0	0	0	0	1	0	0	0	0	0	1	4	461	1541	1687974	102239	261296	267147	1	0.991323	0.343556	0.932791	1	0.996355
AC121540,1	1	0	1	0	66	0	0	0	0	0	0	0	0	0	0	0	0	0	0	1	0	0	0	1	0	28	1541	1687974	255455	428767	1095.3	1	1	0.0252383	0.999679	1	1
AC122218,1	1	0	1	0	261	0	0	0	0	0	0	0	0	0	0	0	0	0	0	0	1	0	0	1	0	399	1541	1687974	362818	301888	1095.3	1	1	0.305318	0.947785	1	1
AC122296,1	1	0	1	0	103	0	0	0	0	0	0	0	0	0	0	0	0	0	0	0	0	0	1	1	0	1153	1541	1687974	1048.27	104487	1095.3	1	1	0.651099	0.716408	1	1
AC123853,1	1	0	3	0	4722	0	0	0	0	0	0	0	0	0	0	0	0	0	0	1	0	0	2	1	5	1265	1541	1687974	80019	268393	214766	1	0.988189	0.110807	0.970071	1	0.995446
AC124108,1	1	0	2	0	6022	0	0	0	0	0	0	0	0	0	0	0	0	0	0	0	0	0	2	1	110	1309	1541	1687974	0.566195	175704	0.994827	1	0.838994	0.335601	0.880632	1	0.904453
AC126606,1	1	0	1	0	1041	0	0	0	0	0	0	0	0	0	0	0	0	0	0	0	1	0	0	1	3	494	1541	1687974	144897	243844	353324	1	0.993927	0.363043	0.924301	1	0.997265
AC126807,1	1	0	1	0	69	0	0	0	0	0	0	0	0	0	0	0	0	0	0	0	1	0	0	1	0	10	1541	1687974	918182	119291	1095.3	1	1	0.00908777	0.999959	1	1
AC126942,1	1	0	1	0	23	0	0	0	0	0	0	0	0	0	0	1	0	0	0	0	0	0	0	1	141	536	1541	1687974	0.345403	224741	0.776261	1	0.73694	0.387011	0.913039	1	0.879213
AC127270,1	1	0	1	0	1034	0	0	0	0	0	0	0	0	0	0	0	0	0	0	1	0	0	0	1	89	1134	1541	1687974	115713	106237	12293	1	0.921517	0.64499	0.722785	1	0.921961
AC127583,1	1	0	1	0	54	0	0	0	0	0	0	0	0	0	0	0	0	0	0	1	0	0	0	1	43	671	1541	1687974	141552	179531	254131	1	0.935917	0.458113	0.873966	1	0.961504
AC130841,1	1	0	1	0	558	0	0	0	0	0	0	0	0	0	0	1	0	0	0	0	0	0	0	1	148	255	1541	1687974	0.15659	472299	0.739571	1	0.419608	0.207699	0.976774	1	0.873612
AC132233,1	1	0	1	0	17	0	0	0	0	0	0	0	0	0	0	0	0	0	0	1	0	0	0	1	4	708	1541	1687974	157007	17015	267147	1	0.99435	0.476118	0.862637	1	0.996355
AC132253,2	1	0	1	0	866	0	0	0	0	0	0	0	0	0	0	0	0	0	0	0	0	1	0	1	0	173	1541	1687974	157364	696034	1095.3	1	1	0.146103	0.988772	1	1
AC132338,1	1	0	2	0	18245	0	0	0	0	0	0	0	0	0	0	0	0	0	0	0	1	1	0	1	0	1500	1541	1687974	714333	153332	1095.3	1	1	0.397612	0.840912	1	1
AC132389,1	1	0	2	0	588	0	0	0	0	0	0	0	0	0	0	0	1	0	0	1	0	0	0	1	177	1349	1541	1687974	0.362749	170494	0.618467	1	0.754799	0.348775	0.872644	1	0.850784
AC133502,1	1	0	1	0	12	0	0	0	0	0	0	0	0	0	0	0	0	0	0	1	0	0	0	1	0	5	1541	1687974	463636	236242	1095.3	1	1	0.00455425	0.99999	1	1
AC133646,1	1	0	1	0	20	0	0	0	0	0	0	0	0	0	0	1	0	0	0	0	0	0	0	1	26	35	1541	1687974	0.122257	343258	419657	1	0.257143	0.0314477	0.999501	1	0.976543
AC134576,1	1	0	1	0	329	0	0	0	0	0	0	0	0	0	0	0	0	0	0	1	0	0	0	1	0	375	1541	1687974	341	321204	1095.3	1	1	0.289926	0.95322	1	1
AC134897,1	1	0	2	0	286	0	0	0	0	0	0	0	0	0	0	0	0	0	0	0	0	0	2	1	0	521	1541	1687974	248143	441401	1095.3	1	1	0.0828835	0.987409	1	1
AC134903,1	1	0	1	0	438	0	0	0	0	0	0	0	0	0	0	0	0	0	0	1	0	0	0	1	0	48	1541	1687974	437273	250485	1095.3	1	1	0.0428749	0.999068	1	1
AC135859,1	1	0	1	0	27	0	0	0	0	0	0	0	0	0	0	0	0	0	0	0	1	0	0	1	38	100	1541	1687974	0.238845	120363	287482	1	0.62	0.0872521	0.99608	1	0.965903
AC137692,1	1	0	1	0	126	0	0	0	0	0	0	0	0	0	0	0	0	0	0	0	1	0	0	1	0	123	1541	1687974	111909	978745	1095.3	1	1	0.106219	0.994151	1	1
AC138358,1	1	0	1	0	45	0	0	0	0	0	0	0	0	0	0	0	0	0	0	0	0	0	1	1	22	180	1541	1687974	0.740847	668981	495613	1	0.877778	0.151543	0.987896	1	0.980116
AC141876,1	1	0	1	0	160	0	0	0	0	0	0	0	0	0	0	0	0	0	0	1	0	0	0	1	0	80	1541	1687974	728182	150416	1095.3	1	1	0.0704327	0.997461	1	1
AC142266,1	1	0	2	0	1646	0	0	0	0	0	0	0	0	0	0	0	0	0	1	1	0	0	0	1	131	455	1541	1687974	0.165305	505414	0.835473	1	0.507069	0.0657018	0.991235	1	0.887277
AC147634,1	1	0	1	0	12716	0	0	0	0	0	0	0	0	0	0	0	0	0	0	0	0	0	1	1	0	128	1541	1687974	116455	940543	1095.3	1	1	0.11029	0.993685	1	1
AC147987,1	1	0	1	0	244	0	0	0	0	0	0	0	0	0	0	0	0	0	0	0	0	0	1	1	231	580	1541	1687974	0.228197	207694	0.473953	1	0.601724	0.411153	0.900747	1	0.809854
AC148011,1	1	0	1	0	203	0	0	0	0	0	0	0	0	0	0	0	0	0	0	0	1	0	0	1	3	990	1541	1687974	290352	121688	353324	1	0.99697	0.59508	0.771102	1	0.997265
AC148019,1	1	0	1	0	21	0	0	0	0	0	0	0	0	0	0	0	0	0	0	0	0	0	1	1	0	69	1541	1687974	628182	174361	1095.3	1	1	0.0610503	0.998099	1	1
AC152181,1	1	0	1	0	254	0	0	0	0	0	0	0	0	0	0	0	0	0	0	0	0	1	0	1	61	673	1541	1687974	100149	178998	179264	1	0.909361	0.459101	0.87336	1	0.945833
AC152946,1	1	0	1	0	291	0	0	0	0	0	0	0	0	0	0	0	0	0	0	0	0	0	1	1	0	363	1541	1687974	330091	331819	1095.3	1	1	0.282103	0.955855	1	1
AC153147,1	1	0	1	0	1111	0	0	0	0	0	0	0	0	0	0	0	0	0	0	0	0	1	0	1	1	10	1541	1687974	0.834711	119291	995732	1	0.9	0.00908777	0.999959	1	0.999087
AC153580,1	1	0	1	0	16	0	0	0	0	0	0	0	0	0	0	0	0	0	0	0	1	0	0	1	30	1697	1541	1687974	512564	0.709938	363889	1	0.982322	0.787756	0.541391	1	0.972984
AC153987,1	1	0	1	0	316	0	0	0	0	0	0	0	0	0	0	0	0	1	0	0	0	0	0	1	0	6	1541	1687974	554545	197514	1095.3	1	1	0.00546261	0.999985	1	1
AC154660,1	1	0	1	0	20	0	0	0	0	0	0	0	0	0	0	0	0	0	0	0	0	1	0	1	89	601	1541	1687974	0.613305	200438	12293	1	0.851913	0.422339	0.894719	1	0.921961
AC156026,1	1	0	1	0	142	0	0	0	0	0	0	0	0	0	0	0	0	0	0	0	0	0	1	1	0	220	1541	1687974	200091	547404	1095.3	1	1	0.181971	0.982347	1	1
AC158122,1	1	0	1	0	3242	0	0	0	0	0	0	0	0	0	0	0	0	0	0	0	1	0	0	1	0	61	1541	1687974	555455	197191	1095.3	1	1	0.0541674	0.998507	1	1
AC158662,2	1	0	3	0	11892	0	0	0	0	0	0	0	0	0	0	0	0	0	0	2	1	0	0	1	97	717	1541	1687974	0.238231	473497	112802	1	0.646573	0.0288168	0.995454	1	0.915251
AC160118,1	1	0	1	0	87	0	0	0	0	0	0	0	0	0	0	0	0	0	0	0	0	1	0	1	1	305	1541	1687974	252149	394898	995732	1	0.996721	0.243058	0.967746	1	0.999087
AC161493,1	1	0	1	0	17	0	0	0	0	0	0	0	0	0	0	0	0	0	0	1	0	0	0	1	26	87	1541	1687974	0.303379	138328	419657	1	0.701149	0.0763544	0.99701	1	0.976543
AC161763,1	1	0	1	0	14	0	0	0	0	0	0	0	0	0	0	0	0	0	0	0	0	0	1	1	0	1201	1541	1687974	1091.91	100311	1095.3	1	1	0.666068	0.700325	1	1
AC162936,1	1	0	1	0	297	0	0	0	0	0	0	0	0	0	0	0	1	0	0	0	0	0	0	1	21	40	1541	1687974	0.17277	300458	519102	1	0.475	0.0358589	0.99935	1	0.981011
AC163282,1	1	0	1	0	812	0	0	0	0	0	0	0	0	0	0	0	0	0	0	0	1	0	0	1	1	165	1541	1687974	136446	729761	995732	1	0.993939	0.139843	0.989738	1	0.999087
AC163296,1	1	0	1	0	92	0	0	0	0	0	0	0	0	0	0	0	0	0	0	0	1	0	0	1	1	37	1541	1687974	306612	324753	995732	1	0.972973	0.0332146	0.999443	1	0.999087
AC164075,1	1	0	1	0	15	0	0	0	0	0	0	0	0	0	0	0	0	0	0	0	0	1	0	1	0	669	1541	1687974	608273	180068	1095.3	1	1	0.457122	0.874572	1	1
AC164089,1	1	0	1	0	848	0	0	0	0	0	0	0	0	0	0	0	0	0	0	1	0	0	0	1	0	347	1541	1687974	315545	347115	1095.3	1	1	0.271537	0.959277	1	1
AC165259,1	1	0	2	0	648	0	0	0	0	0	0	0	0	0	0	0	0	0	0	0	0	2	0	1	101	878	1541	1687974	0.413593	261945	108339	1	0.783165	0.191747	0.952399	1	0.911915
AC170999,1	1	0	1	0	232	0	0	0	0	0	0	0	0	0	0	0	0	0	0	0	1	0	0	1	0	48	1541	1687974	437273	250485	1095.3	1	1	0.0428749	0.999068	1	1
AC172623,1	1	0	1	0	15	0	0	0	0	0	0	0	0	0	0	0	0	0	0	0	0	0	1	1	4	67	1541	1687974	14878	179558	267147	1	0.940299	0.0593343	0.998205	1	0.996355
AC183097,2	1	0	1	0	56	0	0	0	0	0	0	0	0	0	0	1	0	0	0	0	0	0	0	1	67	156	1541	1687974	0.211489	771835	163235	1	0.570513	0.132746	0.990777	1	0.940666
AC217111,1	1	0	1	0	476	0	0	0	0	0	0	0	0	0	0	0	0	0	0	1	0	0	0	1	0	423	1541	1687974	384636	284764	1095.3	1	1	0.320377	0.942138	1	1
AC240744,1	1	0	1	0	54	0	0	0	0	0	0	0	0	1	0	0	0	0	0	0	0	0	0	1	4	26	1541	1687974	0.578714	461623	267147	1	0.846154	0.0234568	0.999723	1	0.996355
Acadsb	1	0	1	0	21	0	0	0	0	0	0	0	0	0	0	0	0	0	0	0	0	0	1	1	0	143	1541	1687974	130091	841953	1095.3	1	1	0.122391	0.992189	1	1
Acly	1	0	1	0	7324	0	0	0	0	0	0	0	0	0	0	1	0	0	0	0	0	0	0	1	12	95	1541	1687974	0.7145	126691	905211	1	0.873684	0.083076	0.996452	1	0.989105
Acpl2	1	0	1	0	274	0	0	0	0	0	0	0	0	0	1	0	0	0	0	0	0	0	0	1	59	272	1541	1687974	0.418551	442791	185331	1	0.783088	0.219903	0.97384	1	0.947561
Acpp	1	0	2	0	941	0	0	0	0	0	0	0	0	0	0	0	0	0	0	1	0	0	1	1	6	224	1541	1687974	174941	102639	179558	1	0.947146	0.0182571	0.998778	1	0.994537
Acpt	1	0	1	0	161	0	0	0	0	0	0	0	0	0	0	0	0	0	0	1	0	0	0	1	1	345	1541	1687974	285207	349126	995732	1	0.997101	0.270206	0.959698	1	0.999087
Adam23	1	0	1	0	245	0	0	0	0	0	0	0	0	0	0	0	0	0	1	0	0	0	0	1	43	546	1541	1687974	115187	220625	254131	1	0.921245	0.392583	0.910288	1	0.961504
Adap1	1	0	1	0	1063	0	0	0	0	0	0	0	0	0	0	0	0	0	0	0	1	0	0	1	118	294	1541	1687974	0.226387	409669	0.927438	1	0.598639	0.235417	0.969834	1	0.897871
Adcy1	1	0	1	0	612	0	0	0	0	0	0	0	0	0	0	0	0	0	0	1	0	0	0	1	7	249	1541	1687974	31895	483675	154268	1	0.971888	0.203347	0.977774	1	0.99363
Adcy5	1	0	2	0	6445	0	0	0	0	0	0	0	0	0	0	2	0	0	0	0	0	0	0	1	37	85	1541	1687974	0.109229	270287	29523	1	0.318893	0.00285781	0.999927	1	0.966785
Add3	1	0	2	0	1813	0	0	0	0	0	0	0	0	0	0	0	0	0	0	1	1	0	0	1	31	349	1541	1687974	0.534528	658877	352188	1	0.830239	0.0411449	0.995753	1	0.972096
Adk	1	0	1	0	393	0	0	0	0	0	0	0	0	0	0	0	1	0	0	0	0	0	0	1	63	1076	1541	1687974	155035	111963	173582	1	0.94145	0.625673	0.742268	1	0.944107
Adnp2	1	0	3	0	163	0	0	0	0	0	0	0	0	0	0	0	0	0	0	0	3	0	0	1	127	984	1541	1687974	0.249765	34503	0.861766	1	0.660628	0.0625281	0.986654	1	0.890523
Adprhl1	1	0	1	0	389	0	0	0	0	0	0	0	0	0	0	0	0	0	0	0	0	1	0	1	3	459	1541	1687974	134633	262434	353324	1	0.993464	0.342356	0.933295	1	0.997265
Adra2b	1	0	1	0	47	0	0	0	0	0	0	0	0	0	0	0	0	0	0	0	0	0	1	1	0	233	1541	1687974	211909	516875	1095.3	1	1	0.191623	0.980352	1	1
Ahdc1	1	0	1	0	48	0	0	0	0	0	0	0	0	0	0	1	0	0	0	0	0	0	0	1	296	618	1541	1687974	0.18977	194926	0.36991	1	0.521036	0.431238	0.889769	1	0.763188
AI314976	1	0	1	0	13	0	0	0	0	0	0	0	0	0	0	0	0	0	0	1	0	0	0	1	19	60	1541	1687974	0.286054	200472	573458	1	0.683333	0.0533035	0.998554	1	0.982804
Akap12	1	0	3	0	262	0	0	0	0	0	0	0	0	0	0	1	0	0	0	2	0	0	0	1	403	1412	1541	1687974	0.113003	240454	0.27172	1	0.364896	0.140306	0.958059	1	0.692149
Akd1	1	0	1	0	145	0	0	0	0	0	0	0	0	0	0	0	1	0	0	0	0	0	0	1	207	456	1541	1687974	0.200211	26416	0.528877	1	0.546053	0.340552	0.934048	1	0.827797
Akr1b3	1	0	1	0	40	0	0	0	0	0	0	0	0	0	0	0	0	0	0	0	0	1	0	1	8	400	1541	1687974	449046	301134	135223	1	0.98	0.305952	0.947554	1	0.992723
Akr1c13	1	0	1	0	6182	0	0	0	0	0	0	0	0	0	0	0	0	0	0	0	0	0	1	1	0	24	1541	1687974	219091	499932	1095.3	1	1	0.0216722	0.999764	1	1
Akr1c19	1	0	1	0	6182	0	0	0	0	0	0	0	0	0	0	0	0	0	0	0	1	0	0	1	4	24	1541	1687974	0.534368	499932	267147	1	0.833333	0.0216722	0.999764	1	0.996355
AL513014,1	1	0	1	0	1179	0	0	0	0	0	0	0	0	0	0	0	0	0	0	0	0	0	1	1	0	36	1541	1687974	328182	333749	1095.3	1	1	0.0323316	0.999472	1	1
AL589870,1	1	0	1	0	3688	0	0	0	0	0	0	0	0	0	0	0	0	0	0	0	0	0	1	1	0	271	1541	1687974	246455	444425	1095.3	1	1	0.21919	0.974016	1	1
AL589870,2	1	0	1	0	3688	0	0	0	0	0	0	0	0	0	0	0	0	0	0	0	0	0	1	1	0	271	1541	1687974	246455	444425	1095.3	1	1	0.21919	0.974016	1	1
AL591207,1	1	0	4	0	671	0	0	0	0	0	0	0	0	0	0	0	0	0	0	1	2	1	0	1	1	1263	1541	1687974	280067	355534	995732	1	0.996837	0.029782	0.993436	1	0.999087
AL603708,1	1	0	1	0	347	0	0	0	0	0	0	0	0	0	0	0	0	0	0	1	0	0	0	1	0	129	1541	1687974	117364	933257	1095.3	1	1	0.111102	0.99359	1	1
AL603843,1	1	0	3	0	417	0	0	0	0	0	0	0	0	0	0	0	0	0	0	0	1	1	1	1	1	1247	1541	1687974	365718	272267	995732	1	0.997596	0.107375	0.971381	1	0.999087
AL607123,2	1	0	2	0	261	0	0	0	0	0	0	0	0	0	0	0	0	0	0	0	0	1	1	1	4	668	1541	1687974	775958	344281	267147	1	0.98806	0.125125	0.97593	1	0.996355
AL607145,1	1	0	1	0	576	0	0	0	0	0	0	0	0	0	0	0	0	0	0	1	0	0	0	1	0	521	1541	1687974	473727	23121	1095.3	1	1	0.378556	0.917116	1	1
AL627104,1	1	0	1	0	184	0	0	0	0	0	0	0	0	0	0	0	0	0	0	0	0	0	1	1	2	1241	1541	1687974	537273	0.97078	521574	1	0.998388	0.678051	0.686968	1	0.998176
AL627184,1	1	0	1	0	111	0	0	0	0	0	0	0	0	0	0	0	0	0	0	0	0	1	0	1	24	1123	1541	1687974	423651	107278	454483	1	0.978629	0.641404	0.726479	1	0.978328
AL645484,1	1	0	3	0	278	0	0	0	0	0	0	0	0	0	0	0	0	0	0	0	0	1	2	1	4	801	1541	1687974	630291	423848	267147	1	0.985093	0.0380155	0.99333	1	0.996355
AL645988,1	1	0	1	0	8052	0	0	0	0	0	0	0	0	0	0	0	0	0	0	1	0	0	0	1	0	446	1541	1687974	405545	270082	1095.3	1	1	0.334502	0.936538	1	1
AL646020,1	1	0	1	0	2196	0	0	0	0	0	0	0	0	0	0	0	0	0	0	1	0	0	0	1	0	208	1541	1687974	189182	578969	1095.3	1	1	0.172959	0.984107	1	1
AL662925,1	1	0	1	0	14	0	0	0	0	0	0	0	0	0	0	0	0	0	0	1	0	0	0	1	0	395	1541	1687974	359182	304944	1095.3	1	1	0.302776	0.948706	1	1
AL731857,1	1	0	1	0	65	0	0	0	0	0	0	0	0	0	0	0	0	0	0	0	0	0	1	1	0	78	1541	1687974	71	154268	1095.3	1	1	0.0687338	0.997583	1	1
AL772401,1	1	0	2	0	2429	0	0	0	0	0	0	0	0	0	0	0	0	0	0	0	2	0	0	1	1	46	1541	1687974	199567	498946	995732	1	0.956994	0.00085695	0.999988	1	0.999087
AL772404,1	1	0	1	0	3993	0	0	0	0	0	0	0	0	0	0	0	0	0	0	1	0	0	0	1	0	308	1541	1687974	280091	391053	1095.3	1	1	0.245128	0.967167	1	1
AL845455,1	1	0	1	0	5158	0	0	0	0	0	0	0	0	0	0	0	0	0	0	1	0	0	0	1	0	17	1541	1687974	155455	704582	1095.3	1	1	0.0154001	0.999881	1	1
AL928590,1	1	0	1	0	4132	0	0	0	0	0	0	0	0	0	0	0	0	0	0	1	0	0	0	1	0	62	1541	1687974	564545	194015	1095.3	1	1	0.0550305	0.998458	1	1
Aldh7a1	1	0	1	0	297	0	0	0	0	0	0	0	0	0	0	0	0	0	0	0	1	0	0	1	21	795	1541	1687974	342568	151533	519102	1	0.973585	0.516135	0.835209	1	0.981011
Amigo2	1	0	1	0	62	0	0	0	0	0	0	0	0	0	0	0	0	0	0	0	1	0	0	1	0	860	1541	1687974	781909	140081	1095.3	1	1	0.544026	0.814151	1	1
Amotl2	1	0	1	0	22	0	0	0	0	0	0	0	0	0	0	0	1	0	0	0	0	0	0	1	101	336	1541	1687974	0.302221	358475	108339	1	0.699405	0.264184	0.961569	1	0.911915
Ank3	1	0	1	0	16	0	0	0	0	0	0	0	0	0	0	1	0	0	0	0	0	0	0	1	121	487	1541	1687974	0.365663	247349	0.904463	1	0.75154	0.358958	0.926129	1	0.895415
Ankar	1	0	1	0	311	0	0	0	0	0	0	0	0	0	0	0	0	0	0	1	0	0	0	1	29	124	1541	1687974	0.387691	970858	376393	1	0.766129	0.107034	0.994059	1	0.973872
Ankrd29	1	0	2	0	8101	0	0	0	0	0	0	0	0	0	0	0	0	0	0	0	0	2	0	1	26	192	1541	1687974	0.350483	119737	419657	1	0.747504	0.0136726	0.999214	1	0.976543
Ankrd33	1	0	2	0	137	0	0	0	0	0	0	0	0	0	0	0	0	0	0	1	1	0	0	1	5	589	1541	1687974	550047	39045	214766	1	0.983094	0.101824	0.982612	1	0.995446
Ankrd55	1	0	2	0	885	0	0	0	0	0	0	0	0	0	0	0	1	0	0	0	0	1	0	1	71	852	1541	1687974	0.570692	269938	154051	1	0.840278	0.183236	0.955757	1	0.937237
Anp32-ps	1	0	3	0	21671	0	0	0	0	0	0	0	0	0	0	0	0	0	0	2	1	0	0	1	0	1284	1541	1687974	414226	264422	1095.3	1	1	0.114474	0.96865	1	1
Anxa4	1	0	1	0	504	0	0	0	0	0	0	0	0	0	0	0	0	0	1	0	0	0	0	1	17	148	1541	1687974	0.787347	813528	640529	1	0.885135	0.126388	0.991659	1	0.9846
Ap1m1	1	0	1	0	26	0	0	0	0	0	0	0	0	0	0	0	0	0	0	0	0	0	1	1	1	473	1541	1687974	390992	254668	995732	1	0.997886	0.35071	0.929742	1	0.999087
Ap4e1	1	0	1	0	4132	0	0	0	0	0	0	0	0	0	0	0	0	0	0	1	0	0	0	1	3	69	1541	1687974	202639	174361	353324	1	0.956522	0.0610503	0.998099	1	0.997265
Aph1a	1	0	1	0	1881	0	0	0	0	0	0	0	0	0	0	0	0	1	0	0	0	0	0	1	4	106	1541	1687974	235255	113557	267147	1	0.962264	0.0922384	0.995612	1	0.996355
Apobec3	1	0	1	0	21	0	0	0	0	0	0	0	0	0	0	1	0	0	0	0	0	0	0	1	311	813	1541	1687974	0.237603	148178	0.352075	1	0.617466	0.524025	0.829419	1	0.752807
Apod	1	0	1	0	153	0	0	0	0	0	0	0	0	0	0	0	0	0	0	0	1	0	0	1	52	206	1541	1687974	0.359623	584588	210231	1	0.747573	0.171447	0.984392	1	0.953636
Apof	1	0	1	0	27	0	0	0	0	0	0	0	0	0	0	0	0	0	0	1	0	0	0	1	11	41	1541	1687974	0.336609	293147	986761	1	0.731707	0.0367387	0.999317	1	0.990008
Apol7a	1	0	2	0	106	0	0	0	0	0	0	0	0	0	0	0	0	0	0	0	0	1	1	1	2	1171	1541	1687974	265556	196408	521574	1	0.996587	0.289629	0.906635	1	0.998176
Apold1	1	0	1	0	11	0	0	0	0	0	0	0	0	0	0	0	0	0	0	0	1	0	0	1	17	655	1541	1687974	348272	183916	640529	1	0.974046	0.450136	0.878793	1	0.9846
Apon	1	0	1	0	27	0	0	0	0	0	0	0	0	0	0	0	0	0	0	0	0	1	0	1	4	62	1541	1687974	137694	194015	267147	1	0.935484	0.0550305	0.998458	1	0.996355
Appbp2	1	0	1	0	1880	0	0	0	0	0	0	0	0	0	0	0	0	0	0	0	1	0	0	1	6	230	1541	1687974	342921	523614	179558	1	0.973913	0.189406	0.980821	1	0.994537
Aqp2	1	0	1	0	1762	0	0	0	0	0	0	0	0	0	0	0	0	0	0	0	0	0	1	1	6	46	1541	1687974	0.687034	261353	179558	1	0.869565	0.0411257	0.999143	1	0.994537
Aqp3	1	0	1	0	14	0	0	0	0	0	0	0	0	0	0	0	0	0	0	0	0	0	1	1	50	518	1541	1687974	0.94012	232549	218624	1	0.903475	0.376851	0.917925	1	0.955379
Aqp5	1	0	1	0	1762	0	0	0	0	0	0	0	0	0	0	0	0	0	0	0	1	0	0	1	1	26	1541	1687974	215702	461623	995732	1	0.961538	0.0234568	0.999723	1	0.999087
Aqp7	1	0	1	0	14	0	0	0	0	0	0	0	0	0	0	0	0	0	0	0	1	0	0	1	6	397	1541	1687974	591803	303409	179558	1	0.984887	0.304049	0.948246	1	0.994537
Arhgap18	1	0	1	0	1670	0	0	0	0	0	0	0	0	0	0	0	0	0	0	0	0	1	0	1	11	257	1541	1687974	210565	468625	986761	1	0.957198	0.209145	0.976436	1	0.990008
Arhgap19	1	0	1	0	96	0	0	0	0	0	0	0	0	0	0	0	0	0	0	0	1	0	0	1	6	51	1541	1687974	0.76155	23578	179558	1	0.882353	0.0454928	0.99895	1	0.994537
Arhgap21	1	0	1	0	534	0	0	0	0	0	0	0	0	0	0	1	0	0	0	0	0	0	0	1	96	209	1541	1687974	0.197805	5762	113976	1	0.54067	0.173714	0.983963	1	0.916087
Arhgap26	1	0	1	0	329	0	0	0	0	0	0	0	0	0	0	0	0	0	0	0	1	0	0	1	1040	2381	1541	1687974	0.208118	0.505999	0.105308	1	0.563209	0.886417	0.360827	1	0.386842
Arid1b	1	0	1	0	48	0	0	0	0	0	0	0	0	0	0	1	0	0	0	0	0	0	0	1	198	660	1541	1687974	0.302923	182523	0.552905	1	0.7	0.452641	0.877289	1	0.834627
Arl14epl	1	0	1	0	71	0	0	0	0	0	0	0	0	0	0	0	0	0	0	1	0	0	0	1	21	692	1541	1687974	29819	174084	519102	1	0.969653	0.468407	0.867564	1	0.981011
Arl15	1	0	1	0	109	0	0	0	0	0	0	0	0	0	0	1	0	0	0	0	0	0	0	1	200	572	1541	1687974	0.259915	210599	0.547379	1	0.65035	0.406836	0.903017	1	0.833104
Aspscr1	1	0	2	0	825	0	0	0	0	0	0	0	0	0	0	0	0	0	1	0	1	0	0	1	82	533	1541	1687974	0.309205	431465	133411	1	0.715976	0.0861409	0.986626	1	0.927872
Atcay	1	0	1	0	26	0	0	0	0	0	0	0	0	0	0	0	1	0	0	0	0	0	0	1	6	96	1541	1687974	143219	125373	179558	1	0.9375	0.0839127	0.996379	1	0.994537
Ate1	1	0	1	0	21	0	0	0	0	0	0	0	0	0	0	0	0	0	0	1	0	0	0	1	20	226	1541	1687974	102261	532877	544928	1	0.911504	0.18644	0.981438	1	0.981907
Atf6	1	0	2	0	48	0	0	0	0	0	0	0	0	0	0	0	0	0	0	0	2	0	0	1	12	512	1541	1687974	201535	449158	905211	1	0.953674	0.0804661	0.987978	1	0.989105
Atg14	1	0	2	0	282	0	0	0	0	0	0	0	0	0	0	0	0	0	0	1	1	0	0	1	27	890	1541	1687974	156405	258414	404171	1	0.940246	0.195693	0.950808	1	0.975652
Atp2a3	1	0	1	0	579	0	0	0	0	0	0	0	0	0	0	0	0	0	0	0	1	0	0	1	6	175	1541	1687974	260954	688084	179558	1	0.965714	0.147661	0.988525	1	0.994537
Atp2b4	1	0	1	0	87	0	0	0	0	0	0	0	0	0	0	0	0	0	0	0	0	1	0	1	196	833	1541	1687974	0.386213	144621	0.558544	1	0.764706	0.532641	0.822947	1	0.836152
Atp6v1g1	1	0	1	0	65	0	0	0	0	0	0	0	0	0	0	0	0	0	0	1	0	0	0	1	4	16	1541	1687974	0.356984	748345	267147	1	0.75	0.0145008	0.999894	1	0.996355
Atp9a	1	0	1	0	152	0	0	0	0	0	0	0	0	0	0	0	1	0	0	0	0	0	0	1	154	341	1541	1687974	0.201227	353221	0.710775	1	0.548387	0.267535	0.960533	1	0.868839
AU018091	1	0	1	0	16	0	0	0	0	0	0	0	0	0	0	0	0	0	0	0	1	0	0	1	74	1485	1541	1687974	182199	0.811282	147814	1	0.950168	0.742387	0.607167	1	0.934673
Aurkc	1	0	1	0	122	0	0	0	0	0	0	0	0	0	0	0	0	0	0	1	0	0	0	1	0	8	1541	1687974	736364	148745	1095.3	1	1	0.00727684	0.999973	1	1
Avpi1	1	0	1	0	220	0	0	0	0	0	0	0	0	0	0	0	0	0	0	1	0	0	0	1	19	589	1541	1687974	28039	204521	573458	1	0.967742	0.415973	0.898176	1	0.982804
B230206L02Rik	1	0	1	0	48	0	0	0	0	0	0	0	0	0	0	0	0	0	0	0	0	1	0	1	162	569	1541	1687974	0.319163	211709	0.675697	1	0.71529	0.405208	0.903864	1	0.862516
B230369F24Rik	1	0	1	0	525	0	0	0	0	0	0	0	0	0	0	0	0	0	0	1	0	0	0	1	5	449	1541	1687974	800535	268278	214766	1	0.988864	0.336323	0.935794	1	0.995446
B330016D10Rik	1	0	1	0	387	0	0	0	0	0	0	0	0	0	0	0	0	0	0	0	0	0	1	1	3	529	1541	1687974	155161	227714	353324	1	0.994329	0.383079	0.914949	1	0.997265
B3galnt1	1	0	1	0	39	0	0	0	0	0	0	0	0	0	0	0	0	0	0	1	0	0	0	1	46	208	1541	1687974	0.410373	578969	237593	1	0.778846	0.172959	0.984107	1	0.958874
B3gnt1	1	0	1	0	42	0	0	0	0	0	0	0	0	0	0	0	0	0	0	0	0	0	1	1	0	366	1541	1687974	332818	3291	1095.3	1	1	0.284067	0.955201	1	1
B4galnt2	1	0	1	0	43	0	0	0	0	0	0	0	0	0	0	1	0	0	0	0	0	0	0	1	4	16	1541	1687974	0.356984	748345	267147	1	0.75	0.0145008	0.999894	1	0.996355
B4galnt4	1	0	2	0	2559	0	0	0	0	0	0	0	0	0	0	0	0	0	0	1	1	0	0	1	47	468	1541	1687974	0.473259	491378	232549	1	0.809231	0.0689822	0.990545	1	0.957999
Bahcc1	1	0	1	0	28	0	0	0	0	0	0	0	0	0	0	1	0	0	0	0	0	0	0	1	265	593	1541	1687974	0.203388	203142	0.413167	1	0.55312	0.418103	0.897027	1	0.785099
Baiap2	1	0	1	0	67	0	0	0	0	0	0	0	0	0	0	0	0	0	0	0	1	0	0	1	13	137	1541	1687974	0.951423	8788	83611	1	0.905109	0.11757	0.992805	1	0.988202
Banp	1	0	1	0	355	0	0	0	0	0	0	0	0	0	0	0	0	0	1	0	0	0	0	1	25	142	1541	1687974	0.514669	847878	436376	1	0.823944	0.12159	0.992294	1	0.977435
BC005537	1	0	1	0	200	0	0	0	0	0	0	0	0	0	0	0	0	0	1	0	0	0	0	1	7	31	1541	1687974	0.398207	387407	154268	1	0.774194	0.0279043	0.999607	1	0.99363
BC006779	1	0	11	0	3156	0	0	0	0	0	0	0	0	0	0	0	0	0	7	0	4	0	0	1	2	12	1541	1687974	0.0519091	1004.78	521574	1	0.134588	6.52797e-25	1	1	0.998176
BC018242	1	0	1	0	169	0	0	0	0	0	0	0	0	0	0	0	0	0	0	0	0	0	1	1	1	1	1541	1687974	0.0909091	1095.3	995732	1	0	0.000912512	1	1	0.999087
BC018473	1	0	3	0	554	0	0	0	0	0	0	0	0	0	0	0	0	0	0	1	2	0	0	1	0	272	1541	1687974	877742	124787	1095.3	1	1	0.00211737	0.99987	1	1
BC020535	1	0	2	0	471	0	0	0	0	0	0	0	0	0	0	0	1	0	0	0	0	0	1	1	3	53	1541	1687974	0.815668	433171	353324	1	0.889996	0.00113279	0.999982	1	0.997265
BC028528	1	0	1	0	1881	0	0	0	0	0	0	0	0	0	0	0	0	0	1	0	0	0	0	1	59	199	1541	1687974	0.306261	605141	185331	1	0.703518	0.166135	0.985374	1	0.947561
BC032203	1	0	2	0	90	0	0	0	0	0	0	0	0	0	1	0	1	0	0	0	0	0	0	1	453	1756	1541	1687974	0.184559	13098	0.241736	1	0.550605	0.476172	0.78261	1	0.661257
BC046401	1	0	1	0	147	0	0	0	0	0	0	0	0	0	0	0	0	0	1	0	0	0	0	1	59	169	1541	1687974	0.260114	712499	185331	1	0.650888	0.142979	0.98926	1	0.947561
BC048507	1	0	1	0	98	0	0	0	0	0	0	0	0	0	0	0	0	0	0	1	0	0	0	1	1	92	1541	1687974	761157	130818	995732	1	0.98913	0.0805611	0.996666	1	0.999087
BC066135	1	0	1	0	96	0	0	0	0	0	0	0	0	0	0	0	0	0	0	1	0	0	0	1	7	55	1541	1687974	0.705506	218663	154268	1	0.872727	0.0489721	0.998782	1	0.99363
BC089597	1	0	1	0	25	0	0	0	0	0	0	0	0	0	0	0	0	0	0	0	0	0	1	1	2	49	1541	1687974	212554	245384	521574	1	0.959184	0.0437483	0.999029	1	0.998176
Bcdin3d	1	0	1	0	76	0	0	0	0	0	0	0	0	0	0	0	0	1	0	0	0	0	0	1	65	217	1541	1687974	0.30317	554968	16825	1	0.700461	0.179727	0.982794	1	0.942385
Bcl2l10	1	0	1	0	449	0	0	0	0	0	0	0	0	0	0	0	0	0	0	0	0	1	0	1	5	232	1541	1687974	413725	519102	214766	1	0.978448	0.190885	0.980509	1	0.995446
Bdh1	1	0	1	0	153	0	0	0	0	0	0	0	0	0	0	0	0	0	0	1	0	0	0	1	21	361	1541	1687974	155579	333657	519102	1	0.941828	0.28079	0.956288	1	0.981011
Bfsp2	1	0	2	0	1345	0	0	0	0	0	0	0	0	0	0	0	0	0	0	0	0	1	1	1	4	87	1541	1687974	101161	26408	267147	1	0.91016	0.00299027	0.999921	1	0.996355
Blm	1	0	2	0	664	0	0	0	0	0	0	0	0	0	0	0	0	0	0	1	1	0	0	1	19	508	1541	1687974	126677	452694	573458	1	0.926596	0.0793989	0.988226	1	0.982804
Bmf	1	0	1	0	36	0	0	0	0	0	0	0	0	0	0	0	0	0	0	0	0	1	0	1	22	124	1541	1687974	0.51049	970858	495613	1	0.822581	0.107034	0.994059	1	0.980116
Bmpr2	1	0	1	0	64	0	0	0	0	0	0	0	0	0	0	0	0	0	0	0	1	0	0	1	15	297	1541	1687974	178868	405532	725367	1	0.949495	0.237508	0.96927	1	0.986399
Bod1	1	0	1	0	13	0	0	0	0	0	0	0	0	0	0	0	0	0	0	1	0	0	0	1	0	249	1541	1687974	226455	483675	1095.3	1	1	0.203347	0.977774	1	1
Bpifa2	1	0	1	0	23	0	0	0	0	0	0	0	0	0	0	0	0	0	0	0	0	1	0	1	0	2	1541	1687974	190909	573731	1095.3	1	1	0.00182419	0.999998	1	1
Brms1	1	0	1	0	42	0	0	0	0	0	0	0	0	0	0	0	0	0	0	0	0	0	1	1	9	372	1541	1687974	371728	323793	120363	1	0.975806	0.287978	0.953884	1	0.991817
Brox	1	0	1	0	16	0	0	0	0	0	0	0	0	0	0	0	0	0	1	0	0	0	0	1	24	88	1541	1687974	0.332327	136758	454483	1	0.727273	0.0771973	0.996942	1	0.978328
Btbd16	1	0	1	0	21	0	0	0	0	0	0	0	0	0	0	0	0	0	0	0	0	0	1	1	4	149	1541	1687974	330599	808072	267147	1	0.973154	0.127186	0.991551	1	0.996355
Btbd9	1	0	1	0	32	0	0	0	0	0	0	0	0	0	0	0	1	0	0	0	0	0	0	1	107	247	1541	1687974	0.209745	48759	102269	1	0.566802	0.201891	0.978104	1	0.906933
Btg1	1	0	1	0	291	0	0	0	0	0	0	0	0	0	0	0	0	0	0	0	0	1	0	1	0	355	1541	1687974	322818	339295	1095.3	1	1	0.276839	0.957579	1	1
Bub3	1	0	1	0	21	0	0	0	0	0	0	0	0	0	0	0	0	0	0	0	0	0	1	1	5	150	1541	1687974	267558	802688	214766	1	0.966667	0.127982	0.991442	1	0.995446
C230014O12Rik	1	0	1	0	518	0	0	0	0	0	0	0	0	0	0	0	0	0	0	1	0	0	0	1	6	46	1541	1687974	0.687034	261353	179558	1	0.869565	0.0411257	0.999143	1	0.994537
C79798	1	0	1	0	518	0	0	0	0	0	0	0	0	0	0	0	0	0	0	0	1	0	0	1	0	29	1541	1687974	264545	414033	1095.3	1	1	0.0261278	0.999656	1	1
C87436	1	0	3	0	11892	0	0	0	0	0	0	0	0	0	0	0	0	0	0	0	0	2	1	1	46	684	1541	1687974	0.478693	496337	237593	1	0.81151	0.0255697	0.996145	1	0.958874
Cabp1	1	0	2	0	3440	0	0	0	0	0	0	0	0	0	0	0	0	0	0	0	1	0	1	1	150	713	1541	1687974	0.22623	322555	0.729717	1	0.623502	0.138911	0.971588	1	0.872018
Cabp2	1	0	1	0	646	0	0	0	0	0	0	0	0	0	0	0	0	0	0	0	0	1	0	1	0	35	1541	1687974	319091	343258	1095.3	1	1	0.0314477	0.999501	1	1
Cacng7	1	0	1	0	476	0	0	0	0	0	0	0	0	0	0	0	0	0	0	0	0	1	0	1	389	1057	1541	1687974	0.24698	113976	0.281497	1	0.631977	0.619119	0.748649	1	0.701054
Cacng8	1	0	1	0	476	0	0	0	0	0	0	0	0	0	0	0	0	0	0	1	0	0	0	1	44	476	1541	1687974	0.981447	253063	248368	1	0.907563	0.352486	0.928973	1	0.960627
Calcoco2	1	0	1	0	31	0	0	0	0	0	0	0	0	0	0	0	0	0	1	0	0	0	0	1	16	440	1541	1687974	248504	273764	680313	1	0.963636	0.330846	0.938016	1	0.985499
Camk1d	1	0	1	0	806	0	0	0	0	0	0	0	0	0	0	0	0	0	0	1	0	0	0	1	227	410	1541	1687974	0.164165	293791	0.482301	1	0.446341	0.312261	0.945222	1	0.812817
Camk2g	1	0	1	0	17302	0	0	0	0	0	0	0	0	0	0	0	0	0	1	0	0	0	0	1	9	33	1541	1687974	0.330669	363999	120363	1	0.727273	0.0296777	0.999555	1	0.991817
Capza2	1	0	1	0	689	0	0	0	0	0	0	0	0	0	0	0	0	0	0	0	1	0	0	1	9	323	1541	1687974	322777	372899	120363	1	0.972136	0.255397	0.96421	1	0.991817
Carf	1	0	1	0	100	0	0	0	0	0	0	0	0	0	0	0	0	0	0	1	0	0	0	1	5	70	1541	1687974	124955	171874	214766	1	0.928571	0.0619071	0.998044	1	0.995446
Casq2	1	0	1	0	1227	0	0	0	0	0	0	0	0	0	0	1	0	0	0	0	0	0	0	1	157	496	1541	1687974	0.287078	242861	0.697202	1	0.683468	0.364205	0.923776	1	0.866462
Casz1	1	0	1	0	576	0	0	0	0	0	0	0	0	0	0	0	0	0	0	1	0	0	0	1	539	1511	1541	1687974	0.254819	0.797323	0.203173	1	0.643283	0.748435	0.598894	1	0.611312
Catsper1	1	0	1	0	1616	0	0	0	0	0	0	0	0	0	0	0	0	0	0	1	0	0	0	1	3	11	1541	1687974	0.325513	108544	353324	1	0.727273	0.00999199	0.99995	1	0.997265
Cbr1	1	0	1	0	210	0	0	0	0	0	0	0	0	0	0	0	0	0	0	0	1	0	0	1	0	121	1541	1687974	110091	994909	1095.3	1	1	0.104585	0.994333	1	1
Ccdc102a	1	0	3	0	2566	0	0	0	0	0	0	0	0	0	0	1	0	1	0	0	1	0	0	1	9	138	1541	1687974	0.489543	245869	120363	1	0.81683	0.000302777	0.999991	1	0.991817
Ccdc114	1	0	1	0	15	0	0	0	0	0	0	0	0	0	0	0	0	0	0	0	1	0	0	1	6	55	1541	1687974	0.821162	218663	179558	1	0.890909	0.0489721	0.998782	1	0.994537
Ccdc120	1	0	1	0	209	0	0	0	0	0	0	0	0	0	0	1	0	0	0	0	0	0	0	1	106	199	1541	1687974	0.170594	605141	103233	1	0.467337	0.166135	0.985374	1	0.907762
Ccdc122	1	0	1	0	737	0	0	0	0	0	0	0	0	0	0	0	0	0	0	1	0	0	0	1	10	1781	1541	1687974	160315	0.676456	108446	1	0.994385	0.803439	0.516491	1	0.990912
Ccdc132	1	0	1	0	1933	0	0	0	0	0	0	0	0	0	0	0	1	0	0	0	0	0	0	1	72	131	1541	1687974	0.165301	91902	151915	1	0.450382	0.112723	0.993398	1	0.936382
Ccdc138	1	0	1	0	58	0	0	0	0	0	0	0	0	0	0	0	1	0	0	0	0	0	0	1	96	164	1541	1687974	0.155236	734208	113976	1	0.414634	0.139058	0.989856	1	0.916087
Ccdc159	1	0	1	0	169	0	0	0	0	0	0	0	0	0	0	0	0	0	0	0	0	0	1	1	0	3	1541	1687974	281818	388657	1095.3	1	1	0.00273504	0.999996	1	1
Ccdc166	1	0	1	0	5472	0	0	0	0	0	0	0	0	0	0	0	0	0	0	1	0	0	0	1	16	133	1541	1687974	0.751553	905211	680313	1	0.879699	0.114342	0.993203	1	0.985499
Ccdc169	1	0	1	0	121	0	0	0	0	0	0	0	0	0	0	0	0	0	0	1	0	0	0	1	1	22	1541	1687974	182645	545174	995732	1	0.954545	0.0198842	0.999801	1	0.999087
Ccdc18	1	0	1	0	212	0	0	0	0	0	0	0	0	0	0	0	0	0	0	1	0	0	0	1	12	215	1541	1687974	161608	560128	905211	1	0.944186	0.178228	0.98309	1	0.989105
Ccdc57	1	0	1	0	2532	0	0	0	0	0	0	0	0	0	0	0	1	0	0	0	0	0	0	1	267	531	1541	1687974	0.180763	226857	0.410073	1	0.497175	0.384205	0.914405	1	0.783667
Ccdc59	1	0	1	0	33	0	0	0	0	0	0	0	0	0	0	0	0	0	0	1	0	0	0	1	2	210	1541	1687974	909524	573458	521574	1	0.990476	0.174468	0.983819	1	0.998176
Cckar	1	0	2	0	10492	0	0	0	0	0	0	0	0	0	0	0	0	0	0	0	0	1	1	1	2	186	1541	1687974	421995	123597	521574	1	0.97861	0.0128776	0.999282	1	0.998176
Ccna1	1	0	1	0	121	0	0	0	0	0	0	0	0	0	0	0	0	0	0	0	1	0	0	1	1	50	1541	1687974	41405	240486	995732	1	0.98	0.044621	0.99899	1	0.999087
Ccnc	1	0	2	0	14282	0	0	0	0	0	0	0	0	0	0	0	0	0	0	2	0	0	0	1	55	399	1541	1687974	0.344914	576332	198785	1	0.743312	0.0522148	0.993864	1	0.951028
Ccnd1	1	0	1	0	14	0	0	0	0	0	0	0	0	0	0	0	0	0	0	1	0	0	0	1	8	1259	1541	1687974	141313	0.956902	135223	1	0.993646	0.683302	0.680976	1	0.992723
Cd247	1	0	1	0	45	0	0	0	0	0	0	0	0	0	0	0	0	0	0	0	0	0	1	1	2	133	1541	1687974	57619	905211	521574	1	0.984962	0.114342	0.993203	1	0.998176
Cd248	1	0	1	0	42	0	0	0	0	0	0	0	0	0	0	0	0	0	0	0	1	0	0	1	2	355	1541	1687974	153723	339295	521574	1	0.994366	0.276839	0.957579	1	0.998176
Cd4	1	0	1	0	19	0	0	0	0	0	0	0	0	0	0	1	0	0	0	0	0	0	0	1	7	69	1541	1687974	0.884763	174361	154268	1	0.898551	0.0610503	0.998099	1	0.99363
Cd9	1	0	1	0	16	0	0	0	0	0	0	0	0	0	0	0	0	0	0	0	0	1	0	1	168	1936	1541	1687974	104705	0.6223	0.651579	1	0.913223	0.829402	0.472465	1	0.857804
Cda	1	0	1	0	109	0	0	0	0	0	0	0	0	0	0	1	0	0	0	0	0	0	0	1	23	51	1541	1687974	0.201102	23578	474158	1	0.54902	0.0454928	0.99895	1	0.979221
Cdc123	1	0	1	0	806	0	0	0	0	0	0	0	0	0	0	0	0	0	0	0	0	1	0	1	62	370	1541	1687974	0.541795	325543	176378	1	0.832432	0.286677	0.954325	1	0.94497
Cdc26	1	0	1	0	2892	0	0	0	0	0	0	0	0	0	0	1	0	0	0	0	0	0	0	1	10	26	1541	1687974	0.234923	461623	108446	1	0.615385	0.0234568	0.999723	1	0.990912
Cdc7	1	0	1	0	56	0	0	0	0	0	0	0	0	0	0	0	0	0	0	0	0	0	1	1	0	15	1541	1687974	137273	797904	1095.3	1	1	0.0136007	0.999907	1	1
Cdh13	1	0	2	0	243	0	0	0	0	0	0	0	0	0	0	0	2	0	0	0	0	0	0	1	118	264	1541	1687974	0.106488	870935	0.927438	1	0.305843	0.0247618	0.998054	1	0.897871
Cdh4	1	0	1	0	207	0	0	0	0	0	0	0	0	0	0	0	1	0	0	0	0	0	0	1	375	723	1541	1687974	0.17525	166621	0.292003	1	0.481328	0.483246	0.857982	1	0.710074
Cdk15	1	0	2	0	71	0	0	0	0	0	0	0	0	0	0	0	0	0	0	0	0	2	0	1	45	682	1541	1687974	0.720199	337214	242861	1	0.872389	0.129378	0.97462	1	0.95975
Cdk18	1	0	2	0	6022	0	0	0	0	0	0	0	0	0	0	0	0	0	0	0	2	0	0	1	11	276	1541	1687974	118447	833082	986761	1	0.921878	0.0268714	0.997794	1	0.990008
Cdk2ap2	1	0	1	0	646	0	0	0	0	0	0	0	0	0	0	0	0	0	0	1	0	0	0	1	3	44	1541	1687974	129326	273205	353324	1	0.931818	0.0393733	0.999215	1	0.997265
Cdk6	1	0	1	0	8252	0	0	0	0	0	0	0	0	0	0	0	0	0	0	0	0	1	0	1	65	271	1541	1687974	0.378578	444425	16825	1	0.760148	0.21919	0.974016	1	0.942385
Cdk8	1	0	1	0	1233	0	0	0	0	0	0	0	0	0	0	0	0	0	0	0	0	0	1	1	14	45	1541	1687974	0.29078	267147	776812	1	0.688889	0.0402499	0.999179	1	0.9873
Cdkn1b	1	0	1	0	11	0	0	0	0	0	0	0	0	0	0	0	0	0	0	0	0	0	1	1	1	589	1541	1687974	48686	204521	995732	1	0.998302	0.415973	0.898176	1	0.999087
Cdv3	1	0	2	0	1345	0	0	0	0	0	0	0	0	0	0	0	0	0	0	1	1	0	0	1	17	117	1541	1687974	0.326093	196425	640529	1	0.730514	0.00531111	0.999813	1	0.9846
Cdyl2	1	0	1	0	1325	0	0	0	0	0	0	0	0	0	0	1	0	0	0	0	0	0	0	1	220	457	1541	1687974	0.188798	263582	0.49764	1	0.5186	0.341154	0.933797	1	0.818029
Cebpb	1	0	1	0	3688	0	0	0	0	0	0	0	0	0	0	0	0	0	0	1	0	0	0	1	0	274	1541	1687974	249182	43956	1095.3	1	1	0.221326	0.973485	1	1
Cenpa	1	0	1	0	2409	0	0	0	0	0	0	0	0	0	0	0	0	1	0	0	0	0	0	1	5	85	1541	1687974	151693	141579	214766	1	0.941176	0.0746663	0.997142	1	0.995446
Cep19	1	0	1	0	504	0	0	0	0	0	0	0	0	0	0	0	0	0	0	0	0	0	1	1	8	719	1541	1687974	807071	167548	135223	1	0.988873	0.481355	0.859226	1	0.992723
Cep76	1	0	1	0	87	0	0	0	0	0	0	0	0	0	0	0	0	0	0	0	0	1	0	1	17	69	1541	1687974	0.367358	174361	640529	1	0.753623	0.0610503	0.998099	1	0.9846
Cfdp1	1	0	1	0	90	0	0	0	0	0	0	0	0	0	0	0	1	0	0	0	0	0	0	1	95	573	1541	1687974	0.547844	210231	115174	1	0.834206	0.407377	0.902734	1	0.916924
Chd2	1	0	1	0	149	0	0	0	0	0	0	0	0	0	0	0	0	0	0	1	0	0	0	1	84	1649	1541	1687974	178262	0.730602	130238	1	0.94906	0.778239	0.555931	1	0.926179
Chmp6	1	0	1	0	67	0	0	0	0	0	0	0	0	0	0	0	0	0	0	0	0	0	1	1	3	127	1541	1687974	372727	947943	353324	1	0.976378	0.109477	0.99378	1	0.997265
Chst15	1	0	1	0	21	0	0	0	0	0	0	0	0	0	0	0	0	0	0	1	0	0	0	1	13	167	1541	1687974	115961	721026	83611	1	0.922156	0.141412	0.9895	1	0.988202
Chst4	1	0	1	0	40	0	0	0	0	0	0	0	0	0	0	0	0	0	0	0	0	1	0	1	0	115	1541	1687974	104636	104677	1095.3	1	1	0.0996668	0.994863	1	1
Cited4	1	0	1	0	923	0	0	0	0	0	0	0	0	0	0	0	0	1	0	0	0	0	0	1	0	56	1541	1687974	51	214766	1095.3	1	1	0.04984	0.998738	1	1
Cldn10	1	0	1	0	11	0	0	0	0	0	0	0	0	0	0	0	0	0	0	0	1	0	0	1	5	12	1541	1687974	0.215686	995732	214766	1	0.583333	0.0108954	0.99994	1	0.995446
Cldn15	1	0	1	0	244	0	0	0	0	0	0	0	0	0	0	0	0	0	0	0	1	0	0	1	6	287	1541	1687974	427869	419657	179558	1	0.979094	0.230514	0.971133	1	0.994537
Clec11a	1	0	2	0	404	0	0	0	0	0	0	0	0	1	0	0	0	0	0	0	0	1	0	1	9	383	1541	1687974	200471	600402	120363	1	0.953555	0.048567	0.994514	1	0.991817
Clec14a	1	0	1	0	92	0	0	0	0	0	0	0	0	0	0	0	0	0	0	1	0	0	0	1	1	26	1541	1687974	215702	461623	995732	1	0.961538	0.0234568	0.999723	1	0.999087
Clybl	1	0	1	0	13	0	0	0	0	0	0	0	0	0	0	0	0	0	0	0	0	0	1	1	178	791	1541	1687974	0.403808	152299	0.614994	1	0.774968	0.514364	0.836491	1	0.850008
Cmip	1	0	1	0	5595	0	0	0	0	0	0	0	0	0	0	0	0	0	0	0	1	0	0	1	99	302	1541	1687974	0.277131	39882	110525	1	0.672185	0.240982	0.968321	1	0.913582
Cmpk1	1	0	1	0	48	0	0	0	0	0	0	0	0	0	0	0	0	1	0	0	0	0	0	1	10	43	1541	1687974	0.387939	279544	108446	1	0.767442	0.0384959	0.99925	1	0.990912
Cobl	1	0	1	0	2055	0	0	0	0	0	0	0	0	0	0	0	0	1	0	0	0	0	0	1	90	692	1541	1687974	0.698315	174084	121565	1	0.869942	0.468407	0.867564	1	0.921119
Col14a1	1	0	1	0	688	0	0	0	0	0	0	0	0	0	0	0	0	0	0	1	0	0	0	1	21	573	1541	1687974	246919	210231	519102	1	0.963351	0.407377	0.902734	1	0.981011
Cops3	1	0	1	0	2159	0	0	0	0	0	0	0	0	0	0	0	0	1	0	0	0	0	0	1	0	119	1541	1687974	108273	101162	1095.3	1	1	0.102949	0.994512	1	1
Cops8	1	0	2	0	763	0	0	0	0	0	0	0	0	0	0	0	0	0	0	2	0	0	0	1	2	1086	1541	1687974	246281	21178	521574	1	0.99632	0.261091	0.921325	1	0.998176
Coro2b	1	0	1	0	292	0	0	0	0	0	0	0	0	0	0	0	1	0	0	0	0	0	0	1	437	988	1541	1687974	0.205507	121935	0.250584	1	0.557692	0.594339	0.771771	1	0.67099
Cox19	1	0	1	0	1063	0	0	0	0	0	0	0	0	0	0	0	0	0	0	0	0	0	1	1	7	77	1541	1687974	0.987196	156269	154268	1	0.909091	0.0678832	0.997643	1	0.99363
Cox4i1	1	0	10	0	890	0	0	0	0	0	0	0	0	0	0	0	0	0	10	0	0	0	0	1	14	94	1541	1687974	0.0660768	117562	776812	1	0.199352	5.36445e-13	1	1	0.9873
Cox4i2	1	0	1	0	65	0	0	0	0	0	0	0	0	0	0	0	0	0	0	0	0	1	0	1	4	86	1541	1687974	190909	139934	267147	1	0.953488	0.0755108	0.997076	1	0.996355
Cpm	1	0	1	0	5109	0	0	0	0	0	0	0	0	0	1	0	0	0	0	0	0	0	0	1	84	159	1541	1687974	0.171981	757282	130238	1	0.471698	0.135118	0.990436	1	0.926179
Cpne9	1	0	1	0	1051	0	0	0	0	0	0	0	0	0	0	0	1	0	0	0	0	0	0	1	62	201	1541	1687974	0.294393	599122	176378	1	0.691542	0.167656	0.985096	1	0.94497
Cpsf6	1	0	1	0	288	0	0	0	0	0	0	0	0	0	0	0	0	0	0	1	0	0	0	1	21	221	1541	1687974	0.952607	544928	519102	1	0.904977	0.182717	0.982197	1	0.981011
Cpxm2	1	0	1	0	21	0	0	0	0	0	0	0	0	0	0	0	0	0	0	1	0	0	0	1	1	142	1541	1687974	117438	847878	995732	1	0.992958	0.12159	0.992294	1	0.999087
Crebl2	1	0	1	0	904	0	0	0	0	0	0	0	0	0	0	0	0	0	1	0	0	0	0	1	2	150	1541	1687974	649784	802688	521574	1	0.986667	0.127982	0.991442	1	0.998176
Crtc3	1	0	2	0	664	0	0	0	0	0	0	0	0	0	0	0	0	0	0	0	0	1	1	1	19	460	1541	1687974	11471	499922	573458	1	0.919097	0.0669571	0.990974	1	0.982804
Cryaa	1	0	1	0	60	0	0	0	0	0	0	0	0	0	0	0	0	0	0	0	0	0	1	1	1	1328	1541	1687974	109.76	0.907187	995732	1	0.999247	0.70265	0.658131	1	0.999087
CT010439,1	1	0	1	0	8716	0	0	0	0	0	0	0	0	0	0	0	0	0	0	0	0	0	1	1	48	374	1541	1687974	0.70705	322062	227714	1	0.871658	0.289277	0.953442	1	0.957125
CT025557,1	1	0	1	0	36	0	0	0	0	0	0	0	0	0	0	0	0	0	0	0	1	0	0	1	12	221	1541	1687974	166116	544928	905211	1	0.945701	0.182717	0.982197	1	0.989105
CT025694,1	1	0	1	0	25	0	0	0	0	0	0	0	0	0	0	0	0	0	0	0	1	0	0	1	192	459	1541	1687974	0.217264	262434	0.570174	1	0.581699	0.342356	0.933295	1	0.839212
CT030736,1	1	0	1	0	23	0	0	0	0	0	0	0	0	0	0	1	0	0	0	0	0	0	0	1	9	394	1541	1687974	393706	305718	120363	1	0.977157	0.302139	0.948935	1	0.991817
Ctage5	1	0	1	0	33	0	0	0	0	0	0	0	0	0	0	0	1	0	0	0	0	0	0	1	92	132	1541	1687974	0.130392	912063	118926	1	0.30303	0.113533	0.993301	1	0.919439
Ctbp2	1	0	1	0	21	0	0	0	0	0	0	0	0	0	0	0	0	0	0	1	0	0	0	1	249	525	1541	1687974	0.191635	229449	0.439705	1	0.525714	0.380822	0.916035	1	0.796653
Ctnna1	1	0	1	0	149	0	0	0	0	0	0	0	0	0	0	0	0	0	0	1	0	0	0	1	32	1433	1541	1687974	405862	0.84072	341216	1	0.977669	0.729851	0.623865	1	0.971209
Ctnnb1	1	0	2	0	358	0	0	0	0	0	0	0	0	0	0	0	0	0	0	0	0	2	0	1	8	1350	1541	1687974	79371	170368	135223	1	0.988183	0.349103	0.872442	1	0.992723
Cux2	1	0	1	0	19	0	0	0	0	0	0	0	0	0	0	0	1	0	0	0	0	0	0	1	156	318	1541	1687974	0.185254	37876	0.701669	1	0.509434	0.25199	0.965207	1	0.867254
Cuzd1	1	0	1	0	21	0	0	0	0	0	0	0	0	0	0	0	0	0	0	1	0	0	0	1	1	145	1541	1687974	119917	830348	995732	1	0.993103	0.123992	0.991979	1	0.999087
Cwh43	1	0	1	0	339	0	0	0	0	0	0	0	0	0	0	0	0	0	0	1	0	0	0	1	12	218	1541	1687974	163862	552423	905211	1	0.944954	0.180476	0.982646	1	0.989105
Cxcr7	1	0	2	0	763	0	0	0	0	0	0	0	0	0	0	0	0	0	0	0	0	2	0	1	13	1099	1541	1687974	399527	209275	83611	1	0.976482	0.265459	0.919149	1	0.988202
Cyb5b	1	0	1	0	40	0	0	0	0	0	0	0	0	0	0	0	0	0	0	0	0	1	0	1	12	734	1541	1687974	55154	164124	905211	1	0.983651	0.488412	0.854547	1	0.989105
Cyb5d2	1	0	1	0	579	0	0	0	0	0	0	0	0	0	0	0	0	0	0	1	0	0	0	1	7	170	1541	1687974	217798	70831	154268	1	0.958824	0.143761	0.989139	1	0.99363
Cyp4f14	1	0	1	0	119	0	0	0	0	0	0	0	0	0	0	0	0	0	0	0	0	1	0	1	1	396	1541	1687974	327355	304174	995732	1	0.997475	0.303413	0.948476	1	0.999087
Cyp4f17	1	0	1	0	313	0	0	0	0	0	0	0	0	0	0	0	1	0	0	0	0	0	0	1	9	34	1541	1687974	0.340659	353324	120363	1	0.735294	0.0305631	0.999528	1	0.991817
Cyp7b1	1	0	1	0	477	0	0	0	0	0	0	0	0	0	0	0	0	0	0	0	1	0	0	1	3	64	1541	1687974	187977	187962	353324	1	0.953125	0.0567544	0.998359	1	0.997265
D14Ertd668e	1	0	1	0	2634	0	0	0	0	0	0	0	0	0	0	0	0	0	0	0	1	0	0	1	0	57	1541	1687974	519091	211004	1095.3	1	1	0.050707	0.998693	1	1
D1Bwg0212e	1	0	2	0	702	0	0	0	0	0	0	0	0	0	0	0	0	1	0	0	1	0	0	1	7	218	1541	1687974	146278	105463	154268	1	0.936811	0.0173543	0.998869	1	0.99363
D630023F18Rik	1	0	1	0	71	0	0	0	0	0	0	0	0	0	0	0	1	0	0	0	0	0	0	1	65	189	1541	1687974	0.264069	637142	16825	1	0.656085	0.158486	0.986728	1	0.942385
D630024D03Rik	1	0	1	0	13	0	0	0	0	0	0	0	0	0	0	0	0	0	0	0	0	1	0	1	31	279	1541	1687974	0.815843	431686	352188	1	0.888889	0.224873	0.97259	1	0.972096
D630032N06Rik	1	0	1	0	1880	0	0	0	0	0	0	0	0	0	0	0	0	0	0	0	0	1	0	1	20	231	1541	1687974	104523	521348	544928	1	0.91342	0.190146	0.980665	1	0.981907
D630039A03Rik	1	0	1	0	117	0	0	0	0	0	0	0	0	0	0	0	0	0	0	1	0	0	0	1	53	437	1541	1687974	0.748331	275643	206272	1	0.878719	0.32901	0.93875	1	0.952766
D830050J10Rik	1	0	1	0	2804	0	0	0	0	0	0	0	0	0	0	0	0	0	0	0	0	0	1	1	7	600	1541	1687974	768374	200772	154268	1	0.988333	0.421811	0.895009	1	0.99363
D8Ertd82e	1	0	1	0	80	0	0	0	0	0	0	0	0	0	0	0	0	0	0	0	0	1	0	1	47	189	1541	1687974	0.364987	637142	232549	1	0.751323	0.158486	0.986728	1	0.957999
D930015E06Rik	1	0	1	0	6399	0	0	0	0	0	0	0	0	0	0	0	1	0	0	0	0	0	0	1	50	601	1541	1687974	109073	200438	218624	1	0.916805	0.422339	0.894719	1	0.955379
D930028M14Rik	1	0	1	0	611	0	0	0	0	0	0	0	0	0	0	0	0	0	0	0	0	1	0	1	9	168	1541	1687974	167932	716737	120363	1	0.946429	0.142196	0.98938	1	0.991817
Dact1	1	0	1	0	17	0	0	0	0	0	0	0	0	0	0	0	0	0	0	0	0	1	0	1	0	427	1541	1687974	388273	282097	1095.3	1	1	0.322855	0.941177	1	1
Dcaf12	1	0	1	0	51	0	0	0	0	0	0	0	0	0	0	0	0	0	1	0	0	0	0	1	17	470	1541	1687974	24992	256293	640529	1	0.96383	0.348929	0.930508	1	0.9846
Dcaf4	1	0	1	0	523	0	0	0	0	0	0	0	0	0	0	0	0	0	0	1	0	0	0	1	50	286	1541	1687974	0.519144	421124	218624	1	0.825175	0.229811	0.971317	1	0.955379
Dcaf5	1	0	2	0	26	0	0	0	0	0	0	0	0	0	0	0	0	0	0	0	0	1	1	1	10	228	1541	1687974	107544	100839	108446	1	0.914204	0.0188698	0.998715	1	0.990912
Dctd	1	0	1	0	132	0	0	0	0	0	0	0	0	0	0	0	0	0	0	0	0	1	0	1	70	883	1541	1687974	114525	136432	156249	1	0.920725	0.553505	0.80661	1	0.938093
Dcun1d2	1	0	1	0	389	0	0	0	0	0	0	0	0	0	0	0	0	0	0	0	0	1	0	1	0	455	1541	1687974	413727	264741	1095.3	1	1	0.339949	0.934298	1	1
Dcun1d4	1	0	1	0	1280	0	0	0	0	0	0	0	0	0	0	1	0	0	0	0	0	0	0	1	15	24	1541	1687974	0.145093	499932	725367	1	0.375	0.0216722	0.999764	1	0.986399
Dedd2	1	0	1	0	611	0	0	0	0	0	0	0	0	0	0	0	0	0	0	0	0	0	1	1	21	219	1541	1687974	0.94399	549902	519102	1	0.90411	0.181224	0.982497	1	0.981011
Degs1	1	0	1	0	38	0	0	0	0	0	0	0	0	0	0	0	0	0	0	0	0	0	1	1	10	233	1541	1687974	209811	516875	108446	1	0.957082	0.191623	0.980352	1	0.990912
Dennd5b	1	0	1	0	4677	0	0	0	0	0	0	0	0	1	0	0	0	0	0	0	0	0	0	1	62	782	1541	1687974	114493	154051	176378	1	0.920716	0.510356	0.839369	1	0.94497
Des	1	0	1	0	70	0	0	0	0	0	0	0	0	0	0	0	0	0	0	1	0	0	0	1	2	85	1541	1687974	368398	141579	521574	1	0.976471	0.0746663	0.997142	1	0.998176
Dgkz	1	0	1	0	42	0	0	0	0	0	0	0	0	0	0	1	0	0	0	0	0	0	0	1	205	413	1541	1687974	0.183104	291657	0.534034	1	0.503632	0.314143	0.944516	1	0.82931
Dhrs2	1	0	1	0	194	0	0	0	0	0	0	0	0	0	0	0	0	0	0	0	1	0	0	1	0	285	1541	1687974	259182	422601	1095.3	1	1	0.229108	0.9715	1	1
Dhtkd1	1	0	1	0	806	0	0	0	0	0	0	0	0	0	0	0	0	0	0	0	0	1	0	1	9	203	1541	1687974	202897	593223	120363	1	0.955665	0.169175	0.984816	1	0.991817
Dhx29	1	0	1	0	53	0	0	0	0	0	0	0	0	0	0	0	0	0	0	0	1	0	0	1	3	405	1541	1687974	118798	297417	353324	1	0.992593	0.309114	0.946393	1	0.997265
Dio3	1	0	4	0	671	0	0	0	0	0	0	0	0	0	0	0	0	0	0	0	1	2	1	1	1	1263	1541	1687974	280067	355534	995732	1	0.996837	0.029782	0.993436	1	0.999087
Dip2b	1	0	1	0	20	0	0	0	0	0	0	0	0	0	0	0	0	0	0	1	0	0	0	1	93	181	1541	1687974	0.176838	665287	117648	1	0.486188	0.152317	0.987769	1	0.9186
Dis3	1	0	4	0	1130	0	0	0	0	0	0	0	0	0	0	0	0	0	0	4	0	0	0	1	0	174	1541	1687974	424634	257941	1095.3	1	1	2.32883	0.999999	1	1
Dkk4	1	0	1	0	4068	0	0	0	0	0	0	0	0	0	0	0	0	0	0	0	1	0	0	1	0	45	1541	1687974	41	267147	1095.3	1	1	0.0402499	0.999179	1	1
Dlx2	1	0	3	0	2899	0	0	0	0	0	0	0	0	0	0	0	0	0	0	2	1	0	0	1	2	978	1541	1687974	150246	347147	521574	1	0.993878	0.0616315	0.986921	1	0.998176
Dmbt1	1	0	1	0	21	0	0	0	0	0	0	0	0	0	0	0	0	0	0	0	0	0	1	1	1	141	1541	1687974	116612	853887	995732	1	0.992908	0.120787	0.992397	1	0.999087
Dnajb6	1	0	1	0	48	0	0	0	0	0	0	0	0	0	0	0	0	0	0	0	0	0	1	1	24	881	1541	1687974	332365	136742	454483	1	0.972758	0.552689	0.807268	1	0.978328
Dnajc13	1	0	1	0	62	0	0	0	0	0	0	0	0	0	0	0	0	0	0	0	1	0	0	1	10	140	1541	1687974	126103	859982	108446	1	0.928571	0.119984	0.9925	1	0.990912
Dnase1l2	1	0	1	0	123	0	0	0	0	0	0	0	0	0	0	0	0	0	0	0	1	0	0	1	1	27	1541	1687974	223967	444589	995732	1	0.962963	0.024348	0.999701	1	0.999087
Dnpep	1	0	1	0	70	0	0	0	0	0	0	0	0	0	0	0	0	0	0	0	1	0	0	1	3	108	1541	1687974	317009	111456	353324	1	0.972222	0.0938944	0.99545	1	0.997265
Dock2	1	0	1	0	928	0	0	0	0	0	0	0	0	0	0	0	1	0	0	0	0	0	0	1	88	243	1541	1687974	0.250851	495613	124325	1	0.63786	0.198971	0.978757	1	0.922803
Dock6	1	0	1	0	17	0	0	0	0	0	0	0	0	0	0	0	0	0	0	0	0	1	0	1	152	508	1541	1687974	0.303688	237126	0.720121	1	0.700787	0.371134	0.920601	1	0.870427
Dpf3	1	0	1	0	523	0	0	0	0	0	0	0	0	0	0	0	0	0	0	0	1	0	0	1	51	370	1541	1687974	0.658424	325543	214345	1	0.862162	0.286677	0.954325	1	0.954507
Dppa5a	1	0	3	0	797	0	0	0	0	0	0	0	0	0	0	0	0	0	1	0	0	1	1	1	1	605	1541	1687974	177449	561138	995732	1	0.99505	0.0186446	0.997504	1	0.999087
Dppa5b	1	0	1	0	1366	0	0	0	0	0	0	0	0	0	0	0	0	0	0	0	0	0	1	1	1	1606	1541	1687974	132736	0.750162	995732	1	0.999377	0.769352	0.569138	1	0.999087
Drd2	1	0	2	0	235	0	0	0	0	0	0	0	0	0	0	2	0	0	0	0	0	0	0	1	16	40	1541	1687974	0.118604	573601	680313	1	0.36	0.000650337	0.999992	1	0.985499
Dscr3	1	0	1	0	131	0	0	0	0	0	0	0	0	0	0	0	0	0	0	0	0	0	1	1	11	282	1541	1687974	23104	427095	986761	1	0.960993	0.226993	0.972048	1	0.990008
Dtl	1	0	1	0	51	0	0	0	0	0	0	0	0	0	0	0	0	0	0	0	0	1	0	1	13	367	1541	1687974	254754	328204	83611	1	0.964578	0.28472	0.954983	1	0.988202
Dusp1	1	0	1	0	52	0	0	0	0	0	0	0	0	0	0	0	0	0	0	0	0	1	0	1	6	190	1541	1687974	283308	63379	179558	1	0.968421	0.159254	0.986595	1	0.994537
DUSP12	1	0	2	0	48	0	0	0	0	0	0	0	0	0	0	0	0	0	0	0	0	2	0	1	5	499	1541	1687974	466013	460858	214766	1	0.98006	0.0770142	0.988774	1	0.995446
Dusp12	1	0	2	0	48	0	0	0	0	0	0	0	0	0	0	0	0	0	0	0	2	0	0	1	13	546	1541	1687974	19851	421194	83611	1	0.952948	0.0897125	0.985747	1	0.988202
Dusp27	1	0	1	0	45	0	0	0	0	0	0	0	0	0	0	0	0	0	0	0	0	1	0	1	113	403	1541	1687974	0.324009	298892	0.968439	1	0.719603	0.307851	0.946858	1	0.901979
Dusp4	1	0	1	0	430	0	0	0	0	0	0	0	0	0	0	0	0	0	0	1	0	0	0	1	4	175	1541	1687974	388248	688084	267147	1	0.977143	0.147661	0.988525	1	0.996355
E030018B13Rik	1	0	1	0	24	0	0	0	0	0	0	0	0	0	0	0	0	0	0	0	0	0	1	1	0	600	1541	1687974	545545	200772	1095.3	1	1	0.421811	0.895009	1	1
E130308A19Rik	1	0	1	0	195	0	0	0	0	0	0	0	0	0	0	1	0	0	0	0	0	0	0	1	2	33	1541	1687974	14329	363999	521574	1	0.939394	0.0296777	0.999555	1	0.998176
E4f1	1	0	1	0	123	0	0	0	0	0	0	0	0	0	0	0	0	0	0	0	1	0	0	1	1	39	1541	1687974	32314	308142	995732	1	0.974359	0.0349782	0.999381	1	0.999087
Ebp	1	0	1	0	24	0	0	0	0	0	0	0	0	0	0	0	0	0	0	0	1	0	0	1	55	787	1541	1687974	129863	153073	198785	1	0.930114	0.512587	0.837771	1	0.951028
Eed	1	0	1	0	618	0	0	0	0	0	0	0	0	0	0	0	1	0	0	0	0	0	0	1	62	609	1541	1687974	0.89167	197806	176378	1	0.898194	0.426544	0.892398	1	0.94497
Efnb1	1	0	1	0	56	0	0	0	0	0	0	0	0	0	0	0	0	0	0	0	0	0	1	1	9	234	1541	1687974	233866	514667	120363	1	0.961538	0.192361	0.980195	1	0.991817
Efnb2	1	0	1	0	12	0	0	0	0	0	0	0	0	0	0	0	0	0	0	0	0	1	0	1	10	151	1541	1687974	136004	797376	108446	1	0.933775	0.128778	0.991333	1	0.990912
EG547328	1	0	1	0	467	0	0	0	0	0	0	0	0	0	0	0	0	0	0	0	0	0	1	1	0	3	1541	1687974	281818	388657	1095.3	1	1	0.00273504	0.999996	1	1
Eif3l	1	0	1	0	42	0	0	0	0	0	0	0	0	0	0	0	0	0	1	0	0	0	0	1	24	205	1541	1687974	0.77367	587438	454483	1	0.882927	0.17069	0.984534	1	0.978328
Eif4e2	1	0	1	0	36	0	0	0	0	0	0	0	0	0	0	1	0	0	0	0	0	0	0	1	440	787	1541	1687974	0.162587	153073	0.248876	1	0.440915	0.512587	0.837771	1	0.669154
Elovl6	1	0	1	0	537	0	0	0	0	0	0	0	0	0	0	0	0	1	0	0	0	0	0	1	246	670	1541	1687974	0.247534	179799	0.445065	1	0.632836	0.457617	0.874269	1	0.798838
Emc3	1	0	1	0	27	0	0	0	0	0	0	0	0	0	0	0	0	1	0	0	0	0	0	1	2	65	1541	1687974	281818	185075	521574	1	0.969231	0.0576151	0.998308	1	0.998176
Eml6	1	0	1	0	1490	0	0	0	0	0	0	0	0	0	0	0	0	0	0	0	0	1	0	1	26	378	1541	1687974	131696	318655	419657	1	0.931217	0.291869	0.952553	1	0.976543
Emp3	1	0	1	0	15	0	0	0	0	0	0	0	0	0	0	0	0	0	0	0	0	1	0	1	3	47	1541	1687974	138123	255804	353324	1	0.93617	0.0420007	0.999106	1	0.997265
Ensa	1	0	1	0	125	0	0	0	0	0	0	0	0	0	0	0	0	0	0	0	0	1	0	1	13	777	1541	1687974	539278	155042	83611	1	0.983269	0.508114	0.840963	1	0.988202
ENSMUSG00000073564	1	0	2	0	145	0	0	0	0	0	0	0	0	0	0	0	0	0	0	1	1	0	0	1	4	481	1541	1687974	558769	4781	267147	1	0.983437	0.0723153	0.989824	1	0.996355
Epas1	1	0	1	0	12412	0	0	0	0	0	0	0	0	0	0	0	0	0	0	1	0	0	0	1	31	499	1541	1687974	145893	241402	352188	1	0.937876	0.365945	0.922986	1	0.972096
Epb4,9	1	0	1	0	705	0	0	0	0	0	0	0	0	0	0	1	0	0	0	0	0	0	0	1	343	846	1541	1687974	0.224186	142399	0.319238	1	0.594563	0.538157	0.81872	1	0.731128
Epha4	1	0	1	0	55	0	0	0	0	0	0	0	0	0	0	0	1	0	0	0	0	0	0	1	295	596	1541	1687974	0.183636	20212	0.371164	1	0.505034	0.419695	0.896164	1	0.763885
Ephb2	1	0	1	0	947	0	0	0	0	0	0	0	0	0	0	0	1	0	0	0	0	0	0	1	215	403	1541	1687974	0.170365	298892	0.509207	1	0.466501	0.307851	0.946858	1	0.821772
Epn2	1	0	2	0	584	0	0	0	0	0	0	0	0	0	0	0	1	0	0	1	0	0	0	1	47	157	1541	1687974	0.158831	146412	232549	1	0.490892	0.00933607	0.99956	1	0.957999
Eps8	1	0	1	0	791	0	0	0	0	0	0	0	0	0	0	0	0	0	0	1	0	0	0	1	218	843	1541	1687974	0.351423	142905	0.502203	1	0.7414	0.53689	0.819697	1	0.819524
Eras	1	0	1	0	82	0	0	0	0	0	0	0	0	0	0	0	0	0	0	0	0	1	0	1	49	123	1541	1687974	0.227921	978745	223076	1	0.601626	0.106219	0.994151	1	0.956252
Erbb3	1	0	1	0	67	0	0	0	0	0	0	0	0	0	0	0	0	0	0	0	1	0	0	1	61	374	1541	1687974	0.556614	322062	179264	1	0.836898	0.289277	0.953442	1	0.945833
Ercc4	1	0	1	0	201	0	0	0	0	0	0	0	0	0	0	0	1	0	0	0	0	0	0	1	83	476	1541	1687974	0.52084	253063	131806	1	0.82563	0.352486	0.928973	1	0.927025
Erf	1	0	1	0	20	0	0	0	0	0	0	0	0	0	0	1	0	0	0	0	0	0	0	1	20	353	1541	1687974	159701	341216	544928	1	0.943343	0.275517	0.958006	1	0.981907
Erich1	1	0	2	0	2431	0	0	0	0	0	0	0	0	0	0	0	0	0	0	0	0	1	1	1	16	524	1541	1687974	155013	438874	680313	1	0.939864	0.0836942	0.987216	1	0.985499
Etos1	1	0	1	0	21	0	0	0	0	0	0	0	0	0	0	0	0	0	0	1	0	0	0	1	0	141	1541	1687974	128273	853887	1095.3	1	1	0.120787	0.992397	1	1
Ets1	1	0	1	0	131	0	0	0	0	0	0	0	0	0	0	0	0	0	0	0	0	1	0	1	1	30	1541	1687974	24876	400277	995732	1	0.966667	0.0270165	0.999632	1	0.999087
Ets2	1	0	1	0	24	0	0	0	0	0	0	0	0	0	0	0	0	0	0	0	0	0	1	1	26	993	1541	1687974	345907	121321	419657	1	0.973817	0.596188	0.770099	1	0.976543
Evl	1	0	1	0	23	0	0	0	0	0	0	0	0	0	0	0	0	0	1	0	0	0	0	1	22	86	1541	1687974	0.354175	139934	495613	1	0.744186	0.0755108	0.997076	1	0.980116
Exoc5	1	0	1	0	4219	0	0	0	0	0	0	0	0	0	0	0	0	0	0	1	0	0	0	1	2	40	1541	1687974	173593	300458	521574	1	0.95	0.0358589	0.99935	1	0.998176
Fam120a	1	0	1	0	8716	0	0	0	0	0	0	0	0	0	0	0	0	0	0	1	0	0	0	1	31	377	1541	1687974	110231	3195	352188	1	0.917772	0.291222	0.952776	1	0.972096
Fam133b	1	0	1	0	8252	0	0	0	0	0	0	0	0	0	0	0	0	0	0	1	0	0	0	1	9	24	1541	1687974	0.240759	499932	120363	1	0.625	0.0216722	0.999764	1	0.991817
Fam168a	1	0	1	0	42	0	0	0	0	0	0	0	0	0	0	0	0	0	0	1	0	0	0	1	63	544	1541	1687974	0.783893	221436	173582	1	0.884191	0.391473	0.91084	1	0.944107
Fam170b	1	0	2	0	1836	0	0	0	0	0	0	0	0	0	0	0	0	0	0	1	1	0	0	1	2	20	1541	1687974	0.455782	114435	521574	1	0.81	0.000164568	0.999999	1	0.998176
Fam171a2	1	0	1	0	203	0	0	0	0	0	0	0	0	0	0	0	0	0	0	0	0	1	0	1	2	22	1541	1687974	0.95671	545174	521574	1	0.909091	0.0198842	0.999801	1	0.998176
Fam172a	1	0	1	0	252	0	0	0	0	0	0	0	0	0	0	0	0	0	0	0	1	0	0	1	5	23	1541	1687974	0.411765	521574	214766	1	0.782609	0.0207786	0.999783	1	0.995446
Fam175b	1	0	1	0	21	0	0	0	0	0	0	0	0	0	0	0	0	0	0	0	0	0	1	1	4	147	1541	1687974	326164	819059	267147	1	0.972789	0.12559	0.991766	1	0.996355
Fam176a	1	0	1	0	424	0	0	0	0	0	0	0	0	0	0	0	0	0	0	0	0	1	0	1	9	113	1541	1687974	112987	106528	120363	1	0.920354	0.0980213	0.995034	1	0.991817
Fam186a	1	0	2	0	34	0	0	0	0	0	0	0	0	0	0	0	0	0	0	0	1	0	1	1	66	123	1541	1687974	0.0886824	186851	165704	1	0.214753	0.00584863	0.999783	1	0.941525
Fam19a5	1	0	1	0	30	0	0	0	0	0	0	0	0	0	0	0	0	0	0	0	0	0	1	1	0	148	1541	1687974	134636	813528	1095.3	1	1	0.126388	0.991659	1	1
Fam24a	1	0	1	0	21	0	0	0	0	0	0	0	0	0	0	0	0	0	0	0	0	0	1	1	1	141	1541	1687974	116612	853887	995732	1	0.992908	0.120787	0.992397	1	0.999087
Fam25c	1	0	1	0	12	0	0	0	0	0	0	0	0	0	0	0	0	0	0	0	1	0	0	1	61	877	1541	1687974	130501	137366	179264	1	0.930445	0.551051	0.808581	1	0.945833
Fam36a	1	0	1	0	525	0	0	0	0	0	0	0	0	0	0	0	0	0	0	0	0	0	1	1	3	451	1541	1687974	132287	267088	353324	1	0.993348	0.337534	0.935297	1	0.997265
Fam53a	1	0	1	0	17	0	0	0	0	0	0	0	0	0	0	0	0	0	0	0	0	0	1	1	17	711	1541	1687974	378044	169433	640529	1	0.97609	0.477552	0.861709	1	0.9846
Fam53b	1	0	1	0	21	0	0	0	0	0	0	0	0	0	0	0	0	0	0	1	0	0	0	1	184	518	1541	1687974	0.255839	232549	0.594951	1	0.644788	0.376851	0.917925	1	0.845364
Fam76a	1	0	1	0	18	0	0	0	0	0	0	0	0	0	0	0	1	0	0	0	0	0	0	1	41	111	1541	1687974	0.245742	108446	266497	1	0.630631	0.0963728	0.995202	1	0.963261
Fam83g	1	0	1	0	443	0	0	0	0	0	0	0	0	0	0	0	0	0	0	0	1	0	0	1	7	110	1541	1687974	140973	109431	154268	1	0.936364	0.0955474	0.995286	1	0.99363
Fanca	1	0	1	0	33	0	0	0	0	0	0	0	0	0	0	0	0	1	0	0	0	0	0	1	7	79	1541	1687974	10128	152318	154268	1	0.911392	0.0695836	0.997522	1	0.99363
Fancd2	1	0	1	0	27	0	0	0	0	0	0	0	0	0	0	1	0	0	0	0	0	0	0	1	7	73	1541	1687974	0.93598	16482	154268	1	0.90411	0.064473	0.997877	1	0.99363
Fblim1	1	0	1	0	387	0	0	0	0	0	0	0	0	0	0	0	0	0	0	0	0	1	0	1	217	916	1541	1687974	0.38361	131518	0.504516	1	0.7631	0.566763	0.795726	1	0.820273
Fbrsl1	1	0	1	0	1701	0	0	0	0	0	0	0	0	0	0	0	1	0	0	0	0	0	0	1	119	548	1541	1687974	0.418365	21982	0.919651	1	0.782847	0.393691	0.909734	1	0.897051
Fbxo36	1	0	2	0	393	0	0	0	0	0	0	0	0	0	0	2	0	0	0	0	0	0	0	1	720	1374	1541	1687974	0.090867	167392	0.152105	1	0.226559	0.356963	0.867558	1	0.518172
Fcgr3	1	0	2	0	360	0	0	0	0	0	0	0	0	0	0	0	0	0	0	0	1	0	1	1	66	450	1541	1687974	0.324256	511029	165704	1	0.728178	0.0644544	0.991493	1	0.941525
Fcgr4	1	0	1	0	334	0	0	0	0	0	0	0	0	0	0	0	0	0	0	0	0	1	0	1	0	220	1541	1687974	200091	547404	1095.3	1	1	0.181971	0.982347	1	1
Fcrlb	1	0	2	0	48	0	0	0	0	0	0	0	0	0	0	0	0	0	0	0	0	0	2	1	6	408	1541	1687974	318579	563622	179558	1	0.970804	0.0543083	0.993479	1	0.994537
Fer	1	0	1	0	3407	0	0	0	0	0	0	0	0	0	0	0	1	0	0	0	0	0	0	1	37	102	1541	1687974	0.250184	118005	29523	1	0.637255	0.0889172	0.995927	1	0.966785
Ffar2	1	0	1	0	1166	0	0	0	0	0	0	0	0	0	0	0	0	0	0	1	0	0	0	1	3	246	1541	1687974	721701	489571	353324	1	0.987805	0.201162	0.978268	1	0.997265
Ffar3	1	0	1	0	1166	0	0	0	0	0	0	0	0	0	0	0	0	0	0	0	0	1	0	1	0	225	1541	1687974	204636	535244	1095.3	1	1	0.185697	0.981591	1	1
Fgd1	1	0	1	0	22	0	0	0	0	0	0	0	0	0	0	0	0	0	0	0	0	0	1	1	171	1213	1541	1687974	0.644546	0.993187	0.640155	1	0.859027	0.669709	0.696313	1	0.855458
Fgd2	1	0	1	0	86	0	0	0	0	0	0	0	0	0	0	0	0	0	0	0	0	0	1	1	3	730	1541	1687974	214106	165023	353324	1	0.99589	0.486539	0.855798	1	0.997265
Fgf1	1	0	1	0	329	0	0	0	0	0	0	0	0	0	0	0	0	0	0	0	0	1	0	1	253	880	1541	1687974	0.316117	136898	0.432756	1	0.7125	0.55228	0.807596	1	0.793749
Fgf3	1	0	1	0	122	0	0	0	0	0	0	0	0	0	0	0	0	0	0	0	0	1	0	1	4	513	1541	1687974	113769	234815	267147	1	0.992203	0.373999	0.919266	1	0.996355
Fgf4	1	0	1	0	122	0	0	0	0	0	0	0	0	0	0	0	0	0	0	1	0	0	0	1	6	675	1541	1687974	100611	178468	179558	1	0.991111	0.460089	0.872752	1	0.994537
Fgr	1	0	1	0	189	0	0	0	0	0	0	0	0	0	0	0	1	0	0	0	0	0	0	1	218	617	1541	1687974	0.257221	195241	0.502203	1	0.646677	0.430718	0.890062	1	0.819524
Fhod3	1	0	1	0	316	0	0	0	0	0	0	0	0	0	0	0	1	0	0	0	0	0	0	1	196	398	1541	1687974	0.184553	302646	0.558544	1	0.507538	0.304684	0.948016	1	0.836152
Fignl2	1	0	2	0	137	0	0	0	0	0	0	0	0	0	0	0	0	0	0	1	1	0	0	1	2	566	1541	1687974	128367	406313	521574	1	0.992945	0.0952906	0.984333	1	0.998176
Fis1	1	0	1	0	244	0	0	0	0	0	0	0	0	0	0	0	0	0	0	0	1	0	0	1	34	449	1541	1687974	119728	268278	321204	1	0.924276	0.336323	0.935794	1	0.969437
Fli1	1	0	1	0	41	0	0	0	0	0	0	0	0	0	0	0	1	0	0	0	0	0	0	1	7	34	1541	1687974	0.43662	353324	154268	1	0.794118	0.0305631	0.999528	1	0.99363
Flna	1	0	1	0	390	0	0	0	0	0	0	0	0	0	0	1	0	0	0	0	0	0	0	1	23	74	1541	1687974	0.291617	162596	474158	1	0.689189	0.0653267	0.99782	1	0.979221
Fmr1nb	1	0	1	0	1037	0	0	0	0	0	0	0	0	0	0	0	0	0	0	0	0	0	1	1	3	28	1541	1687974	0.824047	428767	353324	1	0.892857	0.0252383	0.999679	1	0.997265
Foxi3	1	0	1	0	655	0	0	0	0	0	0	0	0	0	0	0	0	0	0	0	0	0	1	1	1	83	1541	1687974	686777	144986	995732	1	0.987952	0.0729752	0.997272	1	0.999087
Foxn2	1	0	1	0	27	0	0	0	0	0	0	0	0	0	0	0	0	0	0	0	0	1	0	1	40	362	1541	1687974	0.820902	332735	273143	1	0.889503	0.281447	0.956072	1	0.964141
Frat1	1	0	1	0	96	0	0	0	0	0	0	0	0	0	0	0	0	0	0	1	0	0	0	1	3	41	1541	1687974	120528	293147	353324	1	0.926829	0.0367387	0.999317	1	0.997265
Frmd4b	1	0	2	0	2664	0	0	0	0	0	0	0	0	0	0	1	0	0	0	0	1	0	0	1	76	279	1541	1687974	0.174645	824128	14393	1	0.5294	0.0274098	0.997726	1	0.932968
Frmpd3	1	0	1	0	32	0	0	0	0	0	0	0	0	0	0	0	0	0	0	0	0	0	1	1	1	76	1541	1687974	628926	158323	995732	1	0.986842	0.0670318	0.997703	1	0.999087
Fryl	1	0	2	0	1886	0	0	0	0	0	0	0	0	0	0	1	1	0	0	0	0	0	0	1	501	859	1541	1687974	0.0816394	267738	0.21858	1	0.173692	0.185522	0.954865	1	0.632899
Fscn1	1	0	1	0	149	0	0	0	0	0	0	0	0	0	0	0	0	0	1	0	0	0	0	1	46	462	1541	1687974	0.91126	26073	237593	1	0.900433	0.344155	0.932538	1	0.958874
Fth1	1	0	1	0	866	0	0	0	0	0	0	0	0	0	0	0	0	0	0	1	0	0	0	1	0	195	1541	1687974	177364	617548	1095.3	1	1	0.163084	0.985922	1	1
Ftsj1	1	0	1	0	24	0	0	0	0	0	0	0	0	0	0	0	0	0	0	0	0	0	1	1	37	1063	1541	1687974	2605	113332	29523	1	0.965193	0.621201	0.746634	1	0.966785
Fut2	1	0	1	0	136	0	0	0	0	0	0	0	0	0	0	1	0	0	0	0	0	0	0	1	17	38	1541	1687974	0.202552	31623	640529	1	0.552632	0.0340968	0.999412	1	0.9846
Fzd7	1	0	2	0	71	0	0	0	0	0	0	0	0	0	0	0	0	0	0	2	0	0	0	1	13	632	1541	1687974	229771	363889	83611	1	0.959284	0.114352	0.979123	1	0.988202
G6pc2	1	0	1	0	166	0	0	0	0	0	0	0	0	0	0	0	0	0	1	0	0	0	0	1	1	8	1541	1687974	0.669421	148745	995732	1	0.875	0.00727684	0.999973	1	0.999087
Gabbr1	1	0	1	0	152	0	0	0	0	0	0	0	0	0	0	0	0	0	0	0	1	0	0	1	28	481	1541	1687974	155645	250433	389788	1	0.941788	0.355436	0.927685	1	0.974762
Gabbr2	1	0	1	0	526	0	0	0	0	0	0	0	0	1	0	0	0	0	0	0	0	0	0	1	48	176	1541	1687974	0.332829	684177	227714	1	0.727273	0.148439	0.988401	1	0.957125
Gabrd	1	0	1	0	36	0	0	0	0	0	0	0	0	0	0	0	0	0	0	0	0	1	0	1	0	35	1541	1687974	319091	343258	1095.3	1	1	0.0314477	0.999501	1	1
Gabrp	1	0	4	0	21709	0	0	0	0	0	0	0	0	1	0	0	0	0	0	0	0	2	1	1	13	1307	1541	1687974	243363	343566	83611	1	0.960804	0.0331219	0.992458	1	0.988202
Gadd45b	1	0	1	0	25	0	0	0	0	0	0	0	0	0	0	0	0	0	1	0	0	0	0	1	1	199	1541	1687974	164545	605141	995732	1	0.994975	0.166135	0.985374	1	0.999087
Gadd45g	1	0	1	0	36	0	0	0	0	0	0	0	0	0	0	0	0	0	0	0	0	0	1	1	0	45	1541	1687974	41	267147	1095.3	1	1	0.0402499	0.999179	1	1
Gal3st3	1	0	1	0	1616	0	0	0	0	0	0	0	0	0	0	0	0	0	0	0	0	1	0	1	17	40	1541	1687974	0.213184	300458	640529	1	0.575	0.0358589	0.99935	1	0.9846
Galntl1	1	0	1	0	812	0	0	0	0	0	0	0	0	0	0	0	0	0	0	0	0	1	0	1	31	214	1541	1687974	0.62584	562744	352188	1	0.85514	0.177477	0.983237	1	0.972096
Gan	1	0	1	0	5595	0	0	0	0	0	0	0	0	0	0	0	0	0	0	0	0	0	1	1	43	162	1541	1687974	0.341911	743267	254131	1	0.734568	0.137484	0.99009	1	0.961504
Gata3	1	0	1	0	204	0	0	0	0	0	0	0	0	0	0	0	1	0	0	0	0	0	0	1	50	313	1541	1687974	0.568136	384808	218624	1	0.840256	0.248567	0.966192	1	0.955379
Gata5	1	0	1	0	96	0	0	0	0	0	0	0	0	0	0	0	0	0	0	0	0	1	0	1	0	30	1541	1687974	273636	400277	1095.3	1	1	0.0270165	0.999632	1	1
Gatad1	1	0	1	0	8252	0	0	0	0	0	0	0	0	0	0	0	0	0	0	0	0	0	1	1	2	38	1541	1687974	164935	31623	521574	1	0.947368	0.0340968	0.999412	1	0.998176
Gcom1	1	0	1	0	13	0	0	0	0	0	0	0	0	0	0	0	1	0	0	0	0	0	0	1	47	87	1541	1687974	0.168114	138328	232549	1	0.45977	0.0763544	0.99701	1	0.957999
Gdap1	1	0	1	0	140	0	0	0	0	0	0	0	0	0	0	0	0	0	0	0	0	0	1	1	0	56	1541	1687974	51	214766	1095.3	1	1	0.04984	0.998738	1	1
Gipc1	1	0	2	0	1450	0	0	0	0	0	0	0	0	0	0	0	0	1	1	0	0	0	0	1	32	100	1541	1687974	0.148494	229784	341216	1	0.4624	0.0039198	0.999882	1	0.971209
Glg1	1	0	1	0	377	0	0	0	0	0	0	0	0	0	0	0	1	0	0	0	0	0	0	1	38	79	1541	1687974	0.188738	152318	287482	1	0.518987	0.0695836	0.997522	1	0.965903
Glns-ps1	1	0	1	0	1708	0	0	0	0	0	0	0	0	0	0	0	0	0	0	1	0	0	0	1	0	2	1541	1687974	190909	573731	1095.3	1	1	0.00182419	0.999998	1	1
Gm10037	1	0	1	0	98	0	0	0	0	0	0	0	0	0	0	0	0	0	0	0	0	1	0	1	13	116	1541	1687974	0.80569	103776	83611	1	0.887931	0.100488	0.994776	1	0.988202
Gm10062	1	0	1	0	58	0	0	0	0	0	0	0	0	0	0	0	0	0	0	0	0	1	0	1	0	1247	1541	1687974	1133.73	0.96611	1095.3	1	1	0.679811	0.684969	1	1
Gm10113	1	0	1	0	24	0	0	0	0	0	0	0	0	0	0	0	0	0	0	0	0	0	1	1	0	366	1541	1687974	332818	3291	1095.3	1	1	0.284067	0.955201	1	1
Gm10134	1	0	1	0	23	0	0	0	0	0	0	0	0	0	0	0	0	1	0	0	0	0	0	1	6	220	1541	1687974	328018	547404	179558	1	0.972727	0.181971	0.982347	1	0.994537
Gm10188	1	0	2	0	6022	0	0	0	0	0	0	0	0	0	0	0	0	0	0	0	0	0	2	1	0	1029	1541	1687974	490048	22351	1095.3	1	1	0.241956	0.930556	1	1
Gm10244	1	0	1	0	11432	0	0	0	0	0	0	0	0	0	0	0	0	0	0	0	0	0	1	1	3	1425	1541	1687974	417918	0.845439	353324	1	0.997895	0.727869	0.626451	1	0.997265
Gm10260	1	0	2	0	470	0	0	0	0	0	0	0	0	0	0	0	0	0	0	0	1	0	1	1	7	672	1541	1687974	450771	342232	154268	1	0.979275	0.126337	0.975559	1	0.99363
Gm10282	1	0	1	0	26	0	0	0	0	0	0	0	0	0	0	0	0	0	0	0	0	1	0	1	0	776	1541	1687974	705545	155242	1095.3	1	1	0.507665	0.841282	1	1
Gm10287	1	0	1	0	126	0	0	0	0	0	0	0	0	0	0	0	0	0	0	0	0	1	0	1	0	51	1541	1687974	464545	23578	1095.3	1	1	0.0454928	0.99895	1	1
Gm10373	1	0	1	0	15	0	0	0	0	0	0	0	0	0	0	0	0	1	0	0	0	0	0	1	0	15	1541	1687974	137273	797904	1095.3	1	1	0.0136007	0.999907	1	1
Gm10490	1	0	1	0	82	0	0	0	0	0	0	0	0	0	0	0	0	0	0	0	0	0	1	1	1	21	1541	1687974	17438	571012	995732	1	0.952381	0.018989	0.999819	1	0.999087
Gm10491	1	0	1	0	82	0	0	0	0	0	0	0	0	0	0	0	0	0	0	1	0	0	0	1	0	20	1541	1687974	182727	59942	1095.3	1	1	0.018093	0.999835	1	1
Gm10638	1	0	1	0	28	0	0	0	0	0	0	0	0	0	0	0	0	0	0	0	0	1	0	1	3	185	1541	1687974	542815	65091	353324	1	0.983784	0.155408	0.987253	1	0.997265
Gm10655	1	0	1	0	19	0	0	0	0	0	0	0	0	0	0	0	0	0	0	0	0	0	1	1	17	1426	1541	1687974	758161	0.844846	640529	1	0.988079	0.728118	0.626127	1	0.9846
Gm10698	1	0	1	0	131	0	0	0	0	0	0	0	0	0	0	0	0	0	0	1	0	0	0	1	0	23	1541	1687974	21	521574	1095.3	1	1	0.0207786	0.999783	1	1
Gm10699	1	0	2	0	2431	0	0	0	0	0	0	0	0	0	0	0	0	0	0	1	1	0	0	1	0	490	1541	1687974	233381	469321	1095.3	1	1	0.0746528	0.989306	1	1
Gm10748	1	0	1	0	286	0	0	0	0	0	0	0	0	0	0	0	0	0	0	0	1	0	0	1	1	6	1541	1687974	0.504132	197514	995732	1	0.833333	0.00546261	0.999985	1	0.999087
Gm10780	1	0	1	0	427	0	0	0	0	0	0	0	0	0	0	0	0	0	0	0	1	0	0	1	0	12	1541	1687974	11	995732	1095.3	1	1	0.0108954	0.99994	1	1
Gm11190	1	0	1	0	14	0	0	0	0	0	0	0	0	0	0	0	0	0	0	0	0	0	1	1	73	518	1541	1687974	0.644323	232549	149836	1	0.859073	0.376851	0.917925	1	0.935527
Gm11278	1	0	1	0	2797	0	0	0	0	0	0	0	0	0	0	0	0	0	0	0	0	1	0	1	2	791	1541	1687974	342468	152299	521574	1	0.997472	0.514364	0.836491	1	0.998176
Gm11336	1	0	1	0	3981	0	0	0	0	0	0	0	0	0	0	0	0	0	0	0	0	1	0	1	3	172	1541	1687974	504692	700079	353324	1	0.982558	0.145323	0.988895	1	0.997265
Gm11346	1	0	1	0	1179	0	0	0	0	0	0	0	0	0	0	0	0	0	0	0	0	0	1	1	3	41	1541	1687974	120528	293147	353324	1	0.926829	0.0367387	0.999317	1	0.997265
Gm11376	1	0	1	0	96	0	0	0	0	0	0	0	0	0	0	0	1	0	0	0	0	0	0	1	1	14	1541	1687974	116529	854493	995732	1	0.928571	0.0126997	0.999919	1	0.999087
Gm11442	1	0	1	0	1880	0	0	0	0	0	0	0	0	0	0	0	0	0	0	0	0	1	0	1	0	202	1541	1687974	183727	596158	1095.3	1	1	0.168416	0.984956	1	1
Gm11462	1	0	1	0	180	0	0	0	0	0	0	0	0	0	0	0	0	0	0	0	0	0	1	1	0	455	1541	1687974	413727	264741	1095.3	1	1	0.339949	0.934298	1	1
Gm11464	1	0	2	0	745	0	0	0	0	0	0	0	0	0	0	0	1	0	0	0	0	1	0	1	201	1163	1541	1687974	0.275414	197759	0.544657	1	0.684212	0.286946	0.908063	1	0.832344
Gm11474	1	0	1	0	3688	0	0	0	0	0	0	0	0	0	0	0	0	0	0	0	1	0	0	1	1	212	1541	1687974	175289	568051	995732	1	0.995283	0.175974	0.983529	1	0.999087
Gm11475	1	0	1	0	3688	0	0	0	0	0	0	0	0	0	0	0	0	0	0	1	0	0	0	1	5	284	1541	1687974	506417	424088	214766	1	0.982394	0.228404	0.971683	1	0.995446
Gm11476	1	0	1	0	3688	0	0	0	0	0	0	0	0	0	0	0	0	0	0	1	0	0	0	1	127	529	1541	1687974	0.378442	227714	0.861766	1	0.759924	0.383079	0.914949	1	0.890523
Gm11535	1	0	1	0	19	0	0	0	0	0	0	0	0	0	0	0	0	0	0	0	0	1	0	1	1	7	1541	1687974	0.586777	169695	995732	1	0.857143	0.00637014	0.99998	1	0.999087
Gm11592	1	0	1	0	309	0	0	0	0	0	0	0	0	0	0	0	0	0	0	0	0	1	0	1	89	994	1541	1687974	101428	121199	12293	1	0.910463	0.596556	0.769765	1	0.921961
Gm11594	1	0	1	0	309	0	0	0	0	0	0	0	0	0	0	0	0	0	0	0	0	0	1	1	0	741	1541	1687974	673727	162574	1095.3	1	1	0.491672	0.852353	1	1
Gm11621	1	0	2	0	1609	0	0	0	0	0	0	0	0	0	0	0	0	0	0	0	0	0	2	1	0	106	1541	1687974	505238	21679	1095.3	1	1	0.00438838	0.99986	1	1
Gm11622	1	0	2	0	1609	0	0	0	0	0	0	0	0	0	0	0	0	0	0	0	2	0	0	1	0	105	1541	1687974	500476	218853	1095.3	1	1	0.00430857	0.999864	1	1
Gm11687	1	0	1	0	264	0	0	0	0	0	0	0	0	0	0	0	0	0	0	0	1	0	0	1	3	917	1541	1687974	268944	131374	353324	1	0.996728	0.567158	0.795395	1	0.997265
Gm11692	1	0	1	0	353	0	0	0	0	0	0	0	0	0	0	0	0	0	0	0	0	0	1	1	0	189	1541	1687974	171909	637142	1095.3	1	1	0.158486	0.986728	1	1
Gm11735	1	0	3	0	554	0	0	0	0	0	0	0	0	0	0	0	0	0	0	0	0	2	1	1	0	272	1541	1687974	877742	124787	1095.3	1	1	0.00211737	0.99987	1	1
Gm11766	1	0	1	0	67	0	0	0	0	0	0	0	0	0	0	0	0	0	0	0	1	0	0	1	27	210	1541	1687974	0.704797	573458	404171	1	0.871429	0.174468	0.983819	1	0.975652
Gm11767	1	0	1	0	67	0	0	0	0	0	0	0	0	0	0	0	0	0	0	0	0	1	0	1	69	222	1541	1687974	0.292198	542474	15851	1	0.689189	0.183463	0.982046	1	0.93895
Gm11768	1	0	1	0	263	0	0	0	0	0	0	0	0	0	0	0	0	0	0	0	0	0	1	1	15	379	1541	1687974	228236	317815	725367	1	0.960422	0.292515	0.95233	1	0.986399
Gm11769	1	0	1	0	18	0	0	0	0	0	0	0	0	0	0	0	0	0	0	0	0	1	0	1	5	464	1541	1687974	827273	259607	214766	1	0.989224	0.345352	0.932033	1	0.995446
Gm11805	1	0	2	0	2429	0	0	0	0	0	0	0	0	0	0	0	0	0	0	0	2	0	0	1	0	45	1541	1687974	214762	510009	1095.3	1	1	0.000820594	0.999989	1	1
Gm11962	1	0	1	0	4765	0	0	0	0	0	0	0	0	0	0	0	0	0	0	0	0	1	0	1	5	505	1541	1687974	900357	238534	214766	1	0.990099	0.369409	0.921399	1	0.995446
Gm11963	1	0	1	0	4765	0	0	0	0	0	0	0	0	0	0	0	0	0	0	0	1	0	0	1	75	656	1541	1687974	0.794214	183636	145846	1	0.885671	0.450638	0.878493	1	0.93382
Gm11973	1	0	1	0	2196	0	0	0	0	0	0	0	0	0	0	0	0	0	0	0	0	0	1	1	125	462	1541	1687974	0.335804	26073	0.875543	1	0.729437	0.344155	0.932538	1	0.892151
Gm11984	1	0	1	0	612	0	0	0	0	0	0	0	0	0	0	0	0	0	0	0	1	0	0	1	0	250	1541	1687974	227364	481741	1095.3	1	1	0.204074	0.977609	1	1
Gm11990	1	0	2	0	299	0	0	0	0	0	0	0	0	0	0	0	0	0	0	0	0	1	1	1	0	461	1541	1687974	219571	498838	1095.3	1	1	0.0672092	0.990921	1	1
Gm12029	1	0	1	0	176	0	0	0	0	0	0	0	0	0	0	0	0	0	0	0	0	0	1	1	0	319	1541	1687974	290091	377573	1095.3	1	1	0.252673	0.965009	1	1
Gm12060	1	0	1	0	45	0	0	0	0	0	0	0	0	0	0	0	0	0	0	0	0	1	0	1	0	162	1541	1687974	147364	743267	1095.3	1	1	0.137484	0.99009	1	1
Gm12092	1	0	1	0	1490	0	0	0	0	0	0	0	0	0	0	0	0	0	0	1	0	0	0	1	114	571	1541	1687974	0.455024	210967	0.959952	1	0.80035	0.406294	0.9033	1	0.901156
Gm12093	1	0	1	0	1490	0	0	0	0	0	0	0	0	0	0	0	0	0	0	0	0	1	0	1	2	332	1541	1687974	143766	362793	521574	1	0.993976	0.261491	0.962389	1	0.998176
Gm12094	1	0	1	0	1490	0	0	0	0	0	0	0	0	0	0	0	0	0	0	0	1	0	0	1	0	323	1541	1687974	293727	372899	1095.3	1	1	0.255397	0.96421	1	1
Gm12095	1	0	1	0	1490	0	0	0	0	0	0	0	0	0	0	0	0	0	0	0	1	0	0	1	0	323	1541	1687974	293727	372899	1095.3	1	1	0.255397	0.96421	1	1
Gm12116	1	0	3	0	21671	0	0	0	0	0	0	0	0	0	0	0	0	0	0	0	0	1	2	1	3	1290	1541	1687974	134246	263192	353324	1	0.993039	0.115641	0.968193	1	0.997265
Gm12117	1	0	3	0	21671	0	0	0	0	0	0	0	0	0	0	0	0	0	0	2	1	0	0	1	0	1284	1541	1687974	414226	264422	1095.3	1	1	0.114474	0.96865	1	1
Gm12118	1	0	3	0	21671	0	0	0	0	0	0	0	0	0	0	0	0	0	0	0	0	1	2	1	0	1284	1541	1687974	414226	264422	1095.3	1	1	0.114474	0.96865	1	1
Gm12149	1	0	1	0	222	0	0	0	0	0	0	0	0	0	0	0	0	0	0	1	0	0	0	1	0	256	1541	1687974	232818	470455	1095.3	1	1	0.208422	0.976605	1	1
Gm12152	1	0	1	0	222	0	0	0	0	0	0	0	0	0	0	0	0	0	0	0	1	0	0	1	0	227	1541	1687974	206455	530531	1095.3	1	1	0.187183	0.981284	1	1
Gm12176	1	0	1	0	793	0	0	0	0	0	0	0	0	0	0	0	0	0	0	0	0	0	1	1	0	14	1541	1687974	128182	854493	1095.3	1	1	0.0126997	0.999919	1	1
Gm12177	1	0	1	0	793	0	0	0	0	0	0	0	0	0	0	0	0	0	0	0	0	0	1	1	0	14	1541	1687974	128182	854493	1095.3	1	1	0.0126997	0.999919	1	1
Gm12178	1	0	1	0	793	0	0	0	0	0	0	0	0	0	0	0	0	0	0	0	0	1	0	1	0	18	1541	1687974	164545	665655	1095.3	1	1	0.0162985	0.999867	1	1
Gm12239	1	0	1	0	22	0	0	0	0	0	0	0	0	0	0	1	0	0	0	0	0	0	0	1	99	240	1541	1687974	0.220255	501806	110525	1	0.5875	0.196773	0.979241	1	0.913582
Gm12272	1	0	1	0	443	0	0	0	0	0	0	0	0	0	0	0	0	0	0	0	0	0	1	1	1	75	1541	1687974	620661	160431	995732	1	0.986667	0.0661796	0.997762	1	0.999087
Gm12278	1	0	1	0	28	0	0	0	0	0	0	0	0	0	0	1	0	0	0	0	0	0	0	1	318	767	1541	1687974	0.219228	157064	0.344327	1	0.585398	0.503601	0.844144	1	0.74801
Gm12285	1	0	1	0	208	0	0	0	0	0	0	0	0	0	0	0	0	0	0	0	1	0	0	1	0	104	1541	1687974	946364	115738	1095.3	1	1	0.0905793	0.995771	1	1
Gm12286	1	0	1	0	208	0	0	0	0	0	0	0	0	0	0	0	0	0	0	0	0	0	1	1	0	116	1541	1687974	105545	103776	1095.3	1	1	0.100488	0.994776	1	1
Gm12299	1	0	1	0	8052	0	0	0	0	0	0	0	0	0	0	0	0	0	0	0	0	1	0	1	141	721	1541	1687974	0.464596	167083	0.776261	1	0.804438	0.482301	0.858604	1	0.879213
Gm12507	1	0	2	0	3244	0	0	0	0	0	0	0	0	0	0	0	0	0	0	1	1	0	0	1	7	545	1541	1687974	365594	421967	154268	1	0.974477	0.0894362	0.985816	1	0.99363
Gm12514	1	0	1	0	83	0	0	0	0	0	0	0	0	0	0	1	0	0	0	0	0	0	0	1	141	267	1541	1687974	0.172089	45108	0.776261	1	0.47191	0.216333	0.974717	1	0.879213
Gm12575	1	0	1	0	93	0	0	0	0	0	0	0	0	0	0	1	0	0	0	0	0	0	0	1	20	79	1541	1687974	0.357757	152318	544928	1	0.746835	0.0695836	0.997522	1	0.981907
Gm12736	1	0	1	0	1782	0	0	0	0	0	0	0	0	0	0	0	0	0	0	1	0	0	0	1	0	51	1541	1687974	464545	23578	1095.3	1	1	0.0454928	0.99895	1	1
Gm12746	1	0	3	0	723	0	0	0	0	0	0	0	0	0	0	0	0	0	0	1	2	0	0	1	46	1206	1541	1687974	0.843958	281523	237593	1	0.889881	0.0997188	0.974235	1	0.958874
Gm12786	1	0	3	0	723	0	0	0	0	0	0	0	0	0	0	0	0	0	0	0	0	1	2	1	0	842	1541	1687974	271645	403212	1095.3	1	1	0.0429844	0.992089	1	1
Gm12799	1	0	1	0	196	0	0	0	0	0	0	0	0	0	0	0	0	0	0	0	1	0	0	1	0	12	1541	1687974	11	995732	1095.3	1	1	0.0108954	0.99994	1	1
Gm12866	1	0	2	0	945	0	0	0	0	0	0	0	0	0	0	0	0	0	1	0	1	0	0	1	43	1240	1541	1687974	137012	18548	254131	1	0.931848	0.312698	0.893948	1	0.961504
Gm12867	1	0	1	0	763	0	0	0	0	0	0	0	0	0	0	0	0	0	0	0	0	0	1	1	1	454	1541	1687974	375289	265324	995732	1	0.997797	0.339346	0.934548	1	0.999087
Gm12868	1	0	1	0	763	0	0	0	0	0	0	0	0	0	0	0	0	0	0	0	0	0	1	1	6	465	1541	1687974	693145	259049	179558	1	0.987097	0.345949	0.93178	1	0.994537
Gm12942	1	0	1	0	14	0	0	0	0	0	0	0	0	0	0	1	0	0	0	0	0	0	0	1	48	199	1541	1687974	0.376299	605141	227714	1	0.758794	0.166135	0.985374	1	0.957125
Gm12971	1	0	1	0	184	0	0	0	0	0	0	0	0	0	0	0	0	0	0	1	0	0	0	1	2	1243	1541	1687974	538139	0.969218	521574	1	0.998391	0.678638	0.686302	1	0.998176
Gm12980	1	0	2	0	261	0	0	0	0	0	0	0	0	0	0	0	0	0	0	0	0	1	1	1	15	749	1541	1687974	236235	307054	725367	1	0.960348	0.150164	0.967836	1	0.986399
Gm13134	1	0	1	0	25	0	0	0	0	0	0	0	0	0	0	0	0	0	1	0	0	0	0	1	14	66	1541	1687974	0.426177	182275	776812	1	0.787879	0.0584751	0.998257	1	0.9873
Gm13199	1	0	1	0	806	0	0	0	0	0	0	0	0	0	0	0	0	0	0	0	0	1	0	1	0	174	1541	1687974	158273	692036	1095.3	1	1	0.146882	0.988649	1	1
Gm13203	1	0	3	0	1031	0	0	0	0	0	0	0	0	0	0	1	0	0	1	0	0	1	0	1	14	634	1541	1687974	14507	535475	776812	1	0.935206	0.0210475	0.997052	1	0.9873
Gm13205	1	0	1	0	576	0	0	0	0	0	0	0	0	0	0	0	0	0	0	0	0	0	1	1	0	520	1541	1687974	472818	231655	1095.3	1	1	0.377988	0.917386	1	1
Gm13216	1	0	1	0	806	0	0	0	0	0	0	0	0	0	0	0	0	0	0	0	0	0	1	1	0	24	1541	1687974	219091	499932	1095.3	1	1	0.0216722	0.999764	1	1
Gm13267	1	0	1	0	806	0	0	0	0	0	0	0	0	0	0	0	0	0	0	0	1	0	0	1	3	183	1541	1687974	53695	65802	353324	1	0.983607	0.153864	0.987512	1	0.997265
Gm13384	1	0	2	0	615	0	0	0	0	0	0	0	0	0	0	0	0	0	0	0	0	1	1	1	0	104	1541	1687974	495714	220955	1095.3	1	1	0.00422944	0.999867	1	1
Gm13393	1	0	1	0	359	0	0	0	0	0	0	0	0	0	0	0	0	0	0	0	0	0	1	1	0	513	1541	1687974	466455	234815	1095.3	1	1	0.373999	0.919266	1	1
Gm13396	1	0	1	0	359	0	0	0	0	0	0	0	0	0	0	0	0	0	0	1	0	0	0	1	0	526	1541	1687974	478273	229013	1095.3	1	1	0.381387	0.915764	1	1
Gm13401	1	0	1	0	153	0	0	0	0	0	0	0	0	0	0	0	0	0	0	0	0	1	0	1	0	71	1541	1687974	646364	169456	1095.3	1	1	0.0627632	0.997989	1	1
Gm13402	1	0	1	0	153	0	0	0	0	0	0	0	0	0	0	0	0	0	0	0	1	0	0	1	3	76	1541	1687974	223167	158323	353324	1	0.960526	0.0670318	0.997703	1	0.997265
Gm13523	1	0	1	0	11	0	0	0	0	0	0	0	0	0	0	0	0	0	0	0	0	0	1	1	15	361	1541	1687974	217399	333657	725367	1	0.958449	0.28079	0.956288	1	0.986399
Gm13524	1	0	1	0	11	0	0	0	0	0	0	0	0	0	0	0	0	0	0	0	0	1	0	1	1	220	1541	1687974	181901	547404	995732	1	0.995455	0.181971	0.982347	1	0.999087
Gm13536	1	0	1	0	239	0	0	0	0	0	0	0	0	0	0	0	0	0	1	0	0	0	0	1	3	441	1541	1687974	129355	273143	353324	1	0.993197	0.331457	0.93777	1	0.997265
Gm13554	1	0	1	0	5158	0	0	0	0	0	0	0	0	0	0	0	0	0	0	0	1	0	0	1	1	101	1541	1687974	835537	119173	995732	1	0.990099	0.0880851	0.996004	1	0.999087
Gm13610	1	0	1	0	51	0	0	0	0	0	0	0	0	0	0	0	0	0	0	0	0	0	1	1	9	259	1541	1687974	258841	465008	120363	1	0.965251	0.210588	0.976096	1	0.991817
Gm13655	1	0	1	0	3993	0	0	0	0	0	0	0	0	0	0	0	0	0	0	0	1	0	0	1	49	456	1541	1687974	0.844473	26416	223076	1	0.892544	0.340552	0.934048	1	0.956252
Gm13663	1	0	1	0	13	0	0	0	0	0	0	0	0	0	0	0	0	1	0	0	0	0	0	1	55	470	1541	1687974	0.775615	256293	198785	1	0.882979	0.348929	0.930508	1	0.951028
Gm13736	1	0	1	0	18	0	0	0	0	0	0	0	0	0	0	0	0	0	0	0	1	0	0	1	3	149	1541	1687974	437243	808072	353324	1	0.979866	0.127186	0.991551	1	0.997265
Gm13738	1	0	1	0	18	0	0	0	0	0	0	0	0	0	0	0	0	0	0	1	0	0	0	1	8	250	1541	1687974	280696	481741	135223	1	0.968	0.204074	0.977609	1	0.992723
Gm13828	1	0	2	0	3440	0	0	0	0	0	0	0	0	0	0	0	0	0	0	1	0	1	0	1	6	427	1541	1687974	333411	538548	179558	1	0.972094	0.0588232	0.992619	1	0.994537
Gm13831	1	0	1	0	3220	0	0	0	0	0	0	0	0	0	0	0	0	0	0	1	0	0	0	1	0	343	1541	1687974	311909	351162	1095.3	1	1	0.268872	0.960116	1	1
Gm13855	1	0	1	0	40	0	0	0	0	0	0	0	0	0	0	0	0	0	0	0	0	0	1	1	42	367	1541	1687974	0.792701	328204	260167	1	0.885559	0.28472	0.954983	1	0.962382
Gm13856	1	0	1	0	40	0	0	0	0	0	0	0	0	0	0	0	0	0	0	0	0	0	1	1	16	299	1541	1687974	168888	40282	680313	1	0.946488	0.2389	0.968892	1	0.985499
Gm13983	1	0	2	0	497	0	0	0	0	0	0	0	0	0	0	0	0	0	1	1	0	0	0	1	4	54	1541	1687974	0.628339	425164	267147	1	0.857339	0.00117523	0.999981	1	0.996355
Gm14051	1	0	1	0	2151	0	0	0	0	0	0	0	0	0	0	0	0	0	0	0	1	0	0	1	116	292	1541	1687974	0.228721	412474	0.943415	1	0.60274	0.234019	0.970208	1	0.899512
Gm14052	1	0	1	0	2151	0	0	0	0	0	0	0	0	0	0	0	0	0	0	0	1	0	0	1	1	74	1541	1687974	612397	162596	995732	1	0.986486	0.0653267	0.99782	1	0.999087
Gm14074	1	0	1	0	18	0	0	0	0	0	0	0	0	0	0	0	1	0	0	0	0	0	0	1	28	187	1541	1687974	0.605306	643953	389788	1	0.850267	0.156948	0.986991	1	0.974762
Gm14142	1	0	1	0	166	0	0	0	0	0	0	0	0	0	0	0	0	1	0	0	0	0	0	1	9	68	1541	1687974	0.68032	176921	120363	1	0.867647	0.0601927	0.998152	1	0.991817
Gm14225	1	0	1	0	86	0	0	0	0	0	0	0	0	0	0	1	0	0	0	0	0	0	0	1	41	162	1541	1687974	0.358549	743267	266497	1	0.746914	0.137484	0.99009	1	0.963261
Gm14260	1	0	1	0	61	0	0	0	0	0	0	0	0	0	0	0	0	0	0	1	0	0	0	1	0	108	1541	1687974	982727	111456	1095.3	1	1	0.0938944	0.99545	1	1
Gm14261	1	0	2	0	32	0	0	0	0	0	0	0	0	0	0	0	0	0	0	0	0	2	0	1	48	594	1541	1687974	0.58816	387164	227714	1	0.844914	0.10326	0.982225	1	0.957125
Gm14292	1	0	1	0	60	0	0	0	0	0	0	0	0	0	0	0	0	0	0	1	0	0	0	1	0	33	1541	1687974	300909	363999	1095.3	1	1	0.0296777	0.999555	1	1
Gm14303	1	0	1	0	1099	0	0	0	0	0	0	0	0	0	0	0	0	0	0	0	1	0	0	1	0	188	1541	1687974	171	640529	1095.3	1	1	0.157718	0.98686	1	1
Gm14314	1	0	1	0	60	0	0	0	0	0	0	0	0	0	0	0	0	0	0	0	1	0	0	1	0	85	1541	1687974	773636	141579	1095.3	1	1	0.0746663	0.997142	1	1
Gm14318	1	0	1	0	96	0	0	0	0	0	0	0	0	0	0	0	0	0	0	0	1	0	0	1	0	30	1541	1687974	273636	400277	1095.3	1	1	0.0270165	0.999632	1	1
Gm14320	1	0	1	0	3688	0	0	0	0	0	0	0	0	0	0	0	0	0	0	1	0	0	0	1	1	273	1541	1687974	225702	44117	995732	1	0.996337	0.220615	0.973663	1	0.999087
Gm14335	1	0	1	0	2804	0	0	0	0	0	0	0	0	0	0	0	0	0	0	1	0	0	0	1	0	561	1541	1687974	510091	214727	1095.3	1	1	0.400847	0.906113	1	1
Gm14372	1	0	1	0	12	0	0	0	0	0	0	0	0	0	0	0	0	0	0	0	0	1	0	1	2	8	1541	1687974	0.350649	148745	521574	1	0.75	0.00727684	0.999973	1	0.998176
Gm14473	1	0	1	0	371	0	0	0	0	0	0	0	0	0	0	0	0	0	0	1	0	0	0	1	0	135	1541	1687974	122818	89181	1095.3	1	1	0.115958	0.993005	1	1
Gm14485	1	0	1	0	371	0	0	0	0	0	0	0	0	0	0	0	0	0	0	0	0	1	0	1	0	17	1541	1687974	155455	704582	1095.3	1	1	0.0154001	0.999881	1	1
Gm14488	1	0	1	0	290	0	0	0	0	0	0	0	0	0	0	0	0	0	0	1	0	0	0	1	36	746	1541	1687974	187887	161484	303409	1	0.951743	0.493988	0.850781	1	0.967668
Gm14496	1	0	2	0	85	0	0	0	0	0	0	0	0	0	0	0	0	0	0	2	0	0	0	1	0	31	1541	1687974	148095	739595	1095.3	1	1	0.000392746	0.999996	1	1
Gm14524	1	0	1	0	14	0	0	0	0	0	0	0	0	0	0	0	0	0	0	0	0	1	0	1	0	273	1541	1687974	248273	44117	1095.3	1	1	0.220615	0.973663	1	1
Gm14534	1	0	1	0	1007	0	0	0	0	0	0	0	0	0	0	0	0	0	0	1	0	0	0	1	0	945	1541	1687974	859182	127482	1095.3	1	1	0.578088	0.786106	1	1
Gm14546	1	0	1	0	40	0	0	0	0	0	0	0	0	0	0	0	0	0	0	0	1	0	0	1	15	408	1541	1687974	245695	29523	725367	1	0.963235	0.311004	0.945692	1	0.986399
Gm14609	1	0	1	0	48	0	0	0	0	0	0	0	0	0	0	0	0	0	0	0	0	0	1	1	0	25	1541	1687974	228182	480014	1095.3	1	1	0.0225649	0.999744	1	1
Gm14698	1	0	1	0	1037	0	0	0	0	0	0	0	0	0	0	0	0	0	0	0	1	0	0	1	13	38	1541	1687974	0.2644	31623	83611	1	0.657895	0.0340968	0.999412	1	0.988202
Gm14699	1	0	1	0	1037	0	0	0	0	0	0	0	0	0	0	0	0	0	0	1	0	0	0	1	0	18	1541	1687974	164545	665655	1095.3	1	1	0.0162985	0.999867	1	1
Gm14741	1	0	1	0	204	0	0	0	0	0	0	0	0	0	0	0	0	0	0	0	1	0	0	1	0	99	1541	1687974	900909	121578	1095.3	1	1	0.0864184	0.996156	1	1
Gm14777	1	0	1	0	18	0	0	0	0	0	0	0	0	0	0	0	0	0	0	0	0	0	1	1	0	5	1541	1687974	463636	236242	1095.3	1	1	0.00455425	0.99999	1	1
Gm14778	1	0	1	0	18	0	0	0	0	0	0	0	0	0	0	0	0	0	0	0	0	0	1	1	0	5	1541	1687974	463636	236242	1095.3	1	1	0.00455425	0.99999	1	1
Gm14809	1	0	1	0	56	0	0	0	0	0	0	0	0	0	0	0	0	0	0	0	0	1	0	1	48	353	1541	1687974	0.66736	341216	227714	1	0.864023	0.275517	0.958006	1	0.957125
Gm14812	1	0	2	0	239	0	0	0	0	0	0	0	0	0	0	0	1	0	0	0	0	1	0	1	149	603	1541	1687974	0.192616	381386	0.734611	1	0.566862	0.10586	0.981515	1	0.872814
Gm14861	1	0	1	0	142	0	0	0	0	0	0	0	0	0	0	0	0	0	0	1	0	0	0	1	0	222	1541	1687974	201909	542474	1095.3	1	1	0.183463	0.982046	1	1
Gm14871	1	0	1	0	636	0	0	0	0	0	0	0	0	0	0	0	0	0	0	0	0	1	0	1	0	384	1541	1687974	349182	313677	1095.3	1	1	0.295738	0.951208	1	1
Gm14942	1	0	1	0	1039	0	0	0	0	0	0	0	0	0	0	0	0	0	0	1	0	0	0	1	0	34	1541	1687974	31	353324	1095.3	1	1	0.0305631	0.999528	1	1
Gm14944	1	0	1	0	1039	0	0	0	0	0	0	0	0	0	0	0	0	0	0	0	1	0	0	1	0	35	1541	1687974	319091	343258	1095.3	1	1	0.0314477	0.999501	1	1
Gm14988	1	0	1	0	114	0	0	0	0	0	0	0	0	0	0	0	0	0	0	0	0	0	1	1	0	21	1541	1687974	191818	571012	1095.3	1	1	0.018989	0.999819	1	1
Gm14989	1	0	1	0	114	0	0	0	0	0	0	0	0	0	0	0	0	0	0	0	0	0	1	1	0	21	1541	1687974	191818	571012	1095.3	1	1	0.018989	0.999819	1	1
Gm15000	1	0	1	0	114	0	0	0	0	0	0	0	0	0	0	0	0	0	0	0	0	0	1	1	0	22	1541	1687974	200909	545174	1095.3	1	1	0.0198842	0.999801	1	1
Gm15001	1	0	1	0	114	0	0	0	0	0	0	0	0	0	0	0	0	0	0	0	0	0	1	1	0	21	1541	1687974	191818	571012	1095.3	1	1	0.018989	0.999819	1	1
Gm15016	1	0	1	0	655	0	0	0	0	0	0	0	0	0	0	0	0	1	0	0	0	0	0	1	0	591	1541	1687974	537364	203829	1095.3	1	1	0.417039	0.897602	1	1
Gm15074	1	0	1	0	22	0	0	0	0	0	0	0	0	0	0	0	0	0	0	0	1	0	0	1	0	5	1541	1687974	463636	236242	1095.3	1	1	0.00455425	0.99999	1	1
Gm15075	1	0	1	0	22	0	0	0	0	0	0	0	0	0	0	0	0	0	0	0	0	1	0	1	0	5	1541	1687974	463636	236242	1095.3	1	1	0.00455425	0.99999	1	1
Gm15149	1	0	1	0	22	0	0	0	0	0	0	0	0	0	0	0	0	0	0	0	1	0	0	1	0	648	1541	1687974	589182	185903	1095.3	1	1	0.44661	0.88089	1	1
Gm15178	1	0	1	0	70	0	0	0	0	0	0	0	0	0	0	0	0	0	0	0	0	0	1	1	0	81	1541	1687974	737273	148562	1095.3	1	1	0.0712809	0.997399	1	1
Gm15179	1	0	1	0	70	0	0	0	0	0	0	0	0	0	0	0	0	0	0	0	0	0	1	1	1	85	1541	1687974	703306	141579	995732	1	0.988235	0.0746663	0.997142	1	0.999087
Gm15186	1	0	1	0	13	0	0	0	0	0	0	0	0	0	0	0	0	0	0	1	0	0	0	1	0	902	1541	1687974	820091	133559	1095.3	1	1	0.561187	0.800352	1	1
Gm15190	1	0	1	0	13	0	0	0	0	0	0	0	0	0	0	0	0	0	0	0	0	0	1	1	1	902	1541	1687974	745537	133559	995732	1	0.998891	0.561187	0.800352	1	0.999087
Gm15191	1	0	1	0	12	0	0	0	0	0	0	0	0	0	0	0	0	0	0	0	0	1	0	1	0	6	1541	1687974	554545	197514	1095.3	1	1	0.00546261	0.999985	1	1
Gm15212	1	0	1	0	514	0	0	0	0	0	0	0	0	0	0	0	0	0	0	0	1	0	0	1	0	89	1541	1687974	81	135223	1095.3	1	1	0.0780394	0.996874	1	1
Gm15215	1	0	1	0	514	0	0	0	0	0	0	0	0	0	0	0	0	0	0	1	0	0	0	1	0	92	1541	1687974	837273	130818	1095.3	1	1	0.0805611	0.996666	1	1
Gm15218	1	0	1	0	232	0	0	0	0	0	0	0	0	0	0	0	0	0	0	0	1	0	0	1	33	118	1541	1687974	0.324361	102018	330908	1	0.720339	0.102129	0.994601	1	0.970322
Gm15220	1	0	1	0	232	0	0	0	0	0	0	0	0	0	0	0	0	0	0	0	0	1	0	1	0	48	1541	1687974	437273	250485	1095.3	1	1	0.0428749	0.999068	1	1
Gm15226	1	0	1	0	179	0	0	0	0	0	0	0	0	0	0	0	0	0	0	0	1	0	0	1	285	1603	1541	1687974	0.511176	0.751566	0.384183	1	0.822208	0.768719	0.570066	1	0.770892
Gm1527	1	0	1	0	1911	0	0	0	0	0	0	0	0	0	0	0	0	0	0	1	0	0	0	1	0	49	1541	1687974	446364	245384	1095.3	1	1	0.0437483	0.999029	1	1
Gm15290	1	0	2	0	3583	0	0	0	0	0	0	0	0	0	0	2	0	0	0	0	0	0	0	1	441	1145	1541	1687974	0.12362	200868	0.248312	1	0.378037	0.280907	0.911242	1	0.668543
Gm15310	1	0	1	0	131	0	0	0	0	0	0	0	0	0	0	0	0	0	0	0	1	0	0	1	0	26	1541	1687974	237273	461623	1095.3	1	1	0.0234568	0.999723	1	1
Gm15326	1	0	1	0	91	0	0	0	0	0	0	0	0	0	0	0	0	0	0	0	0	0	1	1	2	5	1541	1687974	0.220779	236242	521574	1	0.6	0.00455425	0.99999	1	0.998176
Gm15333	1	0	1	0	329	0	0	0	0	0	0	0	0	0	0	0	0	0	0	0	0	1	0	1	0	377	1541	1687974	342818	3195	1095.3	1	1	0.291222	0.952776	1	1
Gm15334	1	0	1	0	329	0	0	0	0	0	0	0	0	0	0	0	0	0	0	0	0	1	0	1	1	378	1541	1687974	312479	318655	995732	1	0.997354	0.291869	0.952553	1	0.999087
Gm15335	1	0	1	0	329	0	0	0	0	0	0	0	0	0	0	0	0	0	0	0	0	1	0	1	0	376	1541	1687974	341909	32035	1095.3	1	1	0.290574	0.952998	1	1
Gm15336	1	0	1	0	329	0	0	0	0	0	0	0	0	0	0	0	0	0	0	0	0	1	0	1	6	384	1541	1687974	572429	313677	179558	1	0.984375	0.295738	0.951208	1	0.994537
Gm15337	1	0	1	0	329	0	0	0	0	0	0	0	0	0	0	0	0	0	0	0	0	1	0	1	0	376	1541	1687974	341909	32035	1095.3	1	1	0.290574	0.952998	1	1
Gm15464	1	0	1	0	100	0	0	0	0	0	0	0	0	0	0	0	0	0	0	1	0	0	0	1	0	42	1541	1687974	382727	286184	1095.3	1	1	0.0376177	0.999284	1	1
Gm15506	1	0	1	0	18	0	0	0	0	0	0	0	0	0	0	1	0	0	0	0	0	0	0	1	14	235	1541	1687974	15158	512478	776812	1	0.940426	0.193098	0.980037	1	0.9873
Gm15514	1	0	1	0	63	0	0	0	0	0	0	0	0	0	0	0	0	0	0	0	1	0	0	1	30	165	1541	1687974	0.498641	729761	363889	1	0.818182	0.139843	0.989738	1	0.972984
Gm15516	1	0	1	0	232	0	0	0	0	0	0	0	0	0	0	0	0	0	0	1	0	0	0	1	0	100	1541	1687974	91	120363	1095.3	1	1	0.0872521	0.99608	1	1
Gm15517	1	0	1	0	161	0	0	0	0	0	0	0	0	0	0	0	0	0	0	0	0	0	1	1	0	343	1541	1687974	311909	351162	1095.3	1	1	0.268872	0.960116	1	1
Gm15534	1	0	1	0	191	0	0	0	0	0	0	0	0	0	0	0	0	0	0	0	0	0	1	1	2	1456	1541	1687974	630346	0.82744	521574	1	0.998626	0.735469	0.616455	1	0.998176
Gm15582	1	0	1	0	21	0	0	0	0	0	0	0	0	0	0	0	0	0	0	1	0	0	0	1	7	151	1541	1687974	19347	797376	154268	1	0.953642	0.128778	0.991333	1	0.99363
Gm15662	1	0	1	0	33	0	0	0	0	0	0	0	0	0	0	0	0	0	0	0	0	1	0	1	0	202	1541	1687974	183727	596158	1095.3	1	1	0.168416	0.984956	1	1
Gm15663	1	0	1	0	33	0	0	0	0	0	0	0	0	0	0	0	0	0	0	0	0	1	0	1	1	203	1541	1687974	167851	593223	995732	1	0.995074	0.169175	0.984816	1	0.999087
Gm15664	1	0	1	0	33	0	0	0	0	0	0	0	0	0	0	0	0	0	0	0	0	1	0	1	0	202	1541	1687974	183727	596158	1095.3	1	1	0.168416	0.984956	1	1
Gm15666	1	0	1	0	33	0	0	0	0	0	0	0	0	0	0	0	0	0	0	0	1	0	0	1	0	204	1541	1687974	185545	590316	1095.3	1	1	0.169933	0.984675	1	1
Gm15677	1	0	1	0	21	0	0	0	0	0	0	0	0	0	0	0	0	0	0	0	0	0	1	1	1	141	1541	1687974	116612	853887	995732	1	0.992908	0.120787	0.992397	1	0.999087
Gm15682	1	0	1	0	190	0	0	0	0	0	0	0	0	0	0	0	0	0	0	0	0	0	1	1	0	134	1541	1687974	121909	89846	1095.3	1	1	0.11515	0.993104	1	1
Gm15718	1	0	1	0	21	0	0	0	0	0	0	0	0	0	0	0	0	0	0	1	0	0	0	1	1	143	1541	1687974	118264	841953	995732	1	0.993007	0.122391	0.992189	1	0.999087
Gm15729	1	0	1	0	504	0	0	0	0	0	0	0	0	0	0	0	0	0	0	0	0	0	1	1	27	760	1541	1687974	254982	15851	404171	1	0.964474	0.500417	0.846362	1	0.975652
Gm15739	1	0	1	0	1233	0	0	0	0	0	0	0	0	0	0	0	0	0	0	0	0	0	1	1	0	8	1541	1687974	736364	148745	1095.3	1	1	0.00727684	0.999973	1	1
Gm15743	1	0	1	0	153	0	0	0	0	0	0	0	0	0	0	0	0	0	0	0	0	0	1	1	2	331	1541	1687974	143333	363889	521574	1	0.993958	0.260816	0.962593	1	0.998176
Gm15745	1	0	1	0	1111	0	0	0	0	0	0	0	0	0	0	0	0	0	0	0	0	1	0	1	0	11	1541	1687974	100909	108544	1095.3	1	1	0.00999199	0.99995	1	1
Gm15754	1	0	1	0	18230	0	0	0	0	0	0	0	0	0	0	0	0	0	0	1	0	0	0	1	24	1400	1541	1687974	52814	0.860535	454483	1	0.982857	0.721582	0.63456	1	0.978328
Gm15849	1	0	1	0	199	0	0	0	0	0	0	0	0	0	0	0	1	0	0	0	0	0	0	1	14	270	1541	1687974	174146	44607	776812	1	0.948148	0.218477	0.974192	1	0.9873
Gm15864	1	0	1	0	424	0	0	0	0	0	0	0	0	0	0	0	0	0	0	0	1	0	0	1	0	98	1541	1687974	891818	122817	1095.3	1	1	0.085584	0.996231	1	1
Gm15880	1	0	2	0	664	0	0	0	0	0	0	0	0	0	0	0	0	0	0	1	1	0	0	1	0	417	1541	1687974	198619	55146	1095.3	1	1	0.0564311	0.993079	1	1
Gm15969	1	0	1	0	576	0	0	0	0	0	0	0	0	0	0	0	0	0	0	0	0	0	1	1	20	574	1541	1687974	259656	209865	544928	1	0.965157	0.407918	0.902451	1	0.981907
Gm16046	1	0	1	0	19	0	0	0	0	0	0	0	0	0	0	0	0	0	1	0	0	0	0	1	14	93	1541	1687974	0.600258	129413	776812	1	0.849462	0.0814002	0.996595	1	0.9873
Gm16072	1	0	2	0	8101	0	0	0	0	0	0	0	0	0	0	0	0	0	0	0	2	0	0	1	0	152	1541	1687974	724286	151226	1095.3	1	1	0.00877721	0.999599	1	1
Gm16089	1	0	1	0	175	0	0	0	0	0	0	0	0	0	0	0	0	0	1	0	0	0	0	1	15	167	1541	1687974	100602	721026	725367	1	0.91018	0.141412	0.9895	1	0.986399
Gm16136	1	0	1	0	254	0	0	0	0	0	0	0	0	0	0	0	0	0	0	0	0	0	1	1	1	227	1541	1687974	187686	530531	995732	1	0.995595	0.187183	0.981284	1	0.999087
Gm16137	1	0	1	0	254	0	0	0	0	0	0	0	0	0	0	0	0	0	0	1	0	0	0	1	28	260	1541	1687974	0.841475	46322	389788	1	0.892308	0.211308	0.975926	1	0.974762
Gm16138	1	0	1	0	254	0	0	0	0	0	0	0	0	0	0	0	0	0	0	0	0	0	1	1	0	212	1541	1687974	192818	568051	1095.3	1	1	0.175974	0.983529	1	1
Gm16199	1	0	1	0	29	0	0	0	0	0	0	0	0	0	0	0	0	0	0	0	0	1	0	1	0	317	1541	1687974	288273	379954	1095.3	1	1	0.251307	0.965405	1	1
Gm16202	1	0	1	0	30	0	0	0	0	0	0	0	0	0	0	0	0	0	0	0	0	0	1	1	0	90	1541	1687974	819091	133722	1095.3	1	1	0.0788808	0.996806	1	1
Gm16214	1	0	1	0	58	0	0	0	0	0	0	0	0	0	0	0	0	0	0	1	0	0	0	1	0	1033	1541	1687974	939182	116623	1095.3	1	1	0.610676	0.756702	1	1
Gm16224	1	0	1	0	24	0	0	0	0	0	0	0	0	0	0	0	0	0	0	0	0	1	0	1	0	501	1541	1687974	455545	240438	1095.3	1	1	0.367101	0.922458	1	1
Gm16225	1	0	1	0	24	0	0	0	0	0	0	0	0	0	0	0	0	0	0	0	0	1	0	1	1	502	1541	1687974	414959	239959	995732	1	0.998008	0.367679	0.922193	1	0.999087
Gm16252	1	0	2	0	1345	0	0	0	0	0	0	0	0	0	0	0	0	0	0	1	1	0	0	1	1	77	1541	1687974	333766	298332	995732	1	0.974195	0.00235655	0.999945	1	0.999087
Gm16262	1	0	1	0	231	0	0	0	0	0	0	0	0	0	0	0	0	0	0	0	0	0	1	1	0	9	1541	1687974	827273	132399	1095.3	1	1	0.00818272	0.999966	1	1
Gm1631	1	0	3	0	2899	0	0	0	0	0	0	0	0	0	0	0	0	0	0	1	2	0	0	1	54	1212	1541	1687974	0.722736	280129	202459	1	0.872203	0.100825	0.973829	1	0.951897
Gm16477	1	0	1	0	21	0	0	0	0	0	0	0	0	0	0	0	0	0	0	1	0	0	0	1	0	140	1541	1687974	127364	859982	1095.3	1	1	0.119984	0.9925	1	1
Gm16516	1	0	1	0	134	0	0	0	0	0	0	0	0	0	0	1	0	0	0	0	0	0	0	1	149	490	1541	1687974	0.298823	245835	0.734611	1	0.695918	0.360712	0.925347	1	0.872814
Gm16565	1	0	1	0	45	0	0	0	0	0	0	0	0	0	0	0	0	0	0	0	0	0	1	1	0	126	1541	1687974	114636	95546	1095.3	1	1	0.108664	0.993874	1	1
Gm16581	1	0	1	0	416	0	0	0	0	0	0	0	0	0	0	0	0	0	0	1	0	0	0	1	2	436	1541	1687974	188788	276275	521574	1	0.995413	0.328397	0.938994	1	0.998176
Gm16586	1	0	1	0	525	0	0	0	0	0	0	0	0	0	0	0	0	0	0	1	0	0	0	1	2	443	1541	1687974	191818	27191	521574	1	0.995485	0.332677	0.937278	1	0.998176
Gm16764	1	0	1	0	21	0	0	0	0	0	0	0	0	0	0	0	0	0	0	0	0	0	1	1	9	159	1541	1687974	158941	757282	120363	1	0.943396	0.135118	0.990436	1	0.991817
Gm1679	1	0	1	0	128	0	0	0	0	0	0	0	0	0	0	0	0	0	0	0	1	0	0	1	0	18	1541	1687974	164545	665655	1095.3	1	1	0.0162985	0.999867	1	1
Gm16833	1	0	2	0	55	0	0	0	0	0	0	0	0	0	0	0	0	0	0	0	0	1	1	1	0	166	1541	1687974	790952	138479	1095.3	1	1	0.0103809	0.999483	1	1
Gm16876	1	0	2	0	489	0	0	0	0	0	0	0	0	0	0	1	0	0	0	1	0	0	0	1	29	189	1541	1687974	0.309442	121636	376393	1	0.716665	0.0132725	0.999249	1	0.973872
Gm17034	1	0	2	0	857	0	0	0	0	0	0	0	0	0	0	0	0	0	0	0	0	2	0	1	0	637	1541	1687974	303381	361033	1095.3	1	1	0.115834	0.978695	1	1
Gm17080	1	0	1	0	390	0	0	0	0	0	0	0	0	0	0	0	0	0	0	0	0	1	0	1	2	742	1541	1687974	321255	162355	521574	1	0.997305	0.492136	0.852038	1	0.998176
Gm17136	1	0	2	0	535	0	0	0	0	0	0	0	0	0	0	0	0	0	0	0	0	2	0	1	0	527	1541	1687974	251	436376	1095.3	1	1	0.0845074	0.987021	1	1
Gm17137	1	0	2	0	535	0	0	0	0	0	0	0	0	0	0	0	0	0	0	0	0	2	0	1	3	531	1541	1687974	815822	43309	353324	1	0.988732	0.0855953	0.986758	1	0.997265
Gm17157	1	0	2	0	358	0	0	0	0	0	0	0	0	0	0	0	0	0	0	0	0	2	0	1	0	1338	1541	1687974	637.19	171896	1095.3	1	1	0.34516	0.87486	1	1
Gm17178	1	0	1	0	263	0	0	0	0	0	0	0	0	0	0	0	0	0	0	0	0	1	0	1	26	415	1541	1687974	144584	290252	419657	1	0.937349	0.315394	0.944043	1	0.976543
Gm17190	1	0	1	0	126	0	0	0	0	0	0	0	0	0	0	0	0	0	0	0	0	0	1	1	0	141	1541	1687974	128273	853887	1095.3	1	1	0.120787	0.992397	1	1
Gm17192	1	0	1	0	460	0	0	0	0	0	0	0	0	0	0	0	0	0	0	0	0	0	1	1	0	21	1541	1687974	191818	571012	1095.3	1	1	0.018989	0.999819	1	1
Gm1720	1	0	1	0	179	0	0	0	0	0	0	0	0	0	0	0	0	0	0	1	0	0	0	1	2	921	1541	1687974	398745	130804	521574	1	0.997828	0.568737	0.79407	1	0.998176
Gm17257	1	0	2	0	664	0	0	0	0	0	0	0	0	0	0	0	0	0	0	0	0	1	1	1	0	426	1541	1687974	202905	539812	1095.3	1	1	0.0585824	0.992666	1	1
Gm17337	1	0	1	0	1034	0	0	0	0	0	0	0	0	0	0	0	0	0	0	0	0	1	0	1	89	1391	1541	1687974	141934	0.866103	12293	1	0.936017	0.719283	0.63749	1	0.921961
Gm17387	1	0	2	0	2559	0	0	0	0	0	0	0	0	0	0	0	0	0	0	0	0	1	1	1	4	559	1541	1687974	649361	4114	267147	1	0.98574	0.093327	0.984836	1	0.996355
Gm17572	1	0	1	0	81	0	0	0	0	0	0	0	0	0	0	0	0	0	0	1	0	0	0	1	0	114	1541	1687974	103727	105595	1095.3	1	1	0.0988444	0.994949	1	1
Gm17581	1	0	1	0	49	0	0	0	0	0	0	0	0	0	0	0	0	1	0	0	0	0	0	1	2	213	1541	1687974	922511	565385	521574	1	0.99061	0.176726	0.983383	1	0.998176
Gm17590	1	0	1	0	8252	0	0	0	0	0	0	0	0	0	0	0	0	0	0	0	1	0	0	1	0	114	1541	1687974	103727	105595	1095.3	1	1	0.0988444	0.994949	1	1
Gm17669	1	0	1	0	87	0	0	0	0	0	0	0	0	0	0	0	0	0	0	0	0	0	1	1	0	28	1541	1687974	255455	428767	1095.3	1	1	0.0252383	0.999679	1	1
Gm17678	1	0	1	0	87	0	0	0	0	0	0	0	0	0	0	0	0	0	0	0	0	1	0	1	0	434	1541	1687974	394636	277548	1095.3	1	1	0.32717	0.939482	1	1
Gm17728	1	0	1	0	1485	0	0	0	0	0	0	0	0	0	0	0	0	0	0	0	0	0	1	1	0	100	1541	1687974	91	120363	1095.3	1	1	0.0872521	0.99608	1	1
Gm20431	1	0	1	0	3688	0	0	0	0	0	0	0	0	0	0	0	0	0	0	0	0	0	1	1	24	313	1541	1687974	118106	384808	454483	1	0.923323	0.248567	0.966192	1	0.978328
Gm20517	1	0	1	0	22	0	0	0	0	0	0	0	0	0	1	0	0	0	0	0	0	0	0	1	193	665	1541	1687974	0.313121	181151	0.567222	1	0.709774	0.455135	0.875782	1	0.838446
Gm20615	1	0	1	0	370	0	0	0	0	0	0	0	0	0	0	0	0	0	0	0	1	0	0	1	7	828	1541	1687974	106031	145494	154268	1	0.991546	0.530502	0.824569	1	0.99363
Gm20641	1	0	1	0	451	0	0	0	0	0	0	0	0	0	0	0	0	0	0	0	1	0	0	1	0	99	1541	1687974	900909	121578	1095.3	1	1	0.0864184	0.996156	1	1
Gm20642	1	0	1	0	451	0	0	0	0	0	0	0	0	0	0	0	0	0	0	0	1	0	0	1	1	100	1541	1687974	827273	120363	995732	1	0.99	0.0872521	0.99608	1	0.999087
Gm20670	1	0	1	0	2749	0	0	0	0	0	0	0	0	0	0	0	0	0	0	0	1	0	0	1	17	320	1541	1687974	170175	376393	640529	1	0.946875	0.253355	0.96481	1	0.9846
Gm20688	1	0	2	0	106	0	0	0	0	0	0	0	0	0	0	0	0	0	0	0	0	1	1	1	0	1170	1541	1687974	557.19	196576	1095.3	1	1	0.289293	0.906814	1	1
Gm20727	1	0	2	0	26	0	0	0	0	0	0	0	0	0	0	0	0	0	0	0	0	1	1	1	3	222	1541	1687974	341167	103563	353324	1	0.973156	0.017954	0.998809	1	0.997265
Gm3329	1	0	1	0	11	0	0	0	0	0	0	0	0	0	0	0	0	0	0	1	0	0	0	1	1	33	1541	1687974	273554	363999	995732	1	0.969697	0.0296777	0.999555	1	0.999087
Gm4204	1	0	2	0	735	0	0	0	0	0	0	0	0	0	0	0	0	0	0	1	1	0	0	1	24	1469	1541	1687974	290279	156568	454483	1	0.967592	0.387716	0.847615	1	0.978328
Gm4705	1	0	4	0	967	0	0	0	0	0	0	0	0	0	0	0	0	0	0	3	1	0	0	1	2	1538	1541	1687974	178641	291967	521574	1	0.994809	0.0541045	0.985632	1	0.998176
Gm4889	1	0	1	0	430	0	0	0	0	0	0	0	0	0	0	0	0	0	0	0	0	1	0	1	0	161	1541	1687974	146455	74788	1095.3	1	1	0.136696	0.990206	1	1
Gm4914	1	0	1	0	661	0	0	0	0	0	0	0	0	0	0	0	0	0	0	0	0	1	0	1	0	63	1541	1687974	573636	190941	1095.3	1	1	0.0558928	0.998409	1	1
Gm498	1	0	1	0	12	0	0	0	0	0	0	0	0	0	0	0	0	0	0	0	0	0	1	1	13	26	1541	1687974	0.181124	461623	83611	1	0.5	0.0234568	0.999723	1	0.988202
Gm5089	1	0	1	0	13	0	0	0	0	0	0	0	0	0	0	0	0	0	0	0	0	1	0	1	25	539	1541	1687974	195255	22349	436376	1	0.953618	0.388688	0.912216	1	0.977435
Gm5129	1	0	1	0	48	0	0	0	0	0	0	0	0	0	0	0	0	0	0	1	0	0	0	1	2	787	1541	1687974	340736	153073	521574	1	0.997459	0.512587	0.837771	1	0.998176
Gm5138	1	0	1	0	916	0	0	0	0	0	0	0	0	0	0	0	0	0	0	0	1	0	0	1	0	410	1541	1687974	372818	293791	1095.3	1	1	0.312261	0.945222	1	1
Gm5228	1	0	1	0	636	0	0	0	0	0	0	0	0	0	0	0	0	0	0	0	0	0	1	1	1	332	1541	1687974	274463	362793	995732	1	0.996988	0.261491	0.962389	1	0.999087
Gm5466	1	0	2	0	85	0	0	0	0	0	0	0	0	0	0	0	0	0	0	0	0	2	0	1	0	31	1541	1687974	148095	739595	1095.3	1	1	0.000392746	0.999996	1	1
Gm5535	1	0	1	0	264	0	0	0	0	0	0	0	0	0	0	0	0	0	0	0	0	0	1	1	51	788	1541	1687974	140206	152878	214345	1	0.935279	0.513031	0.837451	1	0.954507
Gm5595	1	0	1	0	153	0	0	0	0	0	0	0	0	0	0	1	0	0	0	0	0	0	0	1	119	154	1541	1687974	0.117625	781853	0.919651	1	0.227273	0.131161	0.991001	1	0.897051
Gm572	1	0	1	0	11	0	0	0	0	0	0	0	0	0	0	0	0	0	0	0	1	0	0	1	84	340	1541	1687974	0.367636	354259	130238	1	0.752941	0.266866	0.960741	1	0.926179
Gm5903	1	0	1	0	21	0	0	0	0	0	0	0	0	0	0	0	0	0	0	1	0	0	0	1	0	140	1541	1687974	127364	859982	1095.3	1	1	0.119984	0.9925	1	1
Gm5941	1	0	1	0	18	0	0	0	0	0	0	0	0	0	0	0	0	0	0	0	0	0	1	1	0	5	1541	1687974	463636	236242	1095.3	1	1	0.00455425	0.99999	1	1
Gm6369	1	0	1	0	477	0	0	0	0	0	0	0	0	0	0	0	0	0	0	1	0	0	0	1	0	80	1541	1687974	728182	150416	1095.3	1	1	0.0704327	0.997461	1	1
Gm6415	1	0	1	0	414	0	0	0	0	0	0	0	0	0	0	0	0	0	0	0	1	0	0	1	0	328	1541	1687974	298273	367216	1095.3	1	1	0.258789	0.963203	1	1
Gm6484	1	0	1	0	17	0	0	0	0	0	0	0	0	0	0	0	0	0	0	0	1	0	0	1	0	251	1541	1687974	228273	479823	1095.3	1	1	0.2048	0.977443	1	1
Gm6537	1	0	2	0	52	0	0	0	0	0	0	0	0	0	0	0	0	0	0	0	0	1	1	1	1	354	1541	1687974	15329	649574	995732	1	0.994358	0.0422073	0.995583	1	0.999087
Gm6588	1	0	1	0	21	0	0	0	0	0	0	0	0	0	0	0	0	0	0	0	0	1	0	1	0	51	1541	1687974	464545	23578	1095.3	1	1	0.0454928	0.99895	1	1
Gm6673	1	0	1	0	143	0	0	0	0	0	0	0	0	0	0	0	0	0	0	0	0	1	0	1	0	98	1541	1687974	891818	122817	1095.3	1	1	0.085584	0.996231	1	1
Gm6733	1	0	1	0	579	0	0	0	0	0	0	0	0	0	0	0	0	0	0	0	0	0	1	1	0	158	1541	1687974	143727	762072	1095.3	1	1	0.134328	0.99055	1	1
Gm6907	1	0	1	0	2634	0	0	0	0	0	0	0	0	0	0	0	0	0	0	0	0	0	1	1	0	47	1541	1687974	428182	255804	1095.3	1	1	0.0420007	0.999106	1	1
Gm6982	1	0	1	0	18	0	0	0	0	0	0	0	0	0	0	0	0	0	0	0	0	0	1	1	0	5	1541	1687974	463636	236242	1095.3	1	1	0.00455425	0.99999	1	1
Gm7173	1	0	1	0	47	0	0	0	0	0	0	0	0	0	0	0	0	0	0	0	1	0	0	1	0	75	1541	1687974	682727	160431	1095.3	1	1	0.0661796	0.997762	1	1
Gm7180	1	0	1	0	414	0	0	0	0	0	0	0	0	0	0	0	0	0	0	0	0	0	1	1	0	326	1541	1687974	296455	369468	1095.3	1	1	0.257434	0.963607	1	1
Gm7206	1	0	1	0	232	0	0	0	0	0	0	0	0	0	0	0	0	0	0	0	0	0	1	1	1	93	1541	1687974	769421	129413	995732	1	0.989247	0.0814002	0.996595	1	0.999087
Gm7325	1	0	1	0	390	0	0	0	0	0	0	0	0	0	0	0	0	0	0	0	1	0	0	1	30	882	1541	1687974	266415	136587	363889	1	0.965986	0.553097	0.806939	1	0.972984
Gm7429	1	0	1	0	661	0	0	0	0	0	0	0	0	0	0	0	0	0	0	0	0	0	1	1	0	62	1541	1687974	564545	194015	1095.3	1	1	0.0550305	0.998458	1	1
Gm7457	1	0	1	0	44	0	0	0	0	0	0	0	0	0	0	0	0	0	0	0	0	1	0	1	1	242	1541	1687974	200083	49766	995732	1	0.995868	0.198239	0.978919	1	0.999087
Gm7488	1	0	2	0	3914	0	0	0	0	0	0	0	0	0	0	0	0	0	0	0	0	1	1	1	0	353	1541	1687974	168143	651413	1095.3	1	1	0.041994	0.995617	1	1
Gm7722	1	0	1	0	48	0	0	0	0	0	0	0	0	0	0	0	0	0	0	0	1	0	0	1	0	25	1541	1687974	228182	480014	1095.3	1	1	0.0225649	0.999744	1	1
Gm7729	1	0	1	0	79	0	0	0	0	0	0	0	0	0	0	0	0	0	0	0	1	0	0	1	0	140	1541	1687974	127364	859982	1095.3	1	1	0.119984	0.9925	1	1
Gm8036	1	0	1	0	114	0	0	0	0	0	0	0	0	0	0	0	0	0	0	0	1	0	0	1	0	14	1541	1687974	128182	854493	1095.3	1	1	0.0126997	0.999919	1	1
Gm8097	1	0	1	0	32	0	0	0	0	0	0	0	0	0	0	0	0	0	0	0	0	1	0	1	12	104	1541	1687974	0.782119	115738	905211	1	0.884615	0.0905793	0.995771	1	0.989105
Gm8145	1	0	1	0	56	0	0	0	0	0	0	0	0	0	0	0	0	0	0	0	1	0	0	1	0	15	1541	1687974	137273	797904	1095.3	1	1	0.0136007	0.999907	1	1
Gm8250	1	0	1	0	67	0	0	0	0	0	0	0	0	0	0	0	0	0	0	0	0	1	0	1	0	66	1541	1687974	600909	182275	1095.3	1	1	0.0584751	0.998257	1	1
Gm8261	1	0	1	0	22	0	0	0	0	0	0	0	0	0	0	0	0	0	0	1	0	0	0	1	0	3	1541	1687974	281818	388657	1095.3	1	1	0.00273504	0.999996	1	1
Gm8302	1	0	1	0	329	0	0	0	0	0	0	0	0	0	0	0	0	0	0	0	0	1	0	1	0	376	1541	1687974	341909	32035	1095.3	1	1	0.290574	0.952998	1	1
Gm8317	1	0	1	0	232	0	0	0	0	0	0	0	0	0	0	0	0	0	0	0	0	1	0	1	0	48	1541	1687974	437273	250485	1095.3	1	1	0.0428749	0.999068	1	1
Gm8420	1	0	1	0	5435	0	0	0	0	0	0	0	0	0	0	0	0	0	0	0	0	0	1	1	0	23	1541	1687974	21	521574	1095.3	1	1	0.0207786	0.999783	1	1
Gm8545	1	0	1	0	650	0	0	0	0	0	0	0	0	0	0	0	0	0	0	0	1	0	0	1	29	722	1541	1687974	225586	166852	376393	1	0.959834	0.482774	0.858293	1	0.973872
Gm8566	1	0	1	0	103	0	0	0	0	0	0	0	0	0	0	0	0	0	0	0	0	1	0	1	7	1187	1541	1687974	151997	101494	154268	1	0.994103	0.661769	0.705011	1	0.99363
Gm8615	1	0	2	0	29	0	0	0	0	0	0	0	0	0	0	0	0	0	0	0	0	1	1	1	0	215	1541	1687974	102429	106934	1095.3	1	1	0.0169102	0.998913	1	1
Gm8991	1	0	1	0	143	0	0	0	0	0	0	0	0	0	0	0	0	0	0	1	0	0	0	1	0	99	1541	1687974	900909	121578	1095.3	1	1	0.0864184	0.996156	1	1
Gm9025	1	0	1	0	91	0	0	0	0	0	0	0	0	0	0	0	0	0	0	0	0	1	0	1	0	337	1541	1687974	306455	357412	1095.3	1	1	0.264855	0.961362	1	1
Gm973	1	0	1	0	40	0	0	0	0	0	0	0	0	0	0	1	0	0	0	0	0	0	0	1	49	102	1541	1687974	0.189039	118005	223076	1	0.519608	0.0889172	0.995927	1	0.956252
Gm9763	1	0	1	0	14	0	0	0	0	0	0	0	0	0	0	0	0	0	0	0	1	0	0	1	0	25	1541	1687974	228182	480014	1095.3	1	1	0.0225649	0.999744	1	1
Gm9823	1	0	1	0	153	0	0	0	0	0	0	0	0	0	0	0	0	0	0	0	0	0	1	1	0	103	1541	1687974	937273	116861	1095.3	1	1	0.0897487	0.995849	1	1
Gm9835	1	0	1	0	2442	0	0	0	0	0	0	0	0	0	0	0	0	0	0	0	0	1	0	1	10	227	1541	1687974	20441	530531	108446	1	0.955947	0.187183	0.981284	1	0.990912
Gm9846	1	0	1	0	169	0	0	0	0	0	0	0	0	0	0	0	0	0	0	1	0	0	0	1	0	555	1541	1687974	504636	217048	1095.3	1	1	0.397555	0.90779	1	1
Gm9869	1	0	1	0	19	0	0	0	0	0	0	0	0	0	0	0	0	0	0	0	1	0	0	1	9	788	1541	1687974	787313	152878	120363	1	0.988579	0.513031	0.837451	1	0.991817
Gm9873	1	0	1	0	61	0	0	0	0	0	0	0	0	0	0	0	0	0	0	0	1	0	0	1	1	90	1541	1687974	744628	133722	995732	1	0.988889	0.0788808	0.996806	1	0.999087
Gm9888	1	0	1	0	91	0	0	0	0	0	0	0	0	0	0	0	0	1	0	0	0	0	0	1	60	164	1541	1687974	0.248223	734208	182247	1	0.634146	0.139058	0.989856	1	0.946697
Gm9894	1	0	1	0	70	0	0	0	0	0	0	0	0	0	0	0	1	0	0	0	0	0	0	1	0	12	1541	1687974	11	995732	1095.3	1	1	0.0108954	0.99994	1	1
Gm9912	1	0	1	0	126	0	0	0	0	0	0	0	0	0	0	0	0	0	0	1	0	0	0	1	0	83	1541	1687974	755455	144986	1095.3	1	1	0.0729752	0.997272	1	1
Gm9929	1	0	2	0	48	0	0	0	0	0	0	0	0	0	0	0	0	0	0	0	0	2	0	1	64	598	1541	1687974	0.444321	384574	170874	1	0.797407	0.104413	0.981911	1	0.943246
Gmeb2	1	0	4	0	1225	0	0	0	0	0	0	0	0	0	0	0	0	0	0	0	0	0	4	1	22	86	1541	1687974	0.0950226	521574	495613	1	0.306709	0.148138	1	1	0.980116
Golt1a	1	0	1	0	633	0	0	0	0	0	0	0	0	0	0	0	0	0	0	0	0	0	1	1	5	415	1541	1687974	739929	290252	214766	1	0.987952	0.315394	0.944043	1	0.995446
Gpa33	1	0	1	0	45	0	0	0	0	0	0	0	0	0	0	0	0	0	0	0	1	0	0	1	390	888	1541	1687974	0.206963	135664	0.280775	1	0.560811	0.555539	0.804966	1	0.700414
Gpat2	1	0	1	0	47	0	0	0	0	0	0	0	0	0	0	0	0	0	0	0	1	0	0	1	7	248	1541	1687974	31767	485625	154268	1	0.971774	0.202619	0.977939	1	0.99363
Gpatch8	1	0	1	0	193	0	0	0	0	0	0	0	0	0	0	0	0	1	0	0	0	0	0	1	18	111	1541	1687974	0.558011	108446	605141	1	0.837838	0.0963728	0.995202	1	0.983701
Gpr114	1	0	1	0	2227	0	0	0	0	0	0	0	0	0	0	0	0	0	0	1	0	0	0	1	17	113	1541	1687974	0.601276	106528	640529	1	0.849558	0.0980213	0.995034	1	0.9846
Gpr125	1	0	1	0	11	0	0	0	0	0	0	0	0	0	0	0	0	0	0	0	1	0	0	1	5	90	1541	1687974	160606	133722	214766	1	0.944444	0.0788808	0.996806	1	0.995446
Gpr133	1	0	1	0	55	0	0	0	0	0	0	0	0	0	0	0	1	0	0	0	0	0	0	1	215	905	1541	1687974	0.382528	133116	0.509207	1	0.762431	0.562388	0.799362	1	0.821772
Gpr179	1	0	1	0	28	0	0	0	0	0	0	0	0	0	0	0	0	0	0	1	0	0	0	1	29	56	1541	1687974	0.175258	214766	376393	1	0.482143	0.04984	0.998738	1	0.973872
Gpr26	1	0	1	0	21	0	0	0	0	0	0	0	0	0	0	0	0	0	0	0	0	0	1	1	0	151	1541	1687974	137364	797376	1095.3	1	1	0.128778	0.991333	1	1
Gpr3	1	0	1	0	153	0	0	0	0	0	0	0	0	0	0	0	0	0	1	0	0	0	0	1	0	42	1541	1687974	382727	286184	1095.3	1	1	0.0376177	0.999284	1	1
Gpr37	1	0	1	0	92	0	0	0	0	0	0	0	0	0	0	0	0	0	0	0	0	0	1	1	0	12	1541	1687974	11	995732	1095.3	1	1	0.0108954	0.99994	1	1
Gpr37l1	1	0	2	0	735	0	0	0	0	0	0	0	0	0	0	0	0	0	0	1	1	0	0	1	4	1328	1541	1687974	154251	17319	267147	1	0.993985	0.341869	0.876861	1	0.996355
Gpsm3	1	0	1	0	1068	0	0	0	0	0	0	0	0	0	0	0	0	0	1	0	0	0	0	1	7	78	1541	1687974	1	154268	154268	1	0.910256	0.0687338	0.997583	1	0.99363
Gpt2	1	0	1	0	11	0	0	0	0	0	0	0	0	0	0	0	0	0	0	1	0	0	0	1	25	650	1541	1687974	235458	185331	436376	1	0.961538	0.447619	0.880292	1	0.977435
Gpx5	1	0	1	0	6251	0	0	0	0	0	0	0	0	0	0	0	0	0	0	0	0	0	1	1	0	249	1541	1687974	226455	483675	1095.3	1	1	0.203347	0.977774	1	1
Grap	1	0	1	0	443	0	0	0	0	0	0	0	0	0	0	0	0	0	0	0	1	0	0	1	3	76	1541	1687974	223167	158323	353324	1	0.960526	0.0670318	0.997703	1	0.997265
Grhl2	1	0	1	0	254	0	0	0	0	0	0	0	0	0	0	0	0	0	0	1	0	0	0	1	374	836	1541	1687974	0.203179	144102	0.292784	1	0.552632	0.53392	0.821973	1	0.710723
Grid1	1	0	1	0	5191	0	0	0	0	0	0	0	0	0	0	0	0	0	0	0	0	1	0	1	16	121	1541	1687974	0.683794	994909	680313	1	0.867769	0.104585	0.994333	1	0.985499
Grm1	1	0	1	0	12065	0	0	0	0	0	0	0	0	0	0	1	0	0	0	0	0	0	0	1	12	25	1541	1687974	0.18858	480014	905211	1	0.52	0.0225649	0.999744	1	0.989105
Grn	1	0	1	0	203	0	0	0	0	0	0	0	0	0	0	0	0	0	0	0	1	0	0	1	3	29	1541	1687974	0.853372	414033	353324	1	0.896552	0.0261278	0.999656	1	0.997265
Grsf1	1	0	1	0	190	0	0	0	0	0	0	0	0	0	0	0	0	0	0	0	1	0	0	1	4	207	1541	1687974	459202	581765	267147	1	0.980676	0.172203	0.98425	1	0.996355
Grtp1	1	0	2	0	2200	0	0	0	0	0	0	0	0	0	0	0	1	0	0	1	0	0	0	1	113	673	1541	1687974	0.283399	341723	0.968439	1	0.692382	0.12664	0.975466	1	0.901979
Gsdmc	1	0	1	0	14	0	0	0	0	0	0	0	0	0	0	0	0	0	0	0	0	0	1	1	0	4	1541	1687974	372727	293862	1095.3	1	1	0.00364506	0.999993	1	1
Gsdmd	1	0	1	0	238	0	0	0	0	0	0	0	0	0	0	0	0	0	0	1	0	0	0	1	8	409	1541	1687974	459147	294509	135223	1	0.98044	0.311633	0.945457	1	0.992723
Gsk3a	1	0	1	0	611	0	0	0	0	0	0	0	0	0	0	0	0	0	0	0	0	0	1	1	5	164	1541	1687974	292513	734208	214766	1	0.969512	0.139058	0.989856	1	0.995446
Gsta2	1	0	2	0	644	0	0	0	0	0	0	0	0	0	0	0	0	0	0	1	1	0	0	1	12	298	1541	1687974	117316	7716	905211	1	0.921085	0.030919	0.997264	1	0.989105
Gstcd	1	0	1	0	4221	0	0	0	0	0	0	0	0	0	0	0	0	0	0	0	0	1	0	1	21	48	1541	1687974	0.207238	250485	519102	1	0.5625	0.0428749	0.999068	1	0.981011
Gtf2a1	1	0	2	0	3665	0	0	0	0	0	0	0	0	0	0	0	1	0	0	0	1	0	0	1	10	256	1541	1687974	120745	898141	108446	1	0.923401	0.023395	0.998216	1	0.990912
Gtf2h1	1	0	1	0	19	0	0	0	0	0	0	0	0	0	0	1	0	0	0	0	0	0	0	1	12	98	1541	1687974	0.73704	122817	905211	1	0.877551	0.085584	0.996231	1	0.989105
Gtf2ird1	1	0	1	0	90	0	0	0	0	0	0	0	0	0	0	1	0	0	0	0	0	0	0	1	315	900	1541	1687974	0.259687	133856	0.347605	1	0.65	0.560385	0.801012	1	0.750062
Habp2	1	0	1	0	3099	0	0	0	0	0	0	0	0	0	1	0	0	0	0	0	0	0	0	1	2	4	1541	1687974	0.177489	293862	521574	1	0.5	0.00364506	0.999993	1	0.998176
Hars	1	0	1	0	525	0	0	0	0	0	0	0	0	0	0	0	1	0	0	0	0	0	0	1	1	4	1541	1687974	0.338843	293862	995732	1	0.75	0.00364506	0.999993	1	0.999087
Hars2	1	0	1	0	525	0	0	0	0	0	0	0	0	0	0	0	0	1	0	0	0	0	0	1	1	3	1541	1687974	0.256198	388657	995732	1	0.666667	0.00273504	0.999996	1	0.999087
Has3	1	0	1	0	22	0	0	0	0	0	0	0	0	0	0	1	0	0	0	0	0	0	0	1	41	137	1541	1687974	0.303251	8788	266497	1	0.70073	0.11757	0.992805	1	0.963261
Hcfc1	1	0	1	0	650	0	0	0	0	0	0	0	0	0	0	0	0	0	0	1	0	0	0	1	13	683	1541	1687974	474046	176378	83611	1	0.980966	0.464019	0.870317	1	0.988202
Hck	1	0	1	0	194	0	0	0	0	0	0	0	0	0	0	0	0	0	0	0	1	0	0	1	4	81	1541	1687974	179823	148562	267147	1	0.950617	0.0712809	0.997399	1	0.996355
Hdac4	1	0	1	0	3288	0	0	0	0	0	0	0	0	0	0	0	0	0	0	0	1	0	0	1	49	375	1541	1687974	0.694501	321204	223076	1	0.869333	0.289926	0.95322	1	0.956252
Hdac6	1	0	1	0	82	0	0	0	0	0	0	0	0	0	0	0	0	0	0	0	0	1	0	1	22	68	1541	1687974	0.280132	176921	495613	1	0.676471	0.0601927	0.998152	1	0.980116
Hepacam	1	0	2	0	92	0	0	0	0	0	0	0	0	0	0	0	0	0	0	0	0	1	1	1	9	215	1541	1687974	112559	106934	120363	1	0.918031	0.0169102	0.998913	1	0.991817
Hes1	1	0	1	0	76	0	0	0	0	0	0	0	0	0	0	0	0	0	0	0	0	1	0	1	8	749	1541	1687974	840741	160838	135223	1	0.989319	0.495373	0.849836	1	0.992723
Hic2	1	0	1	0	57	0	0	0	0	0	0	0	0	0	0	0	0	0	0	1	0	0	0	1	85	601	1541	1687974	0.642132	200438	128708	1	0.858569	0.422339	0.894719	1	0.925334
Hist1h1c	1	0	1	0	3981	0	0	0	0	0	0	0	0	0	0	0	0	0	0	0	0	0	1	1	5	223	1541	1687974	397683	540043	214766	1	0.977578	0.184209	0.981895	1	0.995446
Hist1h2al	1	0	1	0	17	0	0	0	0	0	0	0	0	0	0	0	0	0	0	1	0	0	0	1	1	60	1541	1687974	496694	200472	995732	1	0.983333	0.0533035	0.998554	1	0.999087
Hist1h2ap	1	0	1	0	2797	0	0	0	0	0	0	0	0	0	0	0	0	0	0	1	0	0	0	1	0	689	1541	1687974	626455	174842	1095.3	1	1	0.466948	0.868483	1	1
Hist1h2bb	1	0	1	0	3981	0	0	0	0	0	0	0	0	0	0	0	0	0	0	0	1	0	0	1	0	191	1541	1687974	173727	630474	1095.3	1	1	0.160022	0.986461	1	1
Hist1h2br	1	0	1	0	2797	0	0	0	0	0	0	0	0	0	0	0	0	0	0	0	0	0	1	1	0	689	1541	1687974	626455	174842	1095.3	1	1	0.466948	0.868483	1	1
Hist1h3c	1	0	1	0	3981	0	0	0	0	0	0	0	0	0	0	0	0	0	0	0	0	1	0	1	0	193	1541	1687974	175545	623944	1095.3	1	1	0.161554	0.986193	1	1
Hist1h4n	1	0	1	0	2797	0	0	0	0	0	0	0	0	0	0	0	0	0	0	1	0	0	0	1	0	689	1541	1687974	626455	174842	1095.3	1	1	0.466948	0.868483	1	1
Hk2	1	0	2	0	857	0	0	0	0	0	0	0	0	0	0	0	0	0	0	0	2	0	0	1	64	769	1541	1687974	0.571354	299069	170874	1	0.840476	0.156492	0.965646	1	0.943246
Hlcs	1	0	1	0	162	0	0	0	0	0	0	0	0	0	0	0	0	1	0	0	0	0	0	1	133	428	1541	1687974	0.292398	281438	0.822919	1	0.689252	0.323473	0.940936	1	0.885658
Hmga2	1	0	1	0	231	0	0	0	0	0	0	0	0	0	0	0	0	0	0	1	0	0	0	1	107	355	1541	1687974	0.301418	339295	102269	1	0.698592	0.276839	0.957579	1	0.906933
Hmgb1	1	0	2	0	29	0	0	0	0	0	0	0	0	0	0	0	0	0	0	1	1	0	0	1	4	221	1541	1687974	256794	104032	267147	1	0.964128	0.0178032	0.998824	1	0.996355
Hmx2	1	0	1	0	21	0	0	0	0	0	0	0	0	0	0	0	0	0	0	0	0	0	1	1	2	150	1541	1687974	649784	802688	521574	1	0.986667	0.127982	0.991442	1	0.998176
Hmx3	1	0	1	0	21	0	0	0	0	0	0	0	0	0	0	0	0	0	0	0	0	0	1	1	0	140	1541	1687974	127364	859982	1095.3	1	1	0.119984	0.9925	1	1
Hnrnpa3	1	0	1	0	3993	0	0	0	0	0	0	0	0	0	0	0	0	0	0	1	0	0	0	1	19	329	1541	1687974	15664	3661	573458	1	0.942249	0.259465	0.963	1	0.982804
Hnrnpl	1	0	2	0	52	0	0	0	0	0	0	0	0	0	0	0	0	0	0	1	1	0	0	1	56	465	1541	1687974	0.394788	494547	195241	1	0.773643	0.0682205	0.990707	1	0.95016
Hnrnpu	1	0	1	0	525	0	0	0	0	0	0	0	0	0	0	0	0	0	0	1	0	0	0	1	7	494	1541	1687974	63265	243844	154268	1	0.98583	0.363043	0.924301	1	0.99363
Hook3	1	0	1	0	181	0	0	0	0	0	0	0	0	0	0	0	1	0	0	0	0	0	0	1	150	290	1541	1687974	0.175701	415317	0.729717	1	0.482759	0.232619	0.970579	1	0.872018
Hoxb13	1	0	1	0	19	0	0	0	0	0	0	0	0	0	0	0	0	0	0	1	0	0	0	1	0	8	1541	1687974	736364	148745	1095.3	1	1	0.00727684	0.999973	1	1
Hps5	1	0	1	0	19	0	0	0	0	0	0	0	0	0	0	0	0	1	0	0	0	0	0	1	165	365	1541	1687974	0.201035	330001	0.663419	1	0.547945	0.283413	0.95542	1	0.860157
Hrsp12	1	0	1	0	3434	0	0	0	0	0	0	0	0	0	0	0	0	0	0	0	1	0	0	1	4	86	1541	1687974	190909	139934	267147	1	0.953488	0.0755108	0.997076	1	0.996355
Hs1bp3	1	0	1	0	4194	0	0	0	0	0	0	0	0	0	0	0	0	0	0	0	0	0	1	1	7	19	1541	1687974	0.244558	630804	154268	1	0.631579	0.0171962	0.999851	1	0.99363
Hsd17b3	1	0	1	0	30	0	0	0	0	0	0	0	0	0	0	0	0	0	0	0	0	0	1	1	29	283	1541	1687974	0.884411	425586	376393	1	0.897527	0.227699	0.971866	1	0.973872
Hsf2bp	1	0	1	0	81	0	0	0	0	0	0	0	0	0	0	0	0	0	0	0	0	0	1	1	20	203	1541	1687974	0.918589	593223	544928	1	0.901478	0.169175	0.984816	1	0.981907
Hspa9	1	0	1	0	149	0	0	0	0	0	0	0	0	0	0	0	0	0	0	0	1	0	0	1	12	1440	1541	1687974	108197	0.836633	905211	1	0.991667	0.731574	0.621606	1	0.989105
Hspd1	1	0	1	0	416	0	0	0	0	0	0	0	0	0	0	0	0	0	0	0	1	0	0	1	13	469	1541	1687974	325538	25684	83611	1	0.972281	0.348334	0.930763	1	0.988202
Hspe1	1	0	1	0	416	0	0	0	0	0	0	0	0	0	0	0	0	0	0	0	0	1	0	1	9	467	1541	1687974	466633	257939	120363	1	0.980728	0.347143	0.931272	1	0.991817
Hsph1	1	0	2	0	47	0	0	0	0	0	0	0	0	0	0	0	0	0	0	0	2	0	0	1	23	911	1541	1687974	187817	252457	474158	1	0.950143	0.202621	0.947963	1	0.979221
Htra1	1	0	1	0	21	0	0	0	0	0	0	0	0	0	0	0	0	0	0	0	0	0	1	1	319	764	1541	1687974	0.217686	15768	0.343248	1	0.582461	0.502239	0.845095	1	0.747327
Huwe1	1	0	1	0	415	0	0	0	0	0	0	0	0	0	0	1	0	0	0	0	0	0	0	1	156	256	1541	1687974	0.149147	470455	0.701669	1	0.390625	0.208422	0.976605	1	0.867254
Hyi	1	0	1	0	74	0	0	0	0	0	0	0	0	0	0	0	0	0	0	1	0	0	0	1	1	8	1541	1687974	0.669421	148745	995732	1	0.875	0.00727684	0.999973	1	0.999087
Ica1l	1	0	1	0	100	0	0	0	0	0	0	0	0	0	0	0	0	0	0	0	1	0	0	1	11	75	1541	1687974	0.61507	160431	986761	1	0.853333	0.0661796	0.997762	1	0.990008
Ick	1	0	1	0	67	0	0	0	0	0	0	0	0	0	1	0	0	0	0	0	0	0	0	1	135	278	1541	1687974	0.187134	433238	0.810736	1	0.514388	0.224165	0.97277	1	0.884042
Id2	1	0	1	0	1777	0	0	0	0	0	0	0	0	0	0	0	0	0	0	0	1	0	0	1	2	363	1541	1687974	157186	331819	521574	1	0.99449	0.282103	0.955855	1	0.998176
Idh2	1	0	1	0	15	0	0	0	0	0	0	0	0	0	0	0	0	0	0	1	0	0	0	1	95	637	1541	1687974	0.609024	189112	115174	1	0.850863	0.441022	0.884166	1	0.916924
Ifitm1	1	0	29	0	17927	0	0	0	0	0	0	0	0	0	0	0	0	0	1	8	18	0	2	1	37	1143	1541	1687974	0.105881	278833	29523	1	0.385086	1.10818e-26	1	1	0.966785
Ifitm2	1	0	51	0	29888	0	0	0	0	0	0	0	0	0	0	0	0	22	1	18	8	0	2	1	4	469	1541	1687974	0.223903	119314	267147	1	0.646079	3.03238e-81	1	1	0.996355
Ifitm3	1	0	2	0	48	0	0	0	0	0	0	0	0	0	0	0	0	0	0	0	0	2	0	1	13	650	1541	1687974	236314	353813	83611	1	0.9604	0.119708	0.977558	1	0.988202
Ifitm5	1	0	2	0	98	0	0	0	0	0	0	0	0	0	0	0	0	0	0	0	2	0	0	1	1	19	1541	1687974	0.82684	120426	995732	1	0.897507	0.000148613	0.999999	1	0.999087
Ift81	1	0	1	0	11	0	0	0	0	0	0	0	0	0	0	0	0	0	0	0	0	0	1	1	21	491	1541	1687974	21159	245334	519102	1	0.95723	0.361295	0.925086	1	0.981011
Igdcc3	1	0	1	0	725	0	0	0	0	0	0	0	0	0	0	0	1	0	0	0	0	0	0	1	140	448	1541	1687974	0.290766	268876	0.781802	1	0.6875	0.335717	0.936042	1	0.880016
Ikzf5	1	0	1	0	21	0	0	0	0	0	0	0	0	0	0	0	0	0	0	1	0	0	0	1	2	145	1541	1687974	628139	830348	521574	1	0.986207	0.123992	0.991979	1	0.998176
Il17b	1	0	1	0	203	0	0	0	0	0	0	0	0	0	0	0	0	0	0	1	0	0	0	1	22	156	1541	1687974	0.642123	771835	495613	1	0.858974	0.132746	0.990777	1	0.980116
Il1rapl2	1	0	1	0	114	0	0	0	0	0	0	0	0	0	0	0	0	0	0	1	0	0	0	1	36	91	1541	1687974	0.229413	132254	303409	1	0.604396	0.0797213	0.996736	1	0.967668
Il6	1	0	1	0	48	0	0	0	0	0	0	0	0	0	0	0	0	0	0	0	1	0	0	1	2	234	1541	1687974	101342	514667	521574	1	0.991453	0.192361	0.980195	1	0.998176
Il6st	1	0	1	0	776	0	0	0	0	0	0	0	0	0	0	0	0	0	0	1	0	0	0	1	5	697	1541	1687974	12426	172835	214766	1	0.992826	0.470829	0.866028	1	0.995446
Inhbb	1	0	1	0	291	0	0	0	0	0	0	0	0	0	0	0	0	0	0	0	0	1	0	1	24	1520	1541	1687974	573406	0.792603	454483	1	0.984211	0.750495	0.596043	1	0.978328
Inpp5d	1	0	3	0	7782	0	0	0	0	0	0	0	0	0	0	0	3	0	0	0	0	0	0	1	247	519	1541	1687974	0.0677667	654102	0.443264	1	0.143948	0.0124634	0.998562	1	0.798109
Ints12	1	0	1	0	4221	0	0	0	0	0	0	0	0	0	0	0	0	0	0	0	1	0	0	1	5	42	1541	1687974	0.750446	286184	214766	1	0.880952	0.0376177	0.999284	1	0.995446
Ints7	1	0	1	0	51	0	0	0	0	0	0	0	0	0	0	0	0	0	0	0	1	0	0	1	4	368	1541	1687974	816186	327312	267147	1	0.98913	0.285373	0.954764	1	0.996355
Ipo5	1	0	1	0	11	0	0	0	0	0	0	0	0	0	0	0	0	0	0	1	0	0	0	1	10	583	1541	1687974	524842	206626	108446	1	0.982847	0.412765	0.899892	1	0.990912
Iqcj	1	0	1	0	12	0	0	0	0	0	0	0	0	0	0	0	0	0	0	0	1	0	0	1	0	4	1541	1687974	372727	293862	1095.3	1	1	0.00364506	0.999993	1	1
Irak4	1	0	1	0	1055	0	0	0	0	0	0	0	0	0	0	0	1	0	0	0	0	0	0	1	57	173	1541	1687974	0.275593	696034	191822	1	0.67052	0.146103	0.988772	1	0.949293
Irf2bpl	1	0	1	0	114	0	0	0	0	0	0	0	0	0	0	0	0	0	0	0	0	0	1	1	43	1568	1541	1687974	330753	0.768341	254131	1	0.972577	0.761202	0.580948	1	0.961504
Irgc1	1	0	1	0	4445	0	0	0	0	0	0	0	0	0	0	0	0	0	0	0	1	0	0	1	2	207	1541	1687974	896537	581765	521574	1	0.990338	0.172203	0.98425	1	0.998176
Irgq	1	0	1	0	71	0	0	0	0	0	0	0	0	0	0	0	0	0	0	1	0	0	0	1	31	234	1541	1687974	0.684303	514667	352188	1	0.867521	0.192361	0.980195	1	0.972096
Itgb5	1	0	1	0	160	0	0	0	0	0	0	0	0	0	0	0	1	0	0	0	0	0	0	1	254	426	1541	1687974	0.152445	282759	0.431053	1	0.403756	0.322236	0.941418	1	0.793024
Itpk1	1	0	1	0	12	0	0	0	0	0	0	0	0	0	0	1	0	0	0	0	0	0	0	1	97	242	1541	1687974	0.226664	49766	112802	1	0.599174	0.198239	0.978919	1	0.915251
Jund	1	0	1	0	17	0	0	0	0	0	0	0	0	0	0	0	0	0	1	0	0	0	0	1	11	232	1541	1687974	19009	519102	986761	1	0.952586	0.190885	0.980509	1	0.990008
Kank2	1	0	2	0	25175	0	0	0	0	0	0	0	0	0	0	0	1	0	0	0	0	1	0	1	267	820	1541	1687974	0.146209	280471	0.410073	1	0.454802	0.172842	0.95972	1	0.783667
Kat5	1	0	1	0	126	0	0	0	0	0	0	0	0	0	0	0	0	0	0	0	1	0	0	1	0	271	1541	1687974	246455	444425	1095.3	1	1	0.21919	0.974016	1	1
Kcnb2	1	0	2	0	1145	0	0	0	0	0	0	0	0	0	0	1	0	0	0	0	0	0	1	1	37	67	1541	1687974	0.086125	342793	29523	1	0.20049	0.00179502	0.999964	1	0.966785
Kcnf1	1	0	1	0	3032	0	0	0	0	0	0	0	0	0	0	0	0	0	0	0	0	0	1	1	4	160	1541	1687974	354989	752552	267147	1	0.975	0.135908	0.990321	1	0.996355
Kcng3	1	0	2	0	798	0	0	0	0	0	0	0	0	0	0	0	0	0	0	1	1	0	0	1	9	1067	1541	1687974	558399	215551	120363	1	0.983201	0.254709	0.924459	1	0.991817
Kcnk16	1	0	1	0	133	0	0	0	0	0	0	0	0	0	0	0	0	0	0	0	0	0	1	1	0	427	1541	1687974	388273	282097	1095.3	1	1	0.322855	0.941177	1	1
Kcnq1	1	0	1	0	1230	0	0	0	0	0	0	0	0	0	0	1	0	0	0	0	0	0	0	1	288	566	1541	1687974	0.178631	212831	0.380182	1	0.491166	0.403577	0.904709	1	0.768783
Kcnrg	1	0	1	0	20	0	0	0	0	0	0	0	0	0	0	0	0	0	0	0	0	0	1	1	1	13	1541	1687974	108264	919722	995732	1	0.923077	0.011798	0.99993	1	0.999087
Kdm2b	1	0	2	0	2797	0	0	0	0	0	0	0	0	0	0	0	2	0	0	0	0	0	0	1	718	1294	1541	1687974	0.0858151	177741	0.152528	1	0.198142	0.33064	0.883578	1	0.519119
Kdm3a	1	0	1	0	66	0	0	0	0	0	0	0	0	0	0	0	0	0	0	1	0	0	0	1	109	241	1541	1687974	0.2009	499724	100395	1	0.547718	0.197507	0.97908	1	0.905279
Kiss1	1	0	1	0	633	0	0	0	0	0	0	0	0	0	0	0	0	0	0	0	0	0	1	1	41	494	1541	1687974	10929	243844	266497	1	0.917004	0.363043	0.924301	1	0.963261
Kit	1	0	1	0	438	0	0	0	0	0	0	0	0	0	0	0	0	0	0	0	0	1	0	1	62	148	1541	1687974	0.216806	813528	176378	1	0.581081	0.126388	0.991659	1	0.94497
Klf13	1	0	1	0	24	0	0	0	0	0	0	0	0	0	0	0	0	0	0	1	0	0	0	1	45	689	1541	1687974	138903	174842	242861	1	0.934688	0.466948	0.868483	1	0.95975
Klf3	1	0	1	0	1369	0	0	0	0	0	0	0	0	0	0	0	0	0	0	0	1	0	0	1	125	490	1541	1687974	0.356151	245835	0.875543	1	0.744898	0.360712	0.925347	1	0.892151
Klf5	1	0	5	0	1648	0	0	0	0	0	0	0	0	0	0	0	0	0	0	0	4	1	0	1	41	1383	1541	1687974	0.659844	403879	266497	1	0.860303	0.00946245	0.99808	1	0.963261
Klhdc10	1	0	1	0	50	0	0	0	0	0	0	0	0	0	0	1	0	0	0	0	0	0	0	1	17	64	1541	1687974	0.340776	187962	640529	1	0.734375	0.0567544	0.998359	1	0.9846
Klhl25	1	0	1	0	54	0	0	0	0	0	0	0	0	0	0	0	0	0	0	0	1	0	0	1	2	36	1541	1687974	156277	333749	521574	1	0.944444	0.0323316	0.999472	1	0.998176
Klraq1	1	0	1	0	27	0	0	0	0	0	0	0	0	0	0	0	0	0	0	1	0	0	0	1	12	232	1541	1687974	17438	519102	905211	1	0.948276	0.190885	0.980509	1	0.989105
Ktn1	1	0	2	0	282	0	0	0	0	0	0	0	0	0	0	0	0	0	0	1	1	0	0	1	6	918	1541	1687974	716706	250533	179558	1	0.986971	0.204936	0.946997	1	0.994537
Lacc1	1	0	1	0	737	0	0	0	0	0	0	0	0	0	0	0	0	0	0	0	0	0	1	1	16	1794	1541	1687974	101304	0.671554	680313	1	0.991081	0.805761	0.512701	1	0.985499
Lama2	1	0	1	0	1670	0	0	0	0	0	0	0	0	0	0	0	0	0	0	0	0	0	1	1	7	229	1541	1687974	293342	525899	154268	1	0.969432	0.188666	0.980976	1	0.99363
Lama3	1	0	1	0	5637	0	0	0	0	0	0	0	0	0	0	0	1	0	0	0	0	0	0	1	109	266	1541	1687974	0.221732	452775	100395	1	0.590226	0.215617	0.974892	1	0.905279
Larp4	1	0	2	0	34	0	0	0	0	0	0	0	0	0	0	0	0	0	0	1	0	1	0	1	26	64	1541	1687974	0.116949	358836	419657	1	0.352539	0.00164085	0.999968	1	0.976543
Lax1	1	0	2	0	674	0	0	0	0	0	0	0	0	0	0	0	0	0	0	1	0	1	0	1	14	906	1541	1687974	306011	253851	776812	1	0.969334	0.200969	0.948647	1	0.9873
Ldb3	1	0	1	0	50	0	0	0	0	0	0	0	0	0	0	0	1	0	0	0	0	0	0	1	82	319	1541	1687974	0.353339	377573	133411	1	0.742947	0.252673	0.965009	1	0.927872
Ldoc1l	1	0	1	0	94	0	0	0	0	0	0	0	0	0	0	0	0	0	0	0	1	0	0	1	0	264	1541	1687974	240091	456204	1095.3	1	1	0.214184	0.975238	1	1
Lefty2	1	0	2	0	3338	0	0	0	0	0	0	0	0	0	0	0	0	0	0	0	1	0	1	1	32	776	1541	1687974	115131	296372	341216	1	0.919226	0.158718	0.964861	1	0.971209
Lemd1	1	0	3	0	11893	0	0	0	0	0	0	0	0	0	0	1	0	0	0	2	0	0	0	1	477	1935	1541	1687974	0.130838	175466	0.229576	1	0.427789	0.260395	0.896722	1	0.646923
Lgi1	1	0	1	0	59	0	0	0	0	0	0	0	0	0	0	0	0	0	0	0	0	0	1	1	10	771	1541	1687974	694059	156249	108446	1	0.98703	0.505411	0.842873	1	0.990912
Lhpp	1	0	1	0	21	0	0	0	0	0	0	0	0	0	0	0	0	0	0	0	0	0	1	1	64	269	1541	1687974	0.381648	447728	170874	1	0.762082	0.217763	0.974368	1	0.943246
Lhx1	1	0	1	0	347	0	0	0	0	0	0	0	0	0	0	0	0	0	0	0	1	0	0	1	2	111	1541	1687974	480952	108446	521574	1	0.981982	0.0963728	0.995202	1	0.998176
Lims1	1	0	1	0	871	0	0	0	0	0	0	0	0	0	0	0	0	0	0	0	0	1	0	1	23	57	1541	1687974	0.224715	211004	474158	1	0.596491	0.050707	0.998693	1	0.979221
Lmnb1	1	0	1	0	297	0	0	0	0	0	0	0	0	0	0	0	0	0	0	1	0	0	0	1	48	876	1541	1687974	165583	137523	227714	1	0.945205	0.550641	0.808909	1	0.957125
Lonrf1	1	0	1	0	80	0	0	0	0	0	0	0	0	0	0	0	0	0	0	0	0	0	1	1	7	134	1541	1687974	171703	89846	154268	1	0.947761	0.11515	0.993104	1	0.99363
Loxl1	1	0	2	0	13366	0	0	0	0	0	0	0	0	0	0	0	0	0	0	0	0	2	0	1	43	1100	1541	1687974	121545	209085	254131	1	0.923346	0.265795	0.91898	1	0.961504
Lrrc33	1	0	1	0	504	0	0	0	0	0	0	0	0	0	0	0	0	0	0	0	0	1	0	1	16	748	1541	1687974	422417	161053	680313	1	0.97861	0.494912	0.850151	1	0.985499
Lrrc45	1	0	1	0	263	0	0	0	0	0	0	0	0	0	0	0	0	0	0	0	1	0	0	1	1	353	1541	1687974	291818	341216	995732	1	0.997167	0.275517	0.958006	1	0.999087
Lrrc4b	1	0	1	0	102	0	0	0	0	0	0	0	0	0	0	0	0	0	0	0	1	0	0	1	7	118	1541	1687974	151216	102018	154268	1	0.940678	0.102129	0.994601	1	0.99363
Lrrtm2	1	0	1	0	149	0	0	0	0	0	0	0	0	0	0	0	0	0	0	0	0	0	1	1	0	1362	1541	1687974	1238.27	0.884542	1095.3	1	1	0.711745	0.646963	1	1
Lrsam1	1	0	1	0	11	0	0	0	0	0	0	0	0	0	0	0	0	0	0	0	0	0	1	1	63	376	1541	1687974	0.541853	32035	173582	1	0.832447	0.290574	0.952998	1	0.944107
Lsm3	1	0	2	0	1197	0	0	0	0	0	0	0	0	0	0	0	0	0	0	0	0	1	1	1	5	481	1541	1687974	449206	4781	214766	1	0.979318	0.0723153	0.989824	1	0.995446
Ly6c1	1	0	3	0	8543	0	0	0	0	0	0	0	0	0	0	0	0	0	0	1	2	0	0	1	1	107	1541	1687974	314076	317035	995732	1	0.972224	0.000144141	0.999997	1	0.999087
Ly6c2	1	0	3	0	8543	0	0	0	0	0	0	0	0	0	0	0	0	0	0	0	0	1	2	1	0	90	1541	1687974	290645	376853	1095.3	1	1	8.67731	0.999998	1	1
Ly6g6e	1	0	1	0	25368	0	0	0	0	0	0	0	0	0	0	0	0	0	1	0	0	0	0	1	33	143	1541	1687974	0.393024	841953	330908	1	0.769231	0.122391	0.992189	1	0.970322
Lyn	1	0	2	0	2429	0	0	0	0	0	0	0	0	0	0	0	0	0	0	0	0	2	0	1	19	81	1541	1687974	0.202194	283618	573458	1	0.585886	0.00260145	0.999936	1	0.982804
Mageb16	1	0	1	0	47	0	0	0	0	0	0	0	0	0	0	0	0	0	0	0	0	0	1	1	67	195	1541	1687974	0.264327	617548	163235	1	0.65641	0.163084	0.985922	1	0.940666
Mageb18	1	0	2	0	136	0	0	0	0	0	0	0	0	0	0	0	1	0	0	1	0	0	0	1	1	9	1541	1687974	0.393939	252763	995732	1	0.790123	3.35484	1	1	0.999087
Magi1	1	0	1	0	38	0	0	0	0	0	0	0	0	0	0	1	0	0	0	0	0	0	0	1	272	992	1541	1687974	0.331462	121443	0.402538	1	0.725806	0.595819	0.770434	1	0.780097
Malat1	1	0	1	0	4061	0	0	0	0	0	0	0	0	0	0	0	0	0	1	0	0	0	0	1	18	637	1541	1687974	31999	189112	605141	1	0.971743	0.441022	0.884166	1	0.983701
Manea	1	0	1	0	11	0	0	0	0	0	0	0	0	0	0	0	0	0	0	0	0	1	0	1	2	52	1541	1687974	225541	231254	521574	1	0.961538	0.0463638	0.998909	1	0.998176
Map2k1	1	0	1	0	87	0	0	0	0	0	0	0	0	0	0	0	0	0	0	0	1	0	0	1	148	603	1541	1687974	0.370204	199774	0.739571	1	0.754561	0.423393	0.89414	1	0.873612
Mapk15	1	0	1	0	5472	0	0	0	0	0	0	0	0	0	0	0	0	0	0	0	1	0	0	1	14	135	1541	1687974	0.871051	89181	776812	1	0.896296	0.115958	0.993005	1	0.9873
Mapk6	1	0	1	0	449	0	0	0	0	0	0	0	0	0	0	0	0	0	0	0	0	0	1	1	180	847	1541	1687974	0.427591	142231	0.608165	1	0.787485	0.538579	0.818394	1	0.848457
Marcksl1-ps4	1	0	1	0	6182	0	0	0	0	0	0	0	0	0	0	0	0	0	0	0	1	0	0	1	1	11	1541	1687974	0.917355	108544	995732	1	0.909091	0.00999199	0.99995	1	0.999087
Marveld1	1	0	1	0	220	0	0	0	0	0	0	0	0	0	0	0	0	0	0	0	1	0	0	1	8	453	1541	1687974	50853	265909	135223	1	0.98234	0.338743	0.934798	1	0.992723
Masp2	1	0	1	0	11	0	0	0	0	0	0	0	0	0	0	0	0	0	0	0	0	0	1	1	14	194	1541	1687974	125145	620729	776812	1	0.927835	0.162319	0.986058	1	0.9873
Mb	1	0	1	0	23	0	0	0	0	0	0	0	0	0	0	1	0	0	0	0	0	0	0	1	96	521	1541	1687974	0.492952	23121	113976	1	0.815739	0.378556	0.917116	1	0.916087
Mbd2	1	0	1	0	293	0	0	0	0	0	0	0	0	0	0	0	0	0	0	0	1	0	0	1	6	33	1541	1687974	0.493294	363999	179558	1	0.818182	0.0296777	0.999555	1	0.994537
Mbip	1	0	1	0	400	0	0	0	0	0	0	0	0	0	0	0	0	0	0	0	0	1	0	1	3	114	1541	1687974	334604	105595	353324	1	0.973684	0.0988444	0.994949	1	0.997265
Mbp	1	0	1	0	27	0	0	0	0	0	0	0	0	0	0	0	1	0	0	0	0	0	0	1	73	126	1541	1687974	0.156821	95546	149836	1	0.420635	0.108664	0.993874	1	0.935527
Mcl1	1	0	1	0	125	0	0	0	0	0	0	0	0	0	0	0	0	0	0	1	0	0	0	1	5	1094	1541	1687974	195027	110121	214766	1	0.99543	0.631777	0.736221	1	0.995446
Mdm1	1	0	1	0	51	0	0	0	0	0	0	0	0	0	0	0	0	0	0	0	1	0	0	1	3	583	1541	1687974	170997	206626	353324	1	0.994854	0.412765	0.899892	1	0.997265
Med13l	1	0	1	0	45	0	0	0	0	0	0	0	0	0	0	0	0	0	0	0	0	1	0	1	42	490	1541	1687974	10583	245835	260167	1	0.914286	0.360712	0.925347	1	0.962382
Med26	1	0	1	0	15	0	0	0	0	0	0	0	0	0	0	0	0	0	0	1	0	0	0	1	9	89	1541	1687974	0.89011	135223	120363	1	0.898876	0.0780394	0.996874	1	0.991817
Med27	1	0	1	0	153	0	0	0	0	0	0	0	0	0	0	0	0	0	0	0	0	1	0	1	65	283	1541	1687974	0.395336	425586	16825	1	0.770318	0.227699	0.971866	1	0.942385
Med8	1	0	1	0	74	0	0	0	0	0	0	0	0	0	0	0	0	0	0	1	0	0	0	1	1	11	1541	1687974	0.917355	108544	995732	1	0.909091	0.00999199	0.99995	1	0.999087
Met	1	0	1	0	689	0	0	0	0	0	0	0	0	0	0	0	0	0	0	0	0	0	1	1	2	252	1541	1687974	109134	47792	521574	1	0.992063	0.205526	0.977276	1	0.998176
Metazoa_SRP	1	0	6	0	13657	0	0	0	0	0	0	0	0	0	0	0	0	0	0	0	1	1	4	1	48	11953	1541	1687974	407386	0.558965	227714	1	0.976146	0.960957	0.0815492	1	0.957125
Mettl10	1	0	1	0	21	0	0	0	0	0	0	0	0	0	0	0	0	0	0	1	0	0	0	1	15	189	1541	1687974	113847	637142	725367	1	0.920635	0.158486	0.986728	1	0.986399
Mettl25	1	0	1	0	33	0	0	0	0	0	0	0	0	0	0	0	0	0	0	0	0	0	1	1	25	243	1541	1687974	0.880478	495613	436376	1	0.897119	0.198971	0.978757	1	0.977435
Mfsd1	1	0	1	0	12	0	0	0	0	0	0	0	0	0	0	0	0	0	0	0	0	0	1	1	4	19	1541	1687974	0.423503	630804	267147	1	0.789474	0.0171962	0.999851	1	0.996355
Mid1	1	0	1	0	30	0	0	0	0	0	0	0	0	0	0	0	1	0	0	0	0	0	0	1	106	278	1541	1687974	0.238283	433238	103233	1	0.618705	0.224165	0.97277	1	0.907762
Mip	1	0	1	0	27	0	0	0	0	0	0	0	0	0	0	0	0	0	0	0	0	1	0	1	11	107	1541	1687974	0.87715	112496	986761	1	0.897196	0.0930668	0.995531	1	0.990008
Mir1247	1	0	4	0	671	0	0	0	0	0	0	0	0	0	0	0	0	0	0	1	2	1	0	1	0	1262	1541	1687974	307829	355816	1095.3	1	1	0.0297085	0.993457	1	1
Mir125b-1	1	0	1	0	58	0	0	0	0	0	0	0	0	0	0	0	0	0	0	0	0	1	0	1	1	931	1541	1687974	769504	129399	995732	1	0.998926	0.572658	0.790756	1	0.999087
Mir134	1	0	1	0	16	0	0	0	0	0	0	0	0	0	0	0	0	0	0	0	0	0	1	1	0	302	1541	1687974	274636	39882	1095.3	1	1	0.240982	0.968321	1	1
Mir135b	1	0	2	0	6022	0	0	0	0	0	0	0	0	0	0	0	0	0	0	2	0	0	0	1	5	1091	1541	1687974	101877	210809	214766	1	0.990855	0.262771	0.920491	1	0.995446
Mir143	1	0	1	0	203	0	0	0	0	0	0	0	0	0	0	0	0	0	0	0	1	0	0	1	2	992	1541	1687974	429481	121443	521574	1	0.997984	0.595819	0.770434	1	0.998176
Mir145	1	0	1	0	203	0	0	0	0	0	0	0	0	0	0	0	0	0	0	0	1	0	0	1	0	1001	1541	1687974	910091	120351	1095.3	1	1	0.599128	0.767423	1	1
Mir154	1	0	1	0	16	0	0	0	0	0	0	0	0	0	0	0	0	0	0	0	0	0	1	1	0	301	1541	1687974	273727	400145	1095.3	1	1	0.240288	0.968511	1	1
Mir15a	1	0	1	0	20	0	0	0	0	0	0	0	0	0	0	0	0	0	0	0	0	1	0	1	0	396	1541	1687974	360091	304174	1095.3	1	1	0.303413	0.948476	1	1
Mir16-1	1	0	1	0	20	0	0	0	0	0	0	0	0	0	0	0	0	0	0	0	0	1	0	1	0	396	1541	1687974	360091	304174	1095.3	1	1	0.303413	0.948476	1	1
Mir183	1	0	1	0	12	0	0	0	0	0	0	0	0	0	0	0	0	0	0	0	1	0	0	1	0	1103	1541	1687974	1002.82	109223	1095.3	1	1	0.634792	0.733197	1	1
Mir190	1	0	1	0	714	0	0	0	0	0	0	0	0	0	0	0	0	0	0	0	0	0	1	1	0	442	1541	1687974	401909	272525	1095.3	1	1	0.332067	0.937524	1	1
Mir1934	1	0	1	0	121	0	0	0	0	0	0	0	0	0	0	0	0	1	0	0	0	0	0	1	1	868	1541	1687974	717438	13879	995732	1	0.998848	0.547345	0.811533	1	0.999087
Mir1957	1	0	1	0	763	0	0	0	0	0	0	0	0	0	0	0	0	0	0	1	0	0	0	1	0	452	1541	1687974	411	266497	1095.3	1	1	0.338139	0.935048	1	1
Mir1965	1	0	1	0	15	0	0	0	0	0	0	0	0	0	0	0	0	0	0	0	0	1	0	1	1	671	1541	1687974	554628	179531	995732	1	0.99851	0.458113	0.873966	1	0.999087
Mir1968	1	0	1	0	389	0	0	0	0	0	0	0	0	0	0	0	0	0	0	1	0	0	0	1	0	452	1541	1687974	411	266497	1095.3	1	1	0.338139	0.935048	1	1
Mir205	1	0	1	0	21	0	0	0	0	0	0	0	0	0	0	0	0	0	0	1	0	0	0	1	0	337	1541	1687974	306455	357412	1095.3	1	1	0.264855	0.961362	1	1
Mir2136	1	0	1	0	879	0	0	0	0	0	0	0	0	0	0	0	0	0	0	0	1	0	0	1	0	111	1541	1687974	101	108446	1095.3	1	1	0.0963728	0.995202	1	1
Mir290	1	0	1	0	16	0	0	0	0	0	0	0	0	0	0	0	0	0	0	1	0	0	0	1	0	1313	1541	1687974	1193.73	0.91755	1095.3	1	1	0.698547	0.663078	1	1
Mir291a	1	0	1	0	16	0	0	0	0	0	0	0	0	0	0	0	0	0	0	1	0	0	0	1	0	1312	1541	1687974	1192.82	0.91825	1095.3	1	1	0.698272	0.663408	1	1
Mir291b	1	0	1	0	16	0	0	0	0	0	0	0	0	0	0	0	0	0	0	1	0	0	0	1	0	1295	1541	1687974	1177.36	0.930303	1095.3	1	1	0.693549	0.669029	1	1
Mir292	1	0	1	0	16	0	0	0	0	0	0	0	0	0	0	0	0	0	0	1	0	0	0	1	0	1303	1541	1687974	1184.64	0.924592	1095.3	1	1	0.69578	0.666382	1	1
Mir293	1	0	1	0	16	0	0	0	0	0	0	0	0	0	0	0	0	0	0	1	0	0	0	1	1	1296	1541	1687974	107116	0.929585	995732	1	0.999228	0.693829	0.668698	1	0.999087
Mir294	1	0	1	0	16	0	0	0	0	0	0	0	0	0	0	0	0	0	0	1	0	0	0	1	0	1295	1541	1687974	1177.36	0.930303	1095.3	1	1	0.693549	0.669029	1	1
Mir295	1	0	1	0	16	0	0	0	0	0	0	0	0	0	0	0	0	0	0	1	0	0	0	1	2	1297	1541	1687974	561515	0.928868	521574	1	0.998458	0.694108	0.668367	1	0.998176
Mir3067	1	0	2	0	91	0	0	0	0	0	0	0	0	0	0	0	0	0	0	2	0	0	0	1	0	22	1541	1687974	105238	104079	1095.3	1	1	0.000198886	0.999999	1	1
Mir3072	1	0	1	0	16	0	0	0	0	0	0	0	0	0	0	0	0	0	0	0	0	0	1	1	0	302	1541	1687974	274636	39882	1095.3	1	1	0.240982	0.968321	1	1
Mir3089	1	0	1	0	290	0	0	0	0	0	0	0	0	0	0	0	0	0	0	0	0	0	1	1	0	672	1541	1687974	611	179264	1095.3	1	1	0.458607	0.873663	1	1
Mir3105	1	0	1	0	12	0	0	0	0	0	0	0	0	0	0	0	0	0	0	0	1	0	0	1	0	5	1541	1687974	463636	236242	1095.3	1	1	0.00455425	0.99999	1	1
Mir346	1	0	1	0	5191	0	0	0	0	0	0	0	0	0	0	0	0	0	0	0	0	1	0	1	0	84	1541	1687974	764545	143262	1095.3	1	1	0.0738212	0.997207	1	1
Mir365-2	1	0	1	0	141	0	0	0	0	0	0	0	0	0	0	0	0	0	0	0	0	0	1	1	0	331	1541	1687974	301	363889	1095.3	1	1	0.260816	0.962593	1	1
Mir369	1	0	1	0	16	0	0	0	0	0	0	0	0	0	0	0	0	0	0	0	0	0	1	1	0	301	1541	1687974	273727	400145	1095.3	1	1	0.240288	0.968511	1	1
Mir377	1	0	1	0	16	0	0	0	0	0	0	0	0	0	0	0	0	0	0	0	0	0	1	1	0	301	1541	1687974	273727	400145	1095.3	1	1	0.240288	0.968511	1	1
Mir382	1	0	1	0	16	0	0	0	0	0	0	0	0	0	0	0	0	0	0	0	0	0	1	1	0	302	1541	1687974	274636	39882	1095.3	1	1	0.240982	0.968321	1	1
Mir410	1	0	1	0	16	0	0	0	0	0	0	0	0	0	0	0	0	0	0	0	0	0	1	1	0	301	1541	1687974	273727	400145	1095.3	1	1	0.240288	0.968511	1	1
Mir412	1	0	1	0	16	0	0	0	0	0	0	0	0	0	0	0	0	0	0	0	0	0	1	1	0	301	1541	1687974	273727	400145	1095.3	1	1	0.240288	0.968511	1	1
Mir453	1	0	1	0	16	0	0	0	0	0	0	0	0	0	0	0	0	0	0	0	0	0	1	1	0	301	1541	1687974	273727	400145	1095.3	1	1	0.240288	0.968511	1	1
Mir485	1	0	1	0	16	0	0	0	0	0	0	0	0	0	0	0	0	0	0	0	0	0	1	1	0	301	1541	1687974	273727	400145	1095.3	1	1	0.240288	0.968511	1	1
Mir496	1	0	1	0	16	0	0	0	0	0	0	0	0	0	0	0	0	0	0	0	0	0	1	1	0	301	1541	1687974	273727	400145	1095.3	1	1	0.240288	0.968511	1	1
Mir5098	1	0	1	0	210	0	0	0	0	0	0	0	0	0	0	0	0	0	0	1	0	0	0	1	0	633	1541	1687974	575545	190307	1095.3	1	1	0.438976	0.885352	1	1
Mir5105	1	0	1	0	1233	0	0	0	0	0	0	0	0	0	0	0	0	0	0	0	0	0	1	1	5	14	1541	1687974	0.251337	854493	214766	1	0.642857	0.0126997	0.999919	1	0.995446
Mir5112	1	0	4	0	887	0	0	0	0	0	0	0	0	0	0	0	0	0	0	0	0	2	2	1	0	1561	1541	1687974	380756	287666	1095.3	1	1	0.0565098	0.984783	1	1
Mir5114	1	0	1	0	1362	0	0	0	0	0	0	0	0	0	0	0	0	0	0	0	1	0	0	1	0	232	1541	1687974	211	519102	1095.3	1	1	0.190885	0.980509	1	1
Mir541	1	0	1	0	16	0	0	0	0	0	0	0	0	0	0	0	0	0	0	0	0	0	1	1	0	301	1541	1687974	273727	400145	1095.3	1	1	0.240288	0.968511	1	1
Mir706	1	0	1	0	29	0	0	0	0	0	0	0	0	0	0	0	0	0	0	0	1	0	0	1	0	317	1541	1687974	288273	379954	1095.3	1	1	0.251307	0.965405	1	1
Mir761	1	0	1	0	1782	0	0	0	0	0	0	0	0	0	0	0	0	0	0	0	1	0	0	1	0	60	1541	1687974	546364	200472	1095.3	1	1	0.0533035	0.998554	1	1
Mir763	1	0	1	0	231	0	0	0	0	0	0	0	0	0	0	0	0	0	0	1	0	0	0	1	0	156	1541	1687974	141909	771835	1095.3	1	1	0.132746	0.990777	1	1
Mir802	1	0	1	0	210	0	0	0	0	0	0	0	0	0	0	0	0	0	0	0	0	0	1	1	0	141	1541	1687974	128273	853887	1095.3	1	1	0.120787	0.992397	1	1
Mir96	1	0	1	0	12	0	0	0	0	0	0	0	0	0	0	0	0	0	0	0	1	0	0	1	1	1105	1541	1687974	913306	109025	995732	1	0.999095	0.635459	0.732526	1	0.999087
Mkrn1	1	0	1	0	11432	0	0	0	0	0	0	0	0	0	0	0	0	0	0	1	0	0	0	1	124	1658	1541	1687974	121464	0.726636	0.882598	1	0.925211	0.780055	0.553188	1	0.892966
Mkrn2	1	0	1	0	2804	0	0	0	0	0	0	0	0	0	0	0	0	0	0	0	0	0	1	1	4	574	1541	1687974	127295	209865	267147	1	0.993031	0.407918	0.902451	1	0.996355
Mlec	1	0	1	0	220	0	0	0	0	0	0	0	0	0	0	0	0	0	0	0	1	0	0	1	27	249	1541	1687974	0.835626	483675	404171	1	0.891566	0.203347	0.977774	1	0.975652
Mme	1	0	1	0	191	0	0	0	0	0	0	0	0	0	0	0	0	0	0	0	1	0	0	1	19	405	1541	1687974	192813	297417	573458	1	0.953086	0.309114	0.946393	1	0.982804
Mmp14	1	0	1	0	24	0	0	0	0	0	0	0	0	0	0	0	0	1	0	0	0	0	0	1	58	572	1541	1687974	0.895165	210599	188521	1	0.898601	0.406836	0.903017	1	0.948427
Mmrn2	1	0	1	0	12	0	0	0	0	0	0	0	0	0	0	0	0	0	0	1	0	0	0	1	65	664	1541	1687974	0.927384	181424	16825	1	0.902108	0.454637	0.876084	1	0.942385
mmu-mir-205	1	0	1	0	21	0	0	0	0	0	0	0	0	0	0	0	0	0	0	1	0	0	0	1	11	346	1541	1687974	283456	348118	986761	1	0.968208	0.270872	0.959488	1	0.990008
mmu-mir-409	1	0	1	0	16	0	0	0	0	0	0	0	0	0	0	0	0	0	0	1	0	0	0	1	0	301	1541	1687974	273727	400145	1095.3	1	1	0.240288	0.968511	1	1
mmu-mir-410	1	0	1	0	16	0	0	0	0	0	0	0	0	0	0	0	0	0	0	0	0	0	1	1	1	303	1541	1687974	250496	397504	995732	1	0.9967	0.241674	0.96813	1	0.999087
mmu-mir-706	1	0	1	0	29	0	0	0	0	0	0	0	0	0	0	0	0	0	0	0	1	0	0	1	3	320	1541	1687974	93871	376393	353324	1	0.990625	0.253355	0.96481	1	0.997265
Mob1b	1	0	1	0	190	0	0	0	0	0	0	0	0	0	0	0	0	0	0	1	0	0	0	1	4	183	1541	1687974	405987	65802	267147	1	0.978142	0.153864	0.987512	1	0.996355
Mospd4	1	0	1	0	21	0	0	0	0	0	0	0	0	0	0	0	0	0	0	0	0	1	0	1	1	17	1541	1687974	141322	704582	995732	1	0.941176	0.0154001	0.999881	1	0.999087
Mpdu1	1	0	1	0	121	0	0	0	0	0	0	0	0	0	0	1	0	0	0	0	0	0	0	1	28	921	1541	1687974	297994	130804	389788	1	0.969598	0.568737	0.79407	1	0.974762
Mrpl45	1	0	1	0	309	0	0	0	0	0	0	0	0	0	0	0	0	0	0	1	0	0	0	1	65	858	1541	1687974	11983	140407	16825	1	0.924242	0.543192	0.814804	1	0.942385
Mrrf	1	0	1	0	161	0	0	0	0	0	0	0	0	0	0	0	0	1	0	0	0	0	0	1	9	46	1541	1687974	0.460539	261353	120363	1	0.804348	0.0411257	0.999143	1	0.991817
Mt1	1	0	1	0	4308	0	0	0	0	0	0	0	0	0	0	0	0	0	0	0	0	1	0	1	18	372	1541	1687974	186891	323793	605141	1	0.951613	0.287978	0.953884	1	0.983701
Mt2	1	0	1	0	8763	0	0	0	0	0	0	0	0	0	0	0	0	0	0	0	1	0	0	1	12	288	1541	1687974	216454	4182	905211	1	0.958333	0.231217	0.970949	1	0.989105
Mt3	1	0	1	0	8763	0	0	0	0	0	0	0	0	0	0	0	0	0	0	0	0	0	1	1	9	243	1541	1687974	242857	495613	120363	1	0.962963	0.198971	0.978757	1	0.991817
Mta3	1	0	2	0	798	0	0	0	0	0	0	0	0	0	0	0	0	0	0	1	1	0	0	1	344	1553	1541	1687974	0.214929	1481	0.31831	1	0.606052	0.414355	0.82925	1	0.730461
Mtap7d2	1	0	1	0	13	0	0	0	0	0	0	0	0	0	0	0	0	0	0	0	0	1	0	1	6	924	1541	1687974	13772	130379	179558	1	0.993506	0.569917	0.793077	1	0.994537
Mtf1	1	0	1	0	112	0	0	0	0	0	0	0	0	0	0	0	1	0	0	0	0	0	0	1	177	344	1541	1687974	0.176634	350141	0.618467	1	0.485465	0.269539	0.959907	1	0.850784
Mtf2	1	0	1	0	212	0	0	0	0	0	0	0	0	0	0	0	0	0	0	1	0	0	0	1	255	526	1541	1687974	0.187484	229013	0.429363	1	0.515209	0.381387	0.915764	1	0.792301
Mtmr9	1	0	1	0	1589	0	0	0	0	0	0	0	0	0	0	0	0	1	0	0	0	0	0	1	4	56	1541	1687974	12439	214766	267147	1	0.928571	0.04984	0.998738	1	0.996355
Muc3	1	0	1	0	51	0	0	0	0	0	0	0	0	0	0	0	0	0	0	0	0	0	1	1	2	20	1541	1687974	0.87013	59942	521574	1	0.9	0.018093	0.999835	1	0.998176
Mudeng	1	0	1	0	4219	0	0	0	0	0	0	0	0	0	0	0	0	0	0	0	0	0	1	1	3	40	1541	1687974	117595	300458	353324	1	0.925	0.0358589	0.99935	1	0.997265
Mus81	1	0	1	0	1488	0	0	0	0	0	0	0	0	0	1	0	0	0	0	0	0	0	0	1	3	43	1541	1687974	126393	279544	353324	1	0.930233	0.0384959	0.99925	1	0.997265
Myadml2	1	0	1	0	263	0	0	0	0	0	0	0	0	0	0	0	0	0	0	1	0	0	0	1	0	350	1541	1687974	318273	34414	1095.3	1	1	0.27353	0.958643	1	1
Mybl2	1	0	2	0	685	0	0	0	0	0	0	0	0	0	0	0	0	1	0	1	0	0	0	1	108	391	1541	1687974	0.172283	588121	101323	1	0.523865	0.0503789	0.994194	1	0.906106
Mycl1	1	0	1	0	17	0	0	0	0	0	0	0	0	0	1	0	0	0	0	0	0	0	0	1	30	208	1541	1687974	0.628511	578969	363889	1	0.855769	0.172959	0.984107	1	0.972984
Myo10	1	0	1	0	11	0	0	0	0	0	0	0	0	0	0	1	0	0	0	0	0	0	0	1	710	1377	1541	1687974	0.1763	0.874908	0.154247	1	0.484386	0.715669	0.642056	1	0.522926
Myo18b	1	0	1	0	21	0	0	0	0	0	0	0	0	0	0	0	0	0	0	0	0	0	1	1	41	137	1541	1687974	0.303251	8788	266497	1	0.70073	0.11757	0.992805	1	0.963261
Myo1b	1	0	1	0	5435	0	0	0	0	0	0	0	0	0	0	0	0	0	0	0	1	0	0	1	43	579	1541	1687974	122147	208053	254131	1	0.925734	0.410615	0.901032	1	0.961504
Myoz2	1	0	1	0	66	0	0	0	0	0	0	0	0	0	0	0	0	0	0	1	0	0	0	1	2	30	1541	1687974	130303	400277	521574	1	0.933333	0.0270165	0.999632	1	0.998176
N4bp1	1	0	2	0	2027	0	0	0	0	0	0	0	0	0	0	0	0	0	0	0	1	0	1	1	16	780	1541	1687974	230731	294852	680313	1	0.959395	0.159993	0.964409	1	0.985499
Naa30	1	0	1	0	4219	0	0	0	0	0	0	0	0	0	0	0	0	0	0	0	1	0	0	1	1	50	1541	1687974	41405	240486	995732	1	0.98	0.044621	0.99899	1	0.999087
Nacc2	1	0	1	0	5158	0	0	0	0	0	0	0	0	0	0	0	0	0	0	0	0	1	0	1	63	259	1541	1687974	0.373289	465008	173582	1	0.756757	0.210588	0.976096	1	0.944107
Narfl	1	0	1	0	28	0	0	0	0	0	0	0	0	0	0	0	0	1	0	0	0	0	0	1	7	613	1541	1687974	785019	196515	154268	1	0.988581	0.428635	0.891232	1	0.99363
Ncaph	1	0	1	0	1067	0	0	0	0	0	0	0	0	0	0	0	0	1	0	0	0	0	0	1	10	59	1541	1687974	0.531953	203864	108446	1	0.830508	0.0524388	0.998601	1	0.990912
Ncoa3	1	0	1	0	180	0	0	0	0	0	0	0	0	0	0	0	0	0	0	0	1	0	0	1	58	907	1541	1687974	141934	132823	188521	1	0.936053	0.563186	0.798701	1	0.948427
Ndufa10	1	0	1	0	3288	0	0	0	0	0	0	0	0	0	0	0	0	0	0	0	0	0	1	1	2	275	1541	1687974	119091	437963	521574	1	0.992727	0.222037	0.973307	1	0.998176
Ndufaf6	1	0	2	0	9821	0	0	0	0	0	0	0	0	0	0	0	0	0	0	0	0	2	0	1	21	1037	1541	1687974	234056	221786	519102	1	0.959909	0.244639	0.929292	1	0.981011
Neil3	1	0	1	0	28	0	0	0	0	0	0	0	0	0	0	0	0	0	0	1	0	0	0	1	3	44	1541	1687974	129326	273205	353324	1	0.931818	0.0393733	0.999215	1	0.997265
Neurl1b	1	0	1	0	52	0	0	0	0	0	0	0	0	0	0	0	0	0	0	0	0	0	1	1	5	160	1541	1687974	285383	752552	214766	1	0.96875	0.135908	0.990321	1	0.995446
Nfat5	1	0	1	0	430	0	0	0	0	0	0	0	0	0	0	0	0	0	0	1	0	0	0	1	12	290	1541	1687974	217956	415317	905211	1	0.958621	0.232619	0.970579	1	0.989105
Nfatc4	1	0	1	0	1754	0	0	0	0	0	0	0	0	0	0	0	0	0	0	0	0	0	1	1	136	713	1541	1687974	0.476321	168957	0.804779	1	0.809257	0.478505	0.861089	1	0.883236
Nfil3	1	0	1	0	2854	0	0	0	0	0	0	0	0	0	0	0	0	0	0	0	1	0	0	1	7	27	1541	1687974	0.346991	444589	154268	1	0.740741	0.024348	0.999701	1	0.99363
Nfkbib	1	0	2	0	52	0	0	0	0	0	0	0	0	0	0	0	0	0	0	1	1	0	0	1	7	372	1541	1687974	249564	618151	154268	1	0.96272	0.0461157	0.994936	1	0.99363
Nfya	1	0	1	0	13	0	0	0	0	0	0	0	0	0	0	0	0	0	0	0	0	0	1	1	8	56	1541	1687974	0.62963	214766	135223	1	0.857143	0.04984	0.998738	1	0.992723
Ngb	1	0	1	0	1111	0	0	0	0	0	0	0	0	0	0	0	0	0	0	0	0	0	1	1	0	2	1541	1687974	190909	573731	1095.3	1	1	0.00182419	0.999998	1	1
Ninj2	1	0	1	0	29	0	0	0	0	0	0	0	0	0	0	0	0	0	0	1	0	0	0	1	194	694	1541	1687974	0.32509	173582	0.564299	1	0.720461	0.469377	0.86695	1	0.837681
Nipal2	1	0	1	0	3434	0	0	0	0	0	0	0	0	0	0	0	0	0	0	0	0	0	1	1	3	87	1541	1687974	255425	138328	353324	1	0.965517	0.0763544	0.99701	1	0.997265
Nkain1	1	0	1	0	184	0	0	0	0	0	0	0	0	0	0	0	0	0	0	0	1	0	0	1	31	1823	1541	1687974	532914	0.660872	352188	1	0.982995	0.810841	0.50431	1	0.972096
Nkx1-1	1	0	1	0	17	0	0	0	0	0	0	0	0	0	0	0	0	0	0	0	1	0	0	1	3	694	1541	1687974	203548	173582	353324	1	0.995677	0.469377	0.86695	1	0.997265
Nkx1-2	1	0	1	0	21	0	0	0	0	0	0	0	0	0	0	0	0	0	0	1	0	0	0	1	13	164	1541	1687974	113879	734208	83611	1	0.920732	0.139058	0.989856	1	0.988202
Nmrk1	1	0	1	0	67	0	0	0	0	0	0	0	0	0	0	0	0	0	0	0	0	1	0	1	6	80	1541	1687974	119374	150416	179558	1	0.925	0.0704327	0.997461	1	0.994537
Nono	1	0	1	0	153	0	0	0	0	0	0	0	0	0	0	0	0	1	0	0	0	0	0	1	34	165	1541	1687974	0.440149	729761	321204	1	0.793939	0.139843	0.989738	1	0.969437
Nop58	1	0	1	0	64	0	0	0	0	0	0	0	0	0	0	0	0	0	0	0	0	0	1	1	93	461	1541	1687974	0.450249	261296	117648	1	0.798265	0.343556	0.932791	1	0.9186
Notch4	1	0	1	0	1068	0	0	0	0	0	0	0	0	0	1	0	0	0	0	0	0	0	0	1	32	124	1541	1687974	0.351459	970858	341216	1	0.741935	0.107034	0.994059	1	0.971209
Notum	1	0	1	0	263	0	0	0	0	0	0	0	0	0	0	0	0	0	0	1	0	0	0	1	35	609	1541	1687974	157757	197806	312053	1	0.942529	0.426544	0.892398	1	0.968552
Npepps	1	0	1	0	309	0	0	0	0	0	0	0	0	0	0	0	0	0	0	0	1	0	0	1	98	1103	1541	1687974	102224	109223	111652	1	0.911151	0.634792	0.733197	1	0.914416
Npnt	1	0	1	0	4221	0	0	0	0	0	0	0	0	0	0	0	0	0	0	1	0	0	0	1	6	103	1541	1687974	153651	116861	179558	1	0.941748	0.0897487	0.995849	1	0.994537
n-R5s14	1	0	1	0	12	0	0	0	0	0	0	0	0	0	0	0	0	0	0	1	0	0	0	1	0	7	1541	1687974	645455	169695	1095.3	1	1	0.00637014	0.99998	1	1
n-R5s159	1	0	1	0	21	0	0	0	0	0	0	0	0	0	0	0	0	0	0	0	0	0	1	1	0	140	1541	1687974	127364	859982	1095.3	1	1	0.119984	0.9925	1	1
n-R5s169	1	0	1	0	8252	0	0	0	0	0	0	0	0	0	0	0	0	0	0	1	0	0	0	1	0	12	1541	1687974	11	995732	1095.3	1	1	0.0108954	0.99994	1	1
n-R5s175	1	0	1	0	45	0	0	0	0	0	0	0	0	0	0	0	0	0	0	1	0	0	0	1	0	915	1541	1687974	831909	131662	1095.3	1	1	0.566367	0.796056	1	1
n-R5s32	1	0	1	0	76	0	0	0	0	0	0	0	0	0	0	0	0	0	0	0	0	0	1	1	0	876	1541	1687974	796455	137523	1095.3	1	1	0.550641	0.808909	1	1
n-R5s51	1	0	1	0	11	0	0	0	0	0	0	0	0	0	0	0	0	0	0	0	0	1	0	1	0	3	1541	1687974	281818	388657	1095.3	1	1	0.00273504	0.999996	1	1
n-R5s79	1	0	1	0	25	0	0	0	0	0	0	0	0	0	0	0	0	0	0	0	0	1	0	1	0	96	1541	1687974	873636	125373	1095.3	1	1	0.0839127	0.996379	1	1
n-R5s80	1	0	1	0	33	0	0	0	0	0	0	0	0	0	0	0	0	0	0	0	0	0	1	1	0	202	1541	1687974	183727	596158	1095.3	1	1	0.168416	0.984956	1	1
Nr6a1	1	0	1	0	17	0	0	0	0	0	0	0	0	0	0	0	1	0	0	0	0	0	0	1	39	86	1541	1687974	0.200186	139934	280129	1	0.546512	0.0755108	0.997076	1	0.965022
Nrd1	1	0	1	0	1782	0	0	0	0	0	0	0	0	0	0	0	0	0	0	0	1	0	0	1	9	102	1541	1687974	101998	118005	120363	1	0.911765	0.0889172	0.995927	1	0.991817
Nrf1	1	0	2	0	286	0	0	0	0	0	0	0	0	0	0	0	0	0	0	0	2	0	0	1	37	981	1541	1687974	125927	234445	29523	1	0.925989	0.225891	0.937921	1	0.966785
Nrg3	1	0	1	0	451	0	0	0	0	0	0	0	0	0	0	0	0	0	0	0	0	1	0	1	9	111	1541	1687974	110989	108446	120363	1	0.918919	0.0963728	0.995202	1	0.991817
Nrp2	1	0	1	0	109	0	0	0	0	0	0	0	0	0	0	0	1	0	0	0	0	0	0	1	446	844	1541	1687974	0.172016	142736	0.245529	1	0.471564	0.537313	0.819371	1	0.665498
Nrxn2	1	0	1	0	31	0	0	0	0	0	0	0	0	0	0	0	1	0	0	0	0	0	0	1	114	224	1541	1687974	0.178552	537633	0.959952	1	0.491071	0.184953	0.981743	1	0.901156
Nsmce4a	1	0	1	0	21	0	0	0	0	0	0	0	0	0	0	0	0	0	0	1	0	0	0	1	50	256	1541	1687974	0.464707	470455	218624	1	0.804688	0.208422	0.976605	1	0.955379
Nt5m	1	0	1	0	2159	0	0	0	0	0	0	0	0	0	0	1	0	0	0	0	0	0	0	1	40	152	1541	1687974	0.34482	792134	273143	1	0.736842	0.129573	0.991223	1	0.964141
Ntm	1	0	1	0	3484	0	0	0	0	0	0	0	0	0	0	1	0	0	0	0	0	0	0	1	24	62	1541	1687974	0.234251	194015	454483	1	0.612903	0.0550305	0.998458	1	0.978328
Ntmt1	1	0	1	0	290	0	0	0	0	0	0	0	0	0	0	0	0	0	0	0	1	0	0	1	13	522	1541	1687974	362318	230767	83611	1	0.975096	0.379123	0.916847	1	0.988202
Nudt5	1	0	1	0	806	0	0	0	0	0	0	0	0	0	0	0	0	0	0	0	1	0	0	1	36	226	1541	1687974	0.569378	532877	303409	1	0.840708	0.18644	0.981438	1	0.967668
Nup93	1	0	2	0	4473	0	0	0	0	0	0	0	0	0	0	0	1	0	0	1	0	0	0	1	8	316	1541	1687974	185832	727662	135223	1	0.950008	0.0343976	0.996777	1	0.992723
Nxt1	1	0	1	0	23	0	0	0	0	0	0	0	0	0	0	0	0	0	1	0	0	0	0	1	6	34	1541	1687974	0.508197	353324	179558	1	0.823529	0.0305631	0.999528	1	0.994537
Nynrin	1	0	1	0	1754	0	0	0	0	0	0	0	0	0	0	0	0	0	0	0	1	0	0	1	60	643	1541	1687974	0.972773	187348	182247	1	0.906687	0.444077	0.882382	1	0.946697
Oat	1	0	1	0	21	0	0	0	0	0	0	0	0	0	0	0	0	0	0	1	0	0	0	1	3	148	1541	1687974	434311	813528	353324	1	0.97973	0.126388	0.991659	1	0.997265
Ociad2	1	0	1	0	339	0	0	0	0	0	0	0	0	0	0	0	0	0	0	0	1	0	0	1	3	205	1541	1687974	601466	587438	353324	1	0.985366	0.17069	0.984534	1	0.997265
Ocrl	1	0	1	0	3719	0	0	0	0	0	0	0	0	0	0	0	1	0	0	0	0	0	0	1	121	347	1541	1687974	0.260566	347115	0.904463	1	0.651297	0.271537	0.959277	1	0.895415
Olfr1127-ps1	1	0	1	0	18	0	0	0	0	0	0	0	0	0	0	0	0	0	0	0	0	1	0	1	8	153	1541	1687974	171829	78696	135223	1	0.947712	0.130367	0.991112	1	0.992723
Olfr718-ps1	1	0	1	0	5534	0	0	0	0	0	0	0	0	0	0	0	0	0	0	0	0	1	0	1	0	54	1541	1687974	491818	222705	1095.3	1	1	0.0481035	0.998825	1	1
Oraov1	1	0	1	0	14	0	0	0	0	0	0	0	0	0	0	0	0	0	0	0	0	0	1	1	1	1203	1541	1687974	994298	100144	995732	1	0.999169	0.666678	0.699656	1	0.999087
Osbpl10	1	0	1	0	169	0	0	0	0	0	0	0	0	0	0	0	0	0	0	0	1	0	0	1	311	1129	1541	1687974	0.329944	106708	0.352075	1	0.724535	0.643365	0.724464	1	0.752807
Osbpl9	1	0	1	0	1782	0	0	0	0	0	0	0	0	0	0	0	0	0	0	0	0	1	0	1	97	233	1541	1687974	0.218238	516875	112802	1	0.583691	0.191623	0.980352	1	0.915251
Ost4	1	0	1	0	368	0	0	0	0	0	0	0	0	0	0	0	0	1	0	0	0	0	0	1	8	40	1541	1687974	0.450056	300458	135223	1	0.8	0.0358589	0.99935	1	0.992723
Ostf1	1	0	1	0	67	0	0	0	0	0	0	0	0	0	0	0	0	0	0	0	1	0	0	1	134	295	1541	1687974	0.200054	40828	0.816782	1	0.545763	0.236115	0.969646	1	0.88485
P2rx2	1	0	1	0	128	0	0	0	0	0	0	0	0	0	0	0	0	0	0	1	0	0	0	1	3	49	1541	1687974	143988	245384	353324	1	0.938776	0.0437483	0.999029	1	0.997265
Pa2g4	1	0	1	0	67	0	0	0	0	0	0	0	0	0	0	0	0	0	0	0	1	0	0	1	14	272	1541	1687974	175435	442791	776812	1	0.948529	0.219903	0.97384	1	0.9873
Pabpc6	1	0	2	0	1675	0	0	0	0	0	0	0	0	0	0	0	0	0	0	1	0	1	0	1	2	335	1541	1687974	759864	686404	521574	1	0.988095	0.0382255	0.996209	1	0.998176
Pacrg	1	0	1	0	1395	0	0	0	0	0	0	0	0	0	0	0	1	0	0	0	0	0	0	1	328	1350	1541	1687974	0.374082	0.892404	0.333833	1	0.757037	0.708568	0.650897	1	0.741211
Pacs1	1	0	1	0	1616	0	0	0	0	0	0	0	0	0	0	0	0	0	0	0	1	0	0	1	29	60	1541	1687974	0.187754	200472	376393	1	0.516667	0.0533035	0.998554	1	0.973872
Pafah2	1	0	2	0	97	0	0	0	0	0	0	0	0	0	0	0	0	0	0	0	0	1	1	1	131	714	1541	1687974	0.25938	322103	0.835473	1	0.666716	0.139221	0.971487	1	0.887277
Paics	1	0	1	0	28	0	0	0	0	0	0	0	0	0	0	0	0	0	0	1	0	0	0	1	21	77	1541	1687974	0.332184	156269	519102	1	0.727273	0.0678832	0.997643	1	0.981011
Pbx3	1	0	1	0	518	0	0	0	0	0	0	0	0	0	0	0	0	0	0	0	0	1	0	1	27	68	1541	1687974	0.228447	176921	404171	1	0.602941	0.0601927	0.998152	1	0.975652
Pcbp1	1	0	3	0	11892	0	0	0	0	0	0	0	0	0	0	0	0	0	0	0	0	1	2	1	14	674	1541	1687974	154221	5037	776812	1	0.938971	0.0246268	0.99634	1	0.9873
Pced1b	1	0	2	0	5497	0	0	0	0	0	0	0	0	0	0	0	1	0	0	0	0	1	0	1	532	1883	1541	1687974	0.168524	122146	0.205846	1	0.514766	0.512769	0.752229	1	0.615233
Pcolce	1	0	1	0	175	0	0	0	0	0	0	0	0	0	0	0	0	1	0	0	0	0	0	1	125	383	1541	1687974	0.278395	314496	0.875543	1	0.673629	0.295094	0.951433	1	0.892151
Pcsk1n	1	0	1	0	82	0	0	0	0	0	0	0	0	0	0	0	0	0	0	0	1	0	0	1	51	167	1541	1687974	0.297278	721026	214345	1	0.694611	0.141412	0.9895	1	0.954507
Pdcd10	1	0	2	0	360	0	0	0	0	0	0	0	0	0	0	0	0	0	0	2	0	0	0	1	2	492	1541	1687974	111587	467413	521574	1	0.991886	0.0751755	0.989189	1	0.998176
Pdcd7	1	0	1	0	3106	0	0	0	0	0	0	0	0	0	0	0	0	1	0	0	0	0	0	1	6	80	1541	1687974	119374	150416	179558	1	0.925	0.0704327	0.997461	1	0.994537
Pde3b	1	0	1	0	28	0	0	0	0	0	0	0	0	0	0	0	0	0	0	0	1	0	0	1	10	46	1541	1687974	0.414941	261353	108446	1	0.782609	0.0411257	0.999143	1	0.990912
Pde4b	1	0	1	0	196	0	0	0	0	0	0	0	0	0	0	0	0	0	0	1	0	0	0	1	4	12	1541	1687974	0.268293	995732	267147	1	0.666667	0.0108954	0.99994	1	0.996355
Pde4d	1	0	1	0	25	0	0	0	0	0	0	0	0	0	0	1	0	0	0	0	0	0	0	1	470	969	1541	1687974	0.187407	124325	0.232994	1	0.514964	0.587237	0.778114	1	0.651071
Pde8a	1	0	1	0	414	0	0	0	0	0	0	0	0	0	0	0	0	0	0	1	0	0	0	1	29	405	1541	1687974	126554	297417	376393	1	0.928395	0.309114	0.946393	1	0.973872
Pdgfc	1	0	1	0	24	0	0	0	0	0	0	0	0	0	0	1	0	0	0	0	0	0	0	1	114	342	1541	1687974	0.272568	352188	0.959952	1	0.666667	0.268204	0.960325	1	0.901156
Pds5b	1	0	1	0	64	0	0	0	0	0	0	0	0	0	0	0	0	0	0	0	0	0	1	1	56	274	1541	1687974	0.444174	43956	195241	1	0.79562	0.221326	0.973485	1	0.95016
Pecam1	1	0	1	0	270	0	0	0	0	0	0	0	0	0	0	0	1	0	0	0	0	0	0	1	536	1157	1541	1687974	0.196215	104125	0.20431	1	0.536733	0.652371	0.715066	1	0.612989
Pemt	1	0	1	0	12	0	0	0	0	0	0	0	0	0	0	1	0	0	0	0	0	0	0	1	32	101	1541	1687974	0.286321	119173	341216	1	0.683168	0.0880851	0.996004	1	0.971209
Pes1	1	0	1	0	45	0	0	0	0	0	0	0	0	0	0	0	0	0	1	0	0	0	0	1	6	48	1541	1687974	0.716841	250485	179558	1	0.875	0.0428749	0.999068	1	0.994537
Pex1	1	0	1	0	8252	0	0	0	0	0	0	0	0	0	0	0	0	0	0	1	0	0	0	1	14	42	1541	1687974	0.271438	286184	776812	1	0.666667	0.0376177	0.999284	1	0.9873
Pfdn1	1	0	1	0	47	0	0	0	0	0	0	0	0	0	0	0	1	0	0	0	0	0	0	1	460	952	1541	1687974	0.188121	126545	0.238058	1	0.516807	0.580777	0.783778	1	0.657044
Pfkfb3	1	0	1	0	298	0	0	0	0	0	0	0	0	0	0	0	0	0	0	1	0	0	0	1	13	179	1541	1687974	124289	672716	83611	1	0.927374	0.150768	0.988023	1	0.988202
Pgp	1	0	1	0	123	0	0	0	0	0	0	0	0	0	0	0	0	0	0	1	0	0	0	1	0	36	1541	1687974	328182	333749	1095.3	1	1	0.0323316	0.999472	1	1
Pgrmc2	1	0	2	0	2115	0	0	0	0	0	0	0	0	0	0	0	0	0	0	0	2	0	0	1	1	188	1541	1687974	814286	122283	995732	1	0.98939	0.0131403	0.99926	1	0.999087
Phax	1	0	1	0	297	0	0	0	0	0	0	0	0	0	0	0	0	0	0	0	0	1	0	1	29	791	1541	1687974	247142	152299	376393	1	0.963338	0.514364	0.836491	1	0.973872
Phc1	1	0	1	0	194	0	0	0	0	0	0	0	0	0	0	0	0	0	0	0	1	0	0	1	101	607	1541	1687974	0.545904	198457	108339	1	0.833608	0.425496	0.892979	1	0.911915
Phf3	1	0	2	0	29738	0	0	0	0	0	0	0	0	0	0	0	0	0	0	0	2	0	0	1	10	150	1541	1687974	0.707685	153241	108446	1	0.871111	0.00855802	0.999614	1	0.990912
Pibf1	1	0	4	0	1130	0	0	0	0	0	0	0	0	0	0	0	0	0	0	0	0	0	4	1	26	219	1541	1687974	0.204747	204963	419657	1	0.603188	5.65675	0.999998	1	0.976543
Pif1	1	0	1	0	26	0	0	0	0	0	0	0	0	0	0	0	0	0	0	0	0	1	0	1	96	453	1541	1687974	0.428625	265909	113976	1	0.788079	0.338743	0.934798	1	0.916087
Pigl	1	0	1	0	28	0	0	0	0	0	0	0	0	0	0	0	1	0	0	0	0	0	0	1	842	1817	1541	1687974	0.196165	0.663054	0.130068	1	0.536599	0.809801	0.506039	1	0.463533
Pigp	1	0	1	0	131	0	0	0	0	0	0	0	0	0	0	0	0	0	0	0	1	0	0	1	5	39	1541	1687974	0.69697	308142	214766	1	0.871795	0.0349782	0.999381	1	0.995446
Pigx	1	0	1	0	504	0	0	0	0	0	0	0	0	0	0	0	0	0	0	1	0	0	0	1	10	728	1541	1687974	655356	165477	108446	1	0.986264	0.485601	0.856423	1	0.990912
Pigyl	1	0	1	0	501	0	0	0	0	0	0	0	0	0	0	0	0	0	0	0	0	0	1	1	15	349	1541	1687974	210175	345126	725367	1	0.95702	0.272866	0.958855	1	0.986399
Pik3ip1	1	0	1	0	136	0	0	0	0	0	0	0	0	0	0	1	0	0	0	0	0	0	0	1	82	208	1541	1687974	0.230429	578969	133411	1	0.605769	0.172959	0.984107	1	0.927872
Pim1	1	0	1	0	86	0	0	0	0	0	0	0	0	0	0	0	0	0	0	0	1	0	0	1	16	736	1541	1687974	415641	163678	680313	1	0.978261	0.489346	0.853921	1	0.985499
Pip5k1b	1	0	1	0	1375	0	0	0	0	0	0	0	0	0	0	1	0	0	0	0	0	0	0	1	50	110	1541	1687974	0.199782	109431	218624	1	0.545455	0.0955474	0.995286	1	0.955379
Pipox	1	0	1	0	14	0	0	0	0	0	0	0	0	0	0	0	0	0	0	0	1	0	0	1	174	895	1541	1687974	0.467391	134603	0.629124	1	0.805587	0.558372	0.802661	1	0.853118
Pitpnc1	1	0	1	0	72	0	0	0	0	0	0	0	0	0	0	1	0	0	0	0	0	0	0	1	1154	2189	1541	1687974	0.172437	0.550379	0.0949055	1	0.472819	0.864624	0.406263	1	0.348583
Pitpnm1	1	0	1	0	646	0	0	0	0	0	0	0	0	0	0	0	0	0	0	1	0	0	0	1	3	32	1541	1687974	0.941349	375338	353324	1	0.90625	0.0287914	0.999582	1	0.997265
Pknox2	1	0	1	0	829	0	0	0	0	0	0	0	0	0	0	1	0	0	0	0	0	0	0	1	264	683	1541	1687974	0.235138	176378	0.414731	1	0.61347	0.464019	0.870317	1	0.785816
Pla1a	1	0	1	0	135	0	0	0	0	0	0	0	0	0	0	1	0	0	0	0	0	0	0	1	88	406	1541	1687974	0.419049	296684	124325	1	0.783251	0.309745	0.946159	1	0.922803
Pla2g10	1	0	1	0	120	0	0	0	0	0	0	0	0	0	0	0	0	0	0	1	0	0	0	1	54	1471	1541	1687974	247202	0.819003	202459	1	0.96329	0.73907	0.611643	1	0.951897
Plaur	1	0	1	0	4445	0	0	0	0	0	0	0	0	0	0	0	0	0	0	1	0	0	0	1	48	332	1541	1687974	0.62767	362793	227714	1	0.855422	0.261491	0.962389	1	0.957125
Plekha1	1	0	2	0	1965	0	0	0	0	0	0	0	0	0	0	0	0	0	1	0	0	0	1	1	22	179	1541	1687974	0.385908	128428	495613	1	0.769296	0.0119767	0.999357	1	0.980116
Plekha5	1	0	1	0	59	0	0	0	0	0	0	0	0	0	0	0	0	0	0	0	0	1	0	1	138	540	1541	1687974	0.355539	223076	0.793124	1	0.744444	0.389246	0.911941	1	0.881624
Plekha6	1	0	2	0	145	0	0	0	0	0	0	0	0	0	0	0	0	0	0	1	1	0	0	1	43	442	1541	1687974	0.488454	520276	254131	1	0.814894	0.0624757	0.991895	1	0.961504
Plekhb1	1	0	1	0	42	0	0	0	0	0	0	0	0	0	0	0	0	0	0	0	1	0	0	1	6	419	1541	1687974	62459	287482	179558	1	0.98568	0.31789	0.943093	1	0.994537
Plekhf2	1	0	2	0	9821	0	0	0	0	0	0	0	0	0	0	0	0	0	0	2	0	0	0	1	57	1325	1541	1687974	110508	173582	191822	1	0.915813	0.34088	0.87746	1	0.949293
Plekhg6	1	0	1	0	16	0	0	0	0	0	0	0	0	0	0	0	0	0	0	1	0	0	0	1	29	1642	1541	1687974	512996	0.733716	376393	1	0.982339	0.776816	0.558069	1	0.973872
Pltp	1	0	1	0	86	0	0	0	0	0	0	0	0	0	0	0	0	1	0	0	0	0	0	1	29	268	1541	1687974	0.837551	449398	376393	1	0.891791	0.217048	0.974543	1	0.973872
Plxna2	1	0	1	0	21	0	0	0	0	0	0	0	0	0	0	0	0	0	0	0	1	0	0	1	5	229	1541	1687974	408378	525899	214766	1	0.978166	0.188666	0.980976	1	0.995446
Pml	1	0	2	0	13366	0	0	0	0	0	0	0	0	0	0	0	0	0	0	2	0	0	0	1	119	1291	1541	1687974	0.516213	178154	0.919651	1	0.824143	0.329646	0.884164	1	0.897051
Pnkd	1	0	1	0	19	0	0	0	0	0	0	0	0	0	0	0	1	0	0	0	0	0	0	1	226	440	1541	1687974	0.176953	273764	0.484434	1	0.486364	0.330846	0.938016	1	0.81356
Pnp	1	0	1	0	24	0	0	0	0	0	0	0	0	0	0	0	0	0	0	0	0	1	0	1	41	677	1541	1687974	149768	177941	266497	1	0.939439	0.461074	0.872145	1	0.963261
Pnp2	1	0	1	0	24	0	0	0	0	0	0	0	0	0	0	0	0	0	0	0	0	1	0	1	26	645	1541	1687974	224695	186767	419657	1	0.95969	0.445091	0.881786	1	0.976543
Poglut1	1	0	1	0	55	0	0	0	0	0	0	0	0	0	0	0	0	0	1	0	0	0	0	1	145	550	1541	1687974	0.344653	219021	0.754862	1	0.736364	0.394798	0.90918	1	0.876008
Poli	1	0	1	0	293	0	0	0	0	0	0	0	0	0	0	0	0	0	0	1	0	0	0	1	16	51	1541	1687974	0.288538	23578	680313	1	0.686275	0.0454928	0.99895	1	0.985499
Polr3a	1	0	1	0	15	0	0	0	0	0	0	0	0	0	0	0	0	0	0	0	1	0	0	1	4	80	1541	1687974	177605	150416	267147	1	0.95	0.0704327	0.997461	1	0.996355
Pomt1	1	0	1	0	51	0	0	0	0	0	0	0	0	0	0	0	0	0	0	1	0	0	0	1	11	262	1541	1687974	21466	459685	986761	1	0.958015	0.212747	0.975583	1	0.990008
Pop1	1	0	1	0	3434	0	0	0	0	0	0	0	0	0	0	0	0	0	0	0	0	1	0	1	3	85	1541	1687974	24956	141579	353324	1	0.964706	0.0746663	0.997142	1	0.997265
Pop5	1	0	1	0	3220	0	0	0	0	0	0	0	0	0	0	0	0	0	0	1	0	0	0	1	7	370	1541	1687974	47388	325543	154268	1	0.981081	0.286677	0.954325	1	0.99363
Por	1	0	2	0	2956	0	0	0	0	0	0	0	0	0	0	0	0	0	2	0	0	0	0	1	48	302	1541	1687974	0.299079	761384	227714	1	0.707381	0.0316793	0.99716	1	0.957125
Porcn	1	0	1	0	24	0	0	0	0	0	0	0	0	0	0	0	0	0	0	0	1	0	0	1	40	781	1541	1687974	17708	154249	273143	1	0.948784	0.509908	0.839688	1	0.964141
Pou2f1	1	0	1	0	45	0	0	0	0	0	0	0	0	0	0	0	0	0	0	1	0	0	0	1	28	179	1541	1687974	0.579424	672716	389788	1	0.843575	0.150768	0.988023	1	0.974762
Pou2f2	1	0	1	0	611	0	0	0	0	0	0	0	0	0	0	0	0	0	0	0	1	0	0	1	21	194	1541	1687974	0.836277	620729	519102	1	0.891753	0.162319	0.986058	1	0.981011
Pou5f2	1	0	1	0	252	0	0	0	0	0	0	0	0	0	0	0	0	0	0	0	1	0	0	1	0	11	1541	1687974	100909	108544	1095.3	1	1	0.00999199	0.99995	1	1
Ppap2a	1	0	1	0	53	0	0	0	0	0	0	0	0	0	0	0	0	0	0	0	1	0	0	1	9	475	1541	1687974	474625	253596	120363	1	0.981053	0.351895	0.929229	1	0.991817
Ppapdc3	1	0	1	0	51	0	0	0	0	0	0	0	0	0	0	0	0	0	0	0	0	1	0	1	3	243	1541	1687974	712903	495613	353324	1	0.987654	0.198971	0.978757	1	0.997265
Ppat	1	0	1	0	28	0	0	0	0	0	0	0	0	0	0	0	0	0	0	0	0	0	1	1	12	84	1541	1687974	0.631856	143262	905211	1	0.857143	0.0738212	0.997207	1	0.989105
Ppp1cb	1	0	1	0	212	0	0	0	0	0	0	0	0	0	0	1	0	0	0	0	0	0	0	1	9	118	1541	1687974	117982	102018	120363	1	0.923729	0.102129	0.994601	1	0.991817
Ppp1r15b	1	0	2	0	145	0	0	0	0	0	0	0	0	0	0	0	0	0	0	0	0	1	1	1	9	604	1541	1687974	316117	380755	120363	1	0.970421	0.10615	0.981435	1	0.991817
Ppp2r5a	1	0	1	0	51	0	0	0	0	0	0	0	0	0	0	0	0	0	0	1	0	0	0	1	13	295	1541	1687974	204788	40828	83611	1	0.955932	0.236115	0.969646	1	0.988202
Ppp2r5c	1	0	4	0	1345	0	0	0	0	0	0	0	0	0	0	1	0	0	0	2	1	0	0	1	271	1480	1541	1687974	0.133161	303409	0.404022	1	0.445306	0.0482917	0.987631	1	0.78081
Ppp3cc	1	0	1	0	26	0	0	0	0	0	0	0	0	0	0	0	0	0	0	1	0	0	0	1	40	95	1541	1687974	0.215597	126691	273143	1	0.578947	0.083076	0.996452	1	0.964141
Ppp6c	1	0	1	0	57	0	0	0	0	0	0	0	0	0	0	1	0	0	0	0	0	0	0	1	26	44	1541	1687974	0.153605	273205	419657	1	0.409091	0.0393733	0.999215	1	0.976543
Pqbp1	1	0	1	0	82	0	0	0	0	0	0	0	0	0	0	0	0	0	0	1	0	0	0	1	6	24	1541	1687974	0.359165	499932	179558	1	0.75	0.0216722	0.999764	1	0.994537
Prdm13	1	0	2	0	14282	0	0	0	0	0	0	0	0	0	0	0	0	0	0	0	2	0	0	1	12	260	1541	1687974	102361	884329	905211	1	0.909822	0.0240744	0.998136	1	0.989105
Prdm14	1	0	1	0	1366	0	0	0	0	0	0	0	0	0	0	0	0	0	0	0	0	1	0	1	90	1731	1541	1687974	174665	0.695994	121565	1	0.948007	0.794249	0.531228	1	0.921119
Prex1	1	0	1	0	14	0	0	0	0	0	0	0	0	0	0	0	0	0	0	1	0	0	0	1	49	252	1541	1687974	0.466765	47792	223076	1	0.805556	0.205526	0.977276	1	0.956252
Prkar2a	1	0	1	0	39	0	0	0	0	0	0	0	0	0	0	0	1	0	0	0	0	0	0	1	50	185	1541	1687974	0.335874	65091	218624	1	0.72973	0.155408	0.987253	1	0.955379
Prkcg	1	0	1	0	476	0	0	0	0	0	0	0	0	0	0	0	0	0	0	0	0	1	0	1	21	420	1541	1687974	1.81	286797	519102	1	0.95	0.318513	0.942855	1	0.981011
Prkci	1	0	1	0	58	0	0	0	0	0	0	0	0	0	0	0	0	0	0	0	0	1	0	1	66	289	1541	1687974	0.397607	416754	165704	1	0.771626	0.231918	0.970764	1	0.941525
Prkcz	1	0	1	0	36	0	0	0	0	0	0	0	0	0	0	0	0	0	0	1	0	0	0	1	56	144	1541	1687974	0.233512	83611	195241	1	0.611111	0.123192	0.992084	1	0.95016
Prkdc	1	0	1	0	2413	0	0	0	0	0	0	0	0	0	0	0	1	0	0	0	0	0	0	1	35	77	1541	1687974	0.199689	156269	312053	1	0.545455	0.0678832	0.997643	1	0.968552
Prkrir	1	0	1	0	18	0	0	0	0	0	0	0	0	0	0	0	0	1	0	0	0	0	0	1	1	224	1541	1687974	185207	537633	995732	1	0.995536	0.184953	0.981743	1	0.999087
Prpf4	1	0	1	0	2892	0	0	0	0	0	0	0	0	0	0	0	0	1	0	0	0	0	0	1	4	21	1541	1687974	0.467849	571012	267147	1	0.809524	0.018989	0.999819	1	0.996355
Prpsap2	1	0	1	0	5495	0	0	0	0	0	0	0	0	0	0	1	0	0	0	0	0	0	0	1	4	19	1541	1687974	0.423503	630804	267147	1	0.789474	0.0171962	0.999851	1	0.996355
Prr5	1	0	1	0	94	0	0	0	0	0	0	0	0	0	0	0	0	0	0	1	0	0	0	1	24	320	1541	1687974	120747	376393	454483	1	0.925	0.253355	0.96481	1	0.978328
Prrx2	1	0	1	0	433	0	0	0	0	0	0	0	0	0	0	1	0	0	0	0	0	0	0	1	188	425	1541	1687974	0.205452	283424	0.582299	1	0.557647	0.321617	0.941658	1	0.842282
Psat1	1	0	1	0	11	0	0	0	0	0	0	0	0	0	0	0	0	0	0	0	0	0	1	1	15	56	1541	1687974	0.337748	214766	725367	1	0.732143	0.04984	0.998738	1	0.986399
Psma1	1	0	1	0	28	0	0	0	0	0	0	0	0	0	0	0	0	0	0	1	0	0	0	1	2	43	1541	1687974	18658	279544	521574	1	0.953488	0.0384959	0.99925	1	0.998176
Psmg2	1	0	1	0	87	0	0	0	0	0	0	0	0	0	0	0	0	0	0	0	1	0	0	1	4	52	1541	1687974	115521	231254	267147	1	0.923077	0.0463638	0.998909	1	0.996355
Pstk	1	0	1	0	21	0	0	0	0	0	0	0	0	0	0	0	0	0	0	0	0	0	1	1	3	147	1541	1687974	431378	819059	353324	1	0.979592	0.12559	0.991766	1	0.997265
Ptma	1	0	3	0	5719	0	0	0	0	0	0	0	0	0	0	0	0	0	0	0	3	0	0	1	5	2278	1541	1687974	144092	149047	214766	1	0.99343	0.344886	0.842589	1	0.995446
Ptp4a1	1	0	2	0	29738	0	0	0	0	0	0	0	0	0	0	0	0	0	0	0	0	0	2	1	3	151	1541	1687974	232104	152226	353324	1	0.96066	0.0086673	0.999607	1	0.997265
Ptpn21	1	0	1	0	142	0	0	0	0	0	0	0	0	0	0	1	0	0	0	0	0	0	0	1	67	139	1541	1687974	0.188457	866165	163235	1	0.517986	0.11918	0.992602	1	0.940666
Ptprf	1	0	1	0	74	0	0	0	0	0	0	0	0	0	0	0	0	0	0	0	1	0	0	1	190	313	1541	1687974	0.14973	384808	0.576173	1	0.392971	0.248567	0.966192	1	0.840746
Pum1	1	0	2	0	10047	0	0	0	0	0	0	0	0	0	0	0	0	1	0	1	0	0	0	1	49	1391	1541	1687974	134914	165347	223076	1	0.930788	0.36251	0.864059	1	0.956252
Purb	1	0	1	0	2196	0	0	0	0	0	0	0	0	0	0	0	0	0	0	1	0	0	0	1	1	238	1541	1687974	196777	506021	995732	1	0.995798	0.195305	0.979561	1	0.999087
Pycr1	1	0	1	0	263	0	0	0	0	0	0	0	0	0	0	0	0	0	0	1	0	0	0	1	2	359	1541	1687974	155455	335515	521574	1	0.994429	0.279476	0.95672	1	0.998176
Pycr2	1	0	1	0	68	0	0	0	0	0	0	0	0	0	0	0	0	0	0	0	1	0	0	1	10	480	1541	1687974	432133	250955	108446	1	0.979167	0.354847	0.927943	1	0.990912
Qk	1	0	1	0	190	0	0	0	0	0	0	0	0	0	0	0	0	0	0	0	0	1	0	1	12	979	1541	1687974	735612	123055	905211	1	0.987743	0.59099	0.774777	1	0.989105
Rab12	1	0	4	0	967	0	0	0	0	0	0	0	0	0	0	0	0	0	0	0	0	3	1	1	34	928	1541	1687974	0.663829	483865	321204	1	0.861307	0.0109832	0.998199	1	0.969437
Rab3b	1	0	1	0	1782	0	0	0	0	0	0	0	0	0	0	0	0	0	0	0	0	0	1	1	9	66	1541	1687974	0.66034	182275	120363	1	0.863636	0.0584751	0.998257	1	0.991817
Rab6b	1	0	1	0	359	0	0	0	0	0	0	0	0	0	0	0	0	1	0	0	0	0	0	1	117	411	1541	1687974	0.319152	293076	0.935358	1	0.715328	0.312889	0.944987	1	0.898691
Rabgap1l	1	0	1	0	1806	0	0	0	0	0	0	0	0	0	0	0	1	0	0	0	0	0	0	1	177	482	1541	1687974	0.247472	249914	0.618467	1	0.63278	0.356024	0.927426	1	0.850784
Rabgef1	1	0	1	0	38	0	0	0	0	0	0	0	0	0	0	0	0	1	0	0	0	0	0	1	50	94	1541	1687974	0.170749	128038	218624	1	0.468085	0.0822385	0.996524	1	0.955379
Rac3	1	0	1	0	263	0	0	0	0	0	0	0	0	0	0	0	0	0	0	0	1	0	0	1	2	353	1541	1687974	152857	341216	521574	1	0.994334	0.275517	0.958006	1	0.998176
Raf1	1	0	1	0	2804	0	0	0	0	0	0	0	0	0	0	0	0	0	0	1	0	0	0	1	34	693	1541	1687974	184777	173833	321204	1	0.950938	0.468892	0.867257	1	0.969437
Ranbp17	1	0	4	0	22204	0	0	0	0	0	0	0	0	0	0	0	0	0	1	2	1	0	0	1	27	1354	1541	1687974	12187	331641	404171	1	0.922591	0.0369211	0.991306	1	0.975652
Ranbp2	1	0	1	0	871	0	0	0	0	0	0	0	0	0	0	0	0	0	0	1	0	0	0	1	2	25	1541	1687974	108658	480014	521574	1	0.92	0.0225649	0.999744	1	0.998176
Ranbp3l	1	0	1	0	152	0	0	0	0	0	0	0	0	0	0	0	0	0	0	0	1	0	0	1	4	379	1541	1687974	840576	317815	267147	1	0.989446	0.292515	0.95233	1	0.996355
Rap1b	1	0	1	0	51	0	0	0	0	0	0	0	0	0	0	0	0	0	0	1	0	0	0	1	15	799	1541	1687974	481096	150774	725367	1	0.981227	0.5179	0.833926	1	0.986399
Rap1gap2	1	0	1	0	973	0	0	0	0	0	0	0	0	0	0	0	1	0	0	0	0	0	0	1	126	309	1541	1687974	0.222839	389788	0.8686	1	0.592233	0.245817	0.966973	1	0.891336
Rapgef1	1	0	1	0	153	0	0	0	0	0	0	0	0	0	0	0	0	0	0	1	0	0	0	1	378	853	1541	1687974	0.205116	14123	0.289687	1	0.556858	0.541101	0.816437	1	0.708131
Rassf2	1	0	1	0	2151	0	0	0	0	0	0	0	0	0	0	0	0	0	0	1	0	0	0	1	4	58	1541	1687974	128825	207373	267147	1	0.931034	0.0515733	0.998647	1	0.996355
Rbbp4	1	0	2	0	261	0	0	0	0	0	0	0	0	0	0	0	0	0	0	1	1	0	0	1	5	697	1541	1687974	650887	329958	214766	1	0.985704	0.133972	0.973176	1	0.995446
Rbfa	1	0	3	0	163	0	0	0	0	0	0	0	0	0	0	0	0	0	0	0	0	0	3	1	19	841	1541	1687974	142054	403691	573458	1	0.933743	0.0428595	0.992121	1	0.982804
Rbfox2	1	0	3	0	417	0	0	0	0	0	0	0	0	0	0	0	0	0	0	1	1	1	0	1	119	1555	1541	1687974	0.421197	218343	0.919651	1	0.787539	0.171194	0.944123	1	0.897051
Rbks	1	0	1	0	66	0	0	0	0	0	0	0	0	0	0	1	0	0	0	0	0	0	0	1	307	644	1541	1687974	0.190669	187057	0.356661	1	0.523292	0.444584	0.882084	1	0.755561
Rbm17	1	0	1	0	298	0	0	0	0	0	0	0	0	0	0	0	0	0	0	0	0	1	0	1	15	156	1541	1687974	0.939795	771835	725367	1	0.903846	0.132746	0.990777	1	0.986399
Rbm48	1	0	1	0	8252	0	0	0	0	0	0	0	0	0	0	0	0	0	0	0	0	0	1	1	5	22	1541	1687974	0.393939	545174	214766	1	0.772727	0.0198842	0.999801	1	0.995446
Rbmxl2	1	0	1	0	63	0	0	0	0	0	0	0	0	0	0	0	0	0	0	0	0	0	1	1	0	163	1541	1687974	148273	738709	1095.3	1	1	0.138271	0.989973	1	1
Rbpj	1	0	4	0	12407	0	0	0	0	0	0	0	0	0	0	0	0	0	0	1	1	1	1	1	93	1869	1541	1687974	0.489665	240263	117648	1	0.815332	0.0940209	0.970067	1	0.9186
Rbpms2	1	0	2	0	541	0	0	0	0	0	0	0	0	0	0	0	0	0	1	1	0	0	0	1	157	627	1541	1687974	0.190082	36679	0.697202	1	0.561902	0.112876	0.979547	1	0.866462
Rcan2	1	0	1	0	408	0	0	0	0	0	0	0	0	0	0	1	0	0	0	0	0	0	0	1	71	143	1541	1687974	0.182969	841953	154051	1	0.503497	0.122391	0.992189	1	0.937237
Rcn3	1	0	1	0	12598	0	0	0	0	0	0	0	0	0	0	0	0	0	1	0	0	0	0	1	23	473	1541	1687974	186187	254668	474158	1	0.951374	0.35071	0.929742	1	0.979221
Rd3	1	0	2	0	29	0	0	0	0	0	0	0	0	0	0	0	0	0	0	1	1	0	0	1	2	315	1541	1687974	714512	729971	521574	1	0.987342	0.0342005	0.996805	1	0.998176
Rdh7	1	0	1	0	25	0	0	0	0	0	0	0	0	0	0	0	0	0	0	0	0	1	0	1	2	101	1541	1687974	437662	119173	521574	1	0.980198	0.0880851	0.996004	1	0.998176
Reep1	1	0	1	0	66	0	0	0	0	0	0	0	0	0	0	0	0	0	0	0	1	0	0	1	63	152	1541	1687974	0.219133	792134	173582	1	0.585526	0.129573	0.991223	1	0.944107
Rela	1	0	1	0	126	0	0	0	0	0	0	0	0	0	0	0	0	0	0	1	0	0	0	1	4	85	1541	1687974	188692	141579	267147	1	0.952941	0.0746663	0.997142	1	0.996355
Ren1	1	0	1	0	633	0	0	0	0	0	0	0	0	0	0	0	0	0	0	0	1	0	0	1	49	475	1541	1687974	0.879652	253596	223076	1	0.896842	0.351895	0.929229	1	0.956252
Rest	1	0	2	0	8422	0	0	0	0	0	0	0	0	0	0	0	0	0	1	1	0	0	0	1	39	811	1541	1687974	0.987821	283583	280129	1	0.906135	0.169936	0.960801	1	0.965022
Rhob	1	0	1	0	4194	0	0	0	0	0	0	0	0	0	0	0	0	0	0	0	0	1	0	1	2	68	1541	1687974	294805	176921	521574	1	0.970588	0.0601927	0.998152	1	0.998176
Rilpl1	1	0	1	0	367	0	0	0	0	0	0	0	0	0	0	0	1	0	0	0	0	0	0	1	79	188	1541	1687974	0.216182	640529	138471	1	0.579787	0.157718	0.98686	1	0.930416
Rimbp3	1	0	1	0	57	0	0	0	0	0	0	0	0	0	0	0	0	0	0	0	0	1	0	1	21	433	1541	1687974	186601	278189	519102	1	0.951501	0.326555	0.939725	1	0.981011
Rin1	1	0	1	0	42	0	0	0	0	0	0	0	0	0	0	0	0	0	0	0	0	0	1	1	17	392	1541	1687974	208453	307278	640529	1	0.956633	0.300864	0.949393	1	0.9846
Rinl	1	0	2	0	52	0	0	0	0	0	0	0	0	0	0	0	0	0	0	0	0	1	1	1	56	446	1541	1687974	0.378661	515611	195241	1	0.764644	0.0634624	0.991695	1	0.95016
Ripk4	1	0	1	0	12	0	0	0	0	0	0	0	0	0	0	0	0	0	0	0	0	1	0	1	1	12	1541	1687974	1	995732	995732	1	0.916667	0.0108954	0.99994	1	0.999087
Ripply1	1	0	1	0	13	0	0	0	0	0	0	0	0	0	0	0	0	0	1	0	0	0	0	1	30	218	1541	1687974	0.658713	552423	363889	1	0.862385	0.180476	0.982646	1	0.972984
Rmnd5b	1	0	1	0	49	0	0	0	0	0	0	0	0	0	0	1	0	0	0	0	0	0	0	1	55	352	1541	1687974	0.580927	342186	198785	1	0.84375	0.274856	0.958219	1	0.951028
Rnase10	1	0	1	0	24	0	0	0	0	0	0	0	0	0	0	0	0	0	0	1	0	0	0	1	2	374	1541	1687974	161948	322062	521574	1	0.994652	0.289277	0.953442	1	0.998176
Rnaseh2c	1	0	1	0	126	0	0	0	0	0	0	0	0	0	0	0	0	0	0	0	0	1	0	1	1	266	1541	1687974	219917	452775	995732	1	0.996241	0.215617	0.974892	1	0.999087
RNaseP_nuc	1	0	2	0	679	0	0	0	0	0	0	0	0	0	0	0	0	0	0	1	0	0	1	1	2	664	1541	1687974	15059	346354	521574	1	0.993985	0.123916	0.976297	1	0.998176
Rnf10	1	0	1	0	3220	0	0	0	0	0	0	0	0	0	0	0	0	0	0	0	0	0	1	1	12	382	1541	1687974	287077	315319	905211	1	0.968586	0.29445	0.951658	1	0.989105
Rnf216	1	0	1	0	5534	0	0	0	0	0	0	0	0	0	0	0	0	0	0	1	0	0	0	1	50	166	1541	1687974	0.301397	725367	218624	1	0.698795	0.140628	0.989619	1	0.955379
Rnft2	1	0	1	0	15	0	0	0	0	0	0	0	0	0	0	0	0	0	0	1	0	0	0	1	16	541	1541	1687974	305534	222664	680313	1	0.970425	0.389803	0.911666	1	0.985499
Robo4	1	0	2	0	92	0	0	0	0	0	0	0	0	0	0	0	0	0	0	1	1	0	0	1	23	210	1541	1687974	0.433107	109478	474158	1	0.792948	0.0161811	0.998984	1	0.979221
RP23-113F14,4	1	0	1	0	140	0	0	0	0	0	0	0	0	0	0	0	0	0	0	0	0	1	0	1	6	318	1541	1687974	474069	37876	179558	1	0.981132	0.25199	0.965207	1	0.994537
RP23-175C13,2	1	0	1	0	2442	0	0	0	0	0	0	0	0	0	0	0	0	0	0	0	0	0	1	1	1	155	1541	1687974	128182	776812	995732	1	0.993548	0.131954	0.990889	1	0.999087
RP23-285C18,2	1	0	1	0	54	0	0	0	0	0	0	0	0	0	0	0	0	0	0	1	0	0	0	1	16	57	1541	1687974	0.322417	211004	680313	1	0.719298	0.050707	0.998693	1	0.985499
RP23-285C18,3	1	0	1	0	54	0	0	0	0	0	0	0	0	0	0	0	0	0	0	0	0	0	1	1	1	37	1541	1687974	306612	324753	995732	1	0.972973	0.0332146	0.999443	1	0.999087
RP23-299M19,1	1	0	1	0	73	0	0	0	0	0	0	0	0	0	0	0	0	0	0	0	0	0	1	1	0	568	1541	1687974	516455	212082	1095.3	1	1	0.404665	0.904146	1	1
RP23-302C16,2	1	0	1	0	1041	0	0	0	0	0	0	0	0	0	0	0	0	0	0	1	0	0	0	1	405	1064	1541	1687974	0.238796	113226	0.270379	1	0.619361	0.621547	0.746298	1	0.690886
RP23-326O5,2	1	0	1	0	288	0	0	0	0	0	0	0	0	0	0	0	0	0	0	0	1	0	0	1	0	235	1541	1687974	213727	512478	1095.3	1	1	0.193098	0.980037	1	1
RP23-32P19,2	1	0	2	0	34	0	0	0	0	0	0	0	0	0	0	0	0	0	0	1	0	1	0	1	34	100	1541	1687974	0.139785	229784	321204	1	0.4356	0.0039198	0.999882	1	0.969437
RP23-404J7,3	1	0	1	0	565	0	0	0	0	0	0	0	0	0	0	0	0	0	0	0	1	0	0	1	5	210	1541	1687974	37451	573458	214766	1	0.97619	0.174468	0.983819	1	0.995446
RP23-463F7,8	1	0	1	0	98	0	0	0	0	0	0	0	0	0	0	0	0	0	0	0	0	1	0	1	3	92	1541	1687974	270088	130818	353324	1	0.967391	0.0805611	0.996666	1	0.997265
RP24-117M7,1	1	0	1	0	291	0	0	0	0	0	0	0	0	0	0	0	0	0	0	0	0	0	1	1	1	1843	1541	1687974	152322	0.6537	995732	1	0.999457	0.814267	0.498575	1	0.999087
RP24-448C16,1	1	0	1	0	1369	0	0	0	0	0	0	0	0	0	0	0	0	0	0	1	0	0	0	1	13	253	1541	1687974	175642	476031	83611	1	0.948617	0.206251	0.977109	1	0.988202
RP24-98O8,1	1	0	1	0	42	0	0	0	0	0	0	0	0	0	0	0	0	0	0	0	0	0	1	1	0	399	1541	1687974	362818	301888	1095.3	1	1	0.305318	0.947785	1	1
Rpap3	1	0	1	0	62	0	0	0	0	0	0	0	0	0	0	0	0	0	0	0	0	0	1	1	1	809	1541	1687974	668678	148911	995732	1	0.998764	0.522283	0.830709	1	0.999087
Rpl12	1	0	1	0	11	0	0	0	0	0	0	0	0	0	0	0	0	0	0	1	0	0	0	1	16	287	1541	1687974	162112	419657	680313	1	0.944251	0.230514	0.971133	1	0.985499
Rpl12-ps1	1	0	1	0	185	0	0	0	0	0	0	0	0	0	0	0	0	0	0	0	0	1	0	1	0	579	1541	1687974	526455	208053	1095.3	1	1	0.410615	0.901032	1	1
Rpl14	1	0	1	0	518	0	0	0	0	0	0	0	0	0	0	0	0	0	0	0	0	1	0	1	0	18	1541	1687974	164545	665655	1095.3	1	1	0.0162985	0.999867	1	1
Rpl15-ps3	1	0	1	0	501	0	0	0	0	0	0	0	0	0	0	0	0	0	0	0	0	1	0	1	0	303	1541	1687974	275545	397504	1095.3	1	1	0.241674	0.96813	1	1
Rpl22l1	1	0	1	0	1911	0	0	0	0	0	0	0	0	0	0	0	0	0	0	0	0	1	0	1	6	44	1541	1687974	0.657228	273205	179558	1	0.863636	0.0393733	0.999215	1	0.994537
Rpl37a	1	0	1	0	311	0	0	0	0	0	0	0	0	0	0	0	0	0	0	0	1	0	0	1	4	481	1541	1687974	106674	250433	267147	1	0.991684	0.355436	0.927685	1	0.996355
Rpp14	1	0	1	0	17	0	0	0	0	0	0	0	0	0	0	0	0	0	1	0	0	0	0	1	20	113	1541	1687974	0.511533	106528	544928	1	0.823009	0.0980213	0.995034	1	0.981907
Rpp25	1	0	1	0	11	0	0	0	0	0	0	0	0	0	0	0	0	0	1	0	0	0	0	1	14	447	1541	1687974	288266	269478	776812	1	0.96868	0.33511	0.93629	1	0.9873
Rps19-ps8	1	0	1	0	212	0	0	0	0	0	0	0	0	0	0	0	0	0	0	0	1	0	0	1	4	587	1541	1687974	130177	205218	267147	1	0.993186	0.414906	0.898749	1	0.996355
Rps20	1	0	2	0	2429	0	0	0	0	0	0	0	0	0	0	0	0	0	0	0	0	0	2	1	11	116	1541	1687974	0.498069	198117	986761	1	0.819337	0.00522386	0.999817	1	0.990008
Rps24	1	0	1	0	15	0	0	0	0	0	0	0	0	0	0	0	0	0	0	0	0	1	0	1	4	93	1541	1687974	20643	129413	267147	1	0.956989	0.0814002	0.996595	1	0.996355
Rps26	1	0	1	0	67	0	0	0	0	0	0	0	0	0	0	0	0	0	0	0	0	0	1	1	10	278	1541	1687974	250315	433238	108446	1	0.964029	0.224165	0.97277	1	0.990912
Rps4x	1	0	1	0	393	0	0	0	0	0	0	0	0	0	0	0	0	1	0	0	0	0	0	1	38	166	1541	1687974	0.396325	725367	287482	1	0.771084	0.140628	0.989619	1	0.965903
Rps6-ps2	1	0	2	0	15096	0	0	0	0	0	0	0	0	0	0	0	0	0	0	0	0	2	0	1	0	1168	1541	1687974	556238	196913	1095.3	1	1	0.288623	0.907171	1	1
Rptor	1	0	1	0	222	0	0	0	0	0	0	0	0	0	0	1	0	0	0	0	0	0	0	1	82	342	1541	1687974	0.378806	352188	133411	1	0.760234	0.268204	0.960325	1	0.927872
Rpusd3	1	0	1	0	23	0	0	0	0	0	0	0	0	0	0	0	0	0	1	0	0	0	0	1	5	23	1541	1687974	0.411765	521574	214766	1	0.782609	0.0207786	0.999783	1	0.995446
Rrn3	1	0	1	0	120	0	0	0	0	0	0	0	0	0	0	0	0	0	0	0	1	0	0	1	8	1349	1541	1687974	151414	0.893066	135223	1	0.99407	0.708301	0.651225	1	0.992723
Rrp1b	1	0	1	0	81	0	0	0	0	0	0	0	0	0	0	0	0	0	0	1	0	0	0	1	22	192	1541	1687974	0.79021	627192	495613	1	0.885417	0.160788	0.986327	1	0.980116
Rtn4	1	0	1	0	1490	0	0	0	0	0	0	0	0	0	0	0	0	0	0	0	1	0	0	1	127	532	1541	1687974	0.380588	22643	0.861766	1	0.761278	0.384767	0.914132	1	0.890523
Runx3	1	0	1	0	24	0	0	0	0	0	0	0	0	0	0	0	0	0	0	0	1	0	0	1	16	532	1541	1687974	300452	22643	680313	1	0.969925	0.384767	0.914132	1	0.985499
Rybp	1	0	1	0	18	0	0	0	0	0	0	0	0	0	0	0	0	0	0	0	0	1	0	1	5	1497	1541	1687974	266863	0.804779	214766	1	0.99666	0.745196	0.603342	1	0.995446
S1pr3	1	0	1	0	17	0	0	0	0	0	0	0	0	0	0	0	0	0	0	0	1	0	0	1	1	27	1541	1687974	223967	444589	995732	1	0.962963	0.024348	0.999701	1	0.999087
Sall1	1	0	2	0	15096	0	0	0	0	0	0	0	0	0	0	0	0	0	0	0	0	0	2	1	63	1583	1541	1687974	11947	145293	173582	1	0.921988	0.423729	0.822544	1	0.944107
Sall4	1	0	2	0	32	0	0	0	0	0	0	0	0	0	0	0	0	0	0	0	2	0	0	1	145	851	1541	1687974	0.279315	270255	0.754862	1	0.688256	0.18291	0.955884	1	0.876008
Samd10	1	0	1	0	214	0	0	0	0	0	0	0	0	0	0	1	0	0	0	0	0	0	0	1	2	65	1541	1687974	281818	185075	521574	1	0.969231	0.0576151	0.998308	1	0.998176
Sbk1	1	0	2	0	535	0	0	0	0	0	0	0	0	0	0	0	0	0	0	2	0	0	0	1	53	652	1541	1687974	0.584791	352728	206272	1	0.844031	0.120307	0.97738	1	0.952766
SCARNA14	1	0	2	0	278	0	0	0	0	0	0	0	0	0	0	0	0	0	0	1	0	0	1	1	0	706	1541	1687974	336238	325753	1095.3	1	1	0.136745	0.972289	1	1
SCARNA21	1	0	1	0	1708	0	0	0	0	0	0	0	0	0	0	0	0	0	0	0	1	0	0	1	0	29	1541	1687974	264545	414033	1095.3	1	1	0.0261278	0.999656	1	1
Scarna3b	1	0	2	0	26	0	0	0	0	0	0	0	0	0	0	0	0	0	0	0	0	1	1	1	0	207	1541	1687974	98619	111064	1095.3	1	1	0.0157503	0.999025	1	1
Scd1	1	0	1	0	285	0	0	0	0	0	0	0	0	0	0	0	0	1	0	0	0	0	0	1	38	474	1541	1687974	113123	254131	287482	1	0.919831	0.351303	0.929486	1	0.965903
Scd2	1	0	1	0	1362	0	0	0	0	0	0	0	0	0	0	0	0	0	0	0	1	0	0	1	14	301	1541	1687974	194133	400145	776812	1	0.953488	0.240288	0.968511	1	0.9873
Scd3	1	0	2	0	3360	0	0	0	0	0	0	0	0	0	0	0	0	0	0	0	0	2	0	1	18	1161	1541	1687974	305472	1981	605141	1	0.969233	0.286276	0.908418	1	0.983701
Sdc1	1	0	1	0	303	0	0	0	0	0	0	0	0	0	0	0	0	0	0	0	0	1	0	1	14	220	1541	1687974	141908	547404	776812	1	0.936364	0.181971	0.982347	1	0.9873
Sde2	1	0	1	0	3270	0	0	0	0	0	0	0	0	0	0	0	0	0	0	0	0	0	1	1	16	785	1541	1687974	443309	153463	680313	1	0.979618	0.511695	0.838411	1	0.985499
Sdk1	1	0	1	0	67	0	0	0	0	0	0	0	0	0	0	1	0	0	0	0	0	0	0	1	46	213	1541	1687974	0.420233	565385	237593	1	0.784038	0.176726	0.983383	1	0.958874
Sec23a	1	0	1	0	92	0	0	0	0	0	0	0	0	0	0	0	0	0	0	0	0	1	0	1	33	155	1541	1687974	0.425982	776812	330908	1	0.787097	0.131954	0.990889	1	0.970322
Sec61a2	1	0	1	0	806	0	0	0	0	0	0	0	0	0	0	0	0	0	0	0	0	1	0	1	8	190	1541	1687974	213356	63379	135223	1	0.957895	0.159254	0.986595	1	0.992723
Sema4d	1	0	1	0	22	0	0	0	0	0	0	0	0	0	0	1	0	0	0	0	0	0	0	1	74	141	1541	1687974	0.173108	853887	147814	1	0.475177	0.120787	0.992397	1	0.934673
Sema4f	1	0	2	0	857	0	0	0	0	0	0	0	0	0	0	0	0	0	0	0	0	0	2	1	3	568	1541	1687974	872657	404883	353324	1	0.989465	0.0958538	0.984187	1	0.997265
37135	1	0	1	0	6610	0	0	0	0	0	0	0	0	0	0	0	0	0	0	1	0	0	0	1	71	659	1541	1687974	0.842731	1828	154051	1	0.892261	0.452141	0.877591	1	0.937237
Serp2	1	0	2	0	962	0	0	0	0	0	0	0	0	0	0	0	0	0	0	0	1	1	0	1	43	1962	1541	1687974	216783	117228	254131	1	0.956648	0.534667	0.733018	1	0.961504
Serpini1	1	0	2	0	360	0	0	0	0	0	0	0	0	0	0	0	0	0	0	0	0	0	2	1	5	507	1541	1687974	473483	453587	214766	1	0.980373	0.0791328	0.988288	1	0.995446
Setd4	1	0	1	0	210	0	0	0	0	0	0	0	0	0	0	0	0	0	0	0	0	1	0	1	9	151	1541	1687974	150949	797376	120363	1	0.940397	0.128778	0.991333	1	0.991817
Setx	1	0	1	0	359	0	0	0	0	0	0	0	0	0	0	0	0	0	0	0	1	0	0	1	90	710	1541	1687974	0.716477	169671	121565	1	0.873239	0.477074	0.862018	1	0.921119
Sez6	1	0	1	0	14	0	0	0	0	0	0	0	0	0	0	0	0	0	0	1	0	0	0	1	50	487	1541	1687974	0.883869	247349	218624	1	0.897331	0.358958	0.926129	1	0.955379
Sez6l	1	0	1	0	21	0	0	0	0	0	0	0	0	0	0	0	0	0	0	0	1	0	0	1	34	130	1541	1687974	0.346841	926084	321204	1	0.738462	0.111913	0.993494	1	0.969437
Sf3b2	1	0	1	0	1616	0	0	0	0	0	0	0	0	0	0	0	0	0	0	0	1	0	0	1	2	30	1541	1687974	130303	400277	521574	1	0.933333	0.0270165	0.999632	1	0.998176
Sfrs18	1	0	1	0	30	0	0	0	0	0	0	0	0	0	1	0	0	0	0	0	0	0	0	1	8	33	1541	1687974	0.371493	363999	135223	1	0.757576	0.0296777	0.999555	1	0.992723
Sfxn5	1	0	1	0	504	0	0	0	0	0	0	0	0	0	0	1	0	0	0	0	0	0	0	1	124	389	1541	1687974	0.285034	309647	0.882598	1	0.681234	0.298946	0.950076	1	0.892966
Sgcd	1	0	1	0	793	0	0	0	0	0	0	0	0	0	0	0	0	0	0	1	0	0	0	1	27	79	1541	1687974	0.265347	152318	404171	1	0.658228	0.0695836	0.997522	1	0.975652
Sh3bp4	1	0	1	0	73	0	0	0	0	0	0	0	0	0	0	0	0	0	0	0	1	0	0	1	162	936	1541	1687974	0.524985	128708	0.675697	1	0.826923	0.574606	0.789096	1	0.862516
Sh3pxd2a	1	0	1	0	3216	0	0	0	0	0	0	0	0	0	0	0	1	0	0	0	0	0	0	1	566	1066	1541	1687974	0.171203	113013	0.193483	1	0.469043	0.622237	0.745627	1	0.596423
Shank1	1	0	1	0	161	0	0	0	0	0	0	0	0	0	0	0	0	0	0	0	1	0	0	1	52	424	1541	1687974	0.74001	284092	210231	1	0.877358	0.320997	0.941898	1	0.953636
Shank2	1	0	1	0	12	0	0	0	0	0	0	0	0	0	0	0	0	0	0	0	1	0	0	1	66	134	1541	1687974	0.184431	89846	165704	1	0.507463	0.11515	0.993104	1	0.941525
She	1	0	1	0	201	0	0	0	0	0	0	0	0	0	0	0	0	0	0	0	1	0	0	1	78	1301	1541	1687974	151449	0.926013	140244	1	0.940046	0.695224	0.667044	1	0.931266
Shmt1	1	0	2	0	533	0	0	0	0	0	0	0	0	0	0	0	0	0	0	0	0	1	1	1	27	78	1541	1687974	0.137234	294512	404171	1	0.427515	0.00241669	0.999943	1	0.975652
Shroom3	1	0	2	0	182	0	0	0	0	0	0	0	0	0	0	1	1	0	0	0	0	0	0	1	288	732	1541	1687974	0.121006	314184	0.380182	1	0.367912	0.144827	0.969638	1	0.768783
Siah1a	1	0	1	0	28	0	0	0	0	0	0	0	0	0	0	0	0	0	0	0	1	0	0	1	10	203	1541	1687974	182808	593223	108446	1	0.950739	0.169175	0.984816	1	0.990912
Siglec5	1	0	1	0	19	0	0	0	0	0	0	0	0	0	0	0	0	0	0	1	0	0	0	1	13	412	1541	1687974	285982	292365	83611	1	0.968447	0.313516	0.944752	1	0.988202
Sik1	1	0	2	0	141	0	0	0	0	0	0	0	0	0	0	0	0	0	0	0	1	1	0	1	11	1471	1541	1687974	631103	156355	986761	1	0.9851	0.388357	0.847185	1	0.990008
Sip1	1	0	1	0	92	0	0	0	0	0	0	0	0	0	0	0	0	0	0	0	1	0	0	1	5	102	1541	1687974	181996	118005	214766	1	0.95098	0.0889172	0.995927	1	0.995446
Sirt2	1	0	2	0	52	0	0	0	0	0	0	0	0	0	0	0	0	0	0	0	0	1	1	1	68	476	1541	1687974	0.332914	483121	160838	1	0.734694	0.0710272	0.990105	1	0.939807
Six1	1	0	1	0	140	0	0	0	0	0	0	0	0	0	0	0	0	0	0	0	0	0	1	1	56	1270	1541	1687974	205818	0.948614	195241	1	0.955906	0.686469	0.677319	1	0.95016
Six6	1	0	1	0	140	0	0	0	0	0	0	0	0	0	0	0	0	0	0	0	0	1	0	1	0	314	1541	1687974	285545	383583	1095.3	1	1	0.249253	0.965996	1	1
Skil	1	0	1	0	58	0	0	0	0	0	0	0	0	0	0	0	0	0	0	1	0	0	0	1	25	196	1541	1687974	0.71025	614398	436376	1	0.872449	0.163848	0.985786	1	0.977435
Skiv2l2	1	0	1	0	53	0	0	0	0	0	0	0	0	0	0	0	0	0	0	0	0	1	0	1	5	408	1541	1687974	727451	29523	214766	1	0.987745	0.311004	0.945692	1	0.995446
Skor2	1	0	1	0	288	0	0	0	0	0	0	0	0	0	0	0	0	0	0	0	1	0	0	1	0	231	1541	1687974	210091	521348	1095.3	1	1	0.190146	0.980665	1	1
Slc10a1	1	0	2	0	91	0	0	0	0	0	0	0	0	0	0	0	0	0	0	0	2	0	0	1	1	24	1541	1687974	104329	954415	995732	1	0.918403	0.000236404	0.999998	1	0.999087
Slc1a3	1	0	1	0	152	0	0	0	0	0	0	0	0	0	0	0	0	0	0	1	0	0	0	1	63	517	1541	1687974	0.744994	232998	173582	1	0.878143	0.376282	0.918194	1	0.944107
Slc22a17	1	0	1	0	320	0	0	0	0	0	0	0	0	0	0	0	0	1	0	0	0	0	0	1	21	60	1541	1687974	0.25894	200472	519102	1	0.65	0.0533035	0.998554	1	0.981011
Slc23a2	1	0	1	0	2151	0	0	0	0	0	0	0	0	0	0	0	0	0	0	0	0	1	0	1	50	160	1541	1687974	0.29051	752552	218624	1	0.6875	0.135908	0.990321	1	0.955379
Slc25a39	1	0	1	0	203	0	0	0	0	0	0	0	0	0	0	0	0	0	0	1	0	0	0	1	33	97	1541	1687974	0.266685	124082	330908	1	0.659794	0.0847487	0.996305	1	0.970322
Slc28a1	1	0	1	0	414	0	0	0	0	0	0	0	0	0	0	0	0	0	0	0	0	1	0	1	196	731	1541	1687974	0.338927	164798	0.558544	1	0.731874	0.487008	0.855486	1	0.836152
Slc2a1	1	0	1	0	763	0	0	0	0	0	0	0	0	0	0	0	0	0	0	1	0	0	0	1	35	527	1541	1687974	136519	228578	312053	1	0.933586	0.381952	0.915493	1	0.968552
Slc30a1	1	0	2	0	29	0	0	0	0	0	0	0	0	0	0	0	0	0	0	0	0	1	1	1	1	396	1541	1687974	171472	580697	995732	1	0.994956	0.0515236	0.993989	1	0.999087
Slc35b4	1	0	1	0	40	0	0	0	0	0	0	0	0	0	0	0	0	0	0	1	0	0	0	1	41	349	1541	1687974	0.772174	345126	266497	1	0.882521	0.272866	0.958855	1	0.963261
Slc35e1	1	0	1	0	15	0	0	0	0	0	0	0	0	0	0	0	0	0	0	1	0	0	0	1	2	69	1541	1687974	299134	174361	521574	1	0.971014	0.0610503	0.998099	1	0.998176
Slc38a10	1	0	1	0	18	0	0	0	0	0	0	0	0	0	0	0	0	0	0	0	1	0	0	1	14	485	1541	1687974	312766	248368	776812	1	0.971134	0.357786	0.926649	1	0.9873
Slc38a5	1	0	1	0	40	0	0	0	0	0	0	0	0	0	0	0	0	0	0	0	0	1	0	1	3	548	1541	1687974	160733	21982	353324	1	0.994526	0.393691	0.909734	1	0.997265
Slc38a9	1	0	1	0	53	0	0	0	0	0	0	0	0	0	0	0	0	0	0	0	0	0	1	1	7	415	1541	1687974	531498	290252	154268	1	0.983133	0.315394	0.944043	1	0.99363
Slc44a1	1	0	1	0	538	0	0	0	0	0	0	0	0	0	0	0	1	0	0	0	0	0	0	1	124	384	1541	1687974	0.281371	313677	0.882598	1	0.677083	0.295738	0.951208	1	0.892966
Slc4a1	1	0	1	0	552	0	0	0	0	0	0	0	0	0	0	0	0	0	0	0	0	1	0	1	4	769	1541	1687974	170532	156655	267147	1	0.994798	0.504507	0.843508	1	0.996355
Slc52a3	1	0	1	0	32	0	0	0	0	0	0	0	0	0	0	0	0	0	0	0	0	0	1	1	28	760	1541	1687974	245907	15851	389788	1	0.963158	0.500417	0.846362	1	0.974762
Slc5a10	1	0	1	0	443	0	0	0	0	0	0	0	0	0	0	0	0	0	0	0	0	1	0	1	36	138	1541	1687974	0.347771	872437	303409	1	0.73913	0.118376	0.992704	1	0.967668
Slc6a6	1	0	2	0	1197	0	0	0	0	0	0	0	0	0	0	0	0	0	0	1	1	0	0	1	363	1172	1541	1687974	0.153716	196241	0.301654	1	0.476477	0.289964	0.906456	1	0.717897
Slc9a9	1	0	1	0	231	0	0	0	0	0	0	0	0	0	0	0	0	0	0	1	0	0	0	1	11	35	1541	1687974	0.287469	343258	986761	1	0.685714	0.0314477	0.999501	1	0.990008
Smad2	1	0	1	0	288	0	0	0	0	0	0	0	0	0	0	0	0	0	0	0	0	0	1	1	1	403	1541	1687974	33314	298892	995732	1	0.997519	0.307851	0.946858	1	0.999087
Smarcad1	1	0	1	0	191	0	0	0	0	0	0	0	0	0	0	0	0	0	0	0	1	0	0	1	168	1797	1541	1687974	0.971878	0.670433	0.651579	1	0.906511	0.806293	0.511829	1	0.857804
Smcr8	1	0	2	0	533	0	0	0	0	0	0	0	0	0	0	0	0	0	0	1	1	0	0	1	10	40	1541	1687974	0.189062	573601	108446	1	0.5625	0.000650337	0.999992	1	0.990912
Smoc1	1	0	2	0	91	0	0	0	0	0	0	0	0	0	0	0	0	0	0	2	0	0	0	1	6	31	1541	1687974	0.242779	739595	179558	1	0.650364	0.000392746	0.999996	1	0.994537
Smyd3	1	0	1	0	763	0	0	0	0	0	0	0	0	0	0	1	0	0	0	0	0	0	0	1	299	557	1541	1687974	0.169326	216269	0.3662	1	0.463196	0.398654	0.907232	1	0.7611
Snai1	1	0	1	0	3688	0	0	0	0	0	0	0	0	0	0	0	0	0	0	0	0	1	0	1	17	236	1541	1687974	125518	510307	640529	1	0.927966	0.193835	0.979879	1	0.9846
Sncg	1	0	1	0	12	0	0	0	0	0	0	0	0	0	0	0	0	0	0	0	0	0	1	1	5	579	1541	1687974	103226	208053	214766	1	0.991364	0.410615	0.901032	1	0.995446
snoR38	1	0	3	0	554	0	0	0	0	0	0	0	0	0	0	0	0	0	0	0	0	1	2	1	0	304	1541	1687974	980968	111656	1095.3	1	1	0.00289295	0.999802	1	1
SNORA13	1	0	2	0	29	0	0	0	0	0	0	0	0	0	0	0	0	0	0	1	1	0	0	1	2	339	1541	1687974	768934	678307	521574	1	0.988235	0.0390512	0.996082	1	0.998176
SNORA17	1	0	32	0	22178	0	0	0	0	0	0	0	0	0	0	0	0	0	0	9	10	4	9	1	21	33084	1541	1687974	488463	106272	519102	1	0.979887	0.395132	0.672249	1	0.981011
SNORA25	1	0	3	0	2203	0	0	0	0	0	0	0	0	0	0	0	0	0	0	2	1	0	0	1	0	641	1541	1687974	206806	529628	1095.3	1	1	0.0216517	0.996935	1	1
SNORA31	1	0	1	0	11	0	0	0	0	0	0	0	0	0	0	0	0	0	0	0	0	1	0	1	0	406	1541	1687974	369182	296684	1095.3	1	1	0.309745	0.946159	1	1
SNORA40	1	0	1	0	14	0	0	0	0	0	0	0	0	0	0	0	0	1	0	0	0	0	0	1	3	1053	1541	1687974	308827	114408	353324	1	0.997151	0.617725	0.749992	1	0.997265
SNORA63	1	0	1	0	1174	0	0	0	0	0	0	0	0	0	0	0	0	0	0	0	1	0	0	1	0	844	1541	1687974	767364	142736	1095.3	1	1	0.537313	0.819371	1	1
Snora65	1	0	1	0	11	0	0	0	0	0	0	0	0	0	0	0	0	0	0	1	0	0	0	1	0	282	1541	1687974	256455	427095	1095.3	1	1	0.226993	0.972048	1	1
SNORA70	1	0	2	0	147	0	0	0	0	0	0	0	0	0	0	0	0	0	0	1	1	0	0	1	8	3759	1541	1687974	220994	0.611886	135223	1	0.995748	0.857015	0.333361	1	0.992723
SNORA71	1	0	2	0	11591	0	0	0	0	0	0	0	0	0	0	0	0	0	0	2	0	0	0	1	3	2195	1541	1687974	337189	104785	353324	1	0.997268	0.595219	0.675626	1	0.997265
SNORA79	1	0	1	0	15	0	0	0	0	0	0	0	0	0	0	0	0	0	0	0	1	0	0	1	1	165	1541	1687974	136446	729761	995732	1	0.993939	0.139843	0.989738	1	0.999087
SNORA81	1	0	1	0	1490	0	0	0	0	0	0	0	0	0	0	0	0	0	0	0	1	0	0	1	0	374	1541	1687974	340091	322062	1095.3	1	1	0.289277	0.953442	1	1
SNORD103	1	0	1	0	184	0	0	0	0	0	0	0	0	0	0	0	0	0	0	1	0	0	0	1	0	1238	1541	1687974	1125.55	0.973132	1095.3	1	1	0.677167	0.687968	1	1
Snord11	1	0	1	0	64	0	0	0	0	0	0	0	0	0	0	0	0	0	0	0	0	0	1	1	0	240	1541	1687974	218273	501806	1095.3	1	1	0.196773	0.979241	1	1
SNORD11B	1	0	1	0	64	0	0	0	0	0	0	0	0	0	0	0	0	0	0	0	0	0	1	1	0	240	1541	1687974	218273	501806	1095.3	1	1	0.196773	0.979241	1	1
Snord1a	1	0	3	0	554	0	0	0	0	0	0	0	0	0	0	0	0	0	0	0	0	1	2	1	0	277	1541	1687974	893871	122535	1095.3	1	1	0.00222877	0.999861	1	1
Snord1b	1	0	3	0	554	0	0	0	0	0	0	0	0	0	0	0	0	0	0	0	0	1	2	1	0	290	1541	1687974	935806	117044	1095.3	1	1	0.0025352	0.999835	1	1
Snord1c	1	0	3	0	554	0	0	0	0	0	0	0	0	0	0	0	0	0	0	0	0	1	2	1	1	302	1541	1687974	885924	112395	995732	1	0.990099	0.00284005	0.999807	1	0.999087
SNORD22	1	0	2	0	2115	0	0	0	0	0	0	0	0	0	0	0	0	0	0	0	0	0	2	1	0	181	1541	1687974	862381	127009	1095.3	1	1	0.0122312	0.999336	1	1
SNORD62	1	0	1	0	51	0	0	0	0	0	0	0	0	0	0	0	0	0	0	1	0	0	0	1	0	250	1541	1687974	227364	481741	1095.3	1	1	0.204074	0.977609	1	1
SNORD63	1	0	1	0	149	0	0	0	0	0	0	0	0	0	0	0	0	0	0	0	1	0	0	1	0	1354	1541	1687974	1231	0.889768	1095.3	1	1	0.709631	0.649585	1	1
Snord70	1	0	1	0	64	0	0	0	0	0	0	0	0	0	0	0	0	0	0	0	0	0	1	1	0	240	1541	1687974	218273	501806	1095.3	1	1	0.196773	0.979241	1	1
SNORD70	1	0	1	0	64	0	0	0	0	0	0	0	0	0	0	0	0	0	0	0	0	0	1	1	0	254	1541	1687974	231	474158	1095.3	1	1	0.206976	0.976942	1	1
SNORD79	1	0	1	0	137	0	0	0	0	0	0	0	0	0	0	0	0	0	0	1	0	0	0	1	2	307	1541	1687974	132944	392327	521574	1	0.993485	0.244439	0.96736	1	0.998176
Snord85	1	0	1	0	184	0	0	0	0	0	0	0	0	0	0	0	0	0	0	1	0	0	0	1	0	1235	1541	1687974	1122.82	0.975496	1095.3	1	1	0.676281	0.688969	1	1
SNORD88	1	0	1	0	161	0	0	0	0	0	0	0	0	0	0	0	0	0	0	0	0	0	1	1	0	352	1541	1687974	320091	342186	1095.3	1	1	0.274856	0.958219	1	1
snoU54	1	0	2	0	2429	0	0	0	0	0	0	0	0	0	0	0	0	0	0	0	0	0	2	1	2	88	1541	1687974	199773	261083	521574	1	0.955062	0.00305756	0.999919	1	0.998176
Socs7	1	0	1	0	28	0	0	0	0	0	0	0	0	0	0	0	0	0	0	0	1	0	0	1	37	293	1541	1687974	0.718206	411066	29523	1	0.87372	0.234718	0.970021	1	0.966785
Sod1	1	0	1	0	261	0	0	0	0	0	0	0	0	0	0	0	0	0	0	1	0	0	0	1	1	399	1541	1687974	329835	301888	995732	1	0.997494	0.305318	0.947785	1	0.999087
Sorbs2	1	0	1	0	81	0	0	0	0	0	0	0	0	0	0	1	0	0	0	0	0	0	0	1	5	14	1541	1687974	0.251337	854493	214766	1	0.642857	0.0126997	0.999919	1	0.995446
Sorl1	1	0	1	0	58	0	0	0	0	0	0	0	0	0	0	0	0	0	0	0	0	0	1	1	203	1414	1541	1687974	0.632962	0.852016	0.539293	1	0.856436	0.72512	0.630014	1	0.830825
Sox13	1	0	1	0	51	0	0	0	0	0	0	0	0	0	0	1	0	0	0	0	0	0	0	1	150	790	1541	1687974	0.478529	152491	0.729717	1	0.810127	0.51392	0.836811	1	0.872018
Spag16	1	0	1	0	13	0	0	0	0	0	0	0	0	0	0	0	1	0	0	0	0	0	0	1	12	43	1541	1687974	0.323817	279544	905211	1	0.72093	0.0384959	0.99925	1	0.989105
Spats1	1	0	1	0	170	0	0	0	0	0	0	0	0	0	0	0	1	0	0	0	0	0	0	1	407	1150	1541	1687974	0.256828	104759	0.269051	1	0.646087	0.650141	0.717415	1	0.689625
Spc24	1	0	1	0	17	0	0	0	0	0	0	0	0	0	0	0	0	0	0	1	0	0	0	1	6	167	1541	1687974	249031	721026	179558	1	0.964072	0.141412	0.9895	1	0.994537
Speg	1	0	1	0	70	0	0	0	0	0	0	0	0	0	0	0	0	0	0	1	0	0	0	1	32	129	1541	1687974	0.365619	933257	341216	1	0.751938	0.111102	0.99359	1	0.971209
Spg20	1	0	1	0	121	0	0	0	0	0	0	0	0	0	0	0	0	0	0	1	0	0	0	1	8	34	1541	1687974	0.382716	353324	135223	1	0.764706	0.0305631	0.999528	1	0.992723
Spic	1	0	1	0	25	0	0	0	0	0	0	0	0	0	0	0	0	0	0	1	0	0	0	1	17	591	1541	1687974	314248	203829	640529	1	0.971235	0.417039	0.897602	1	0.9846
Spink2	1	0	1	0	210	0	0	0	0	0	0	0	0	0	0	0	0	0	0	0	1	0	0	1	2	901	1541	1687974	390087	133707	521574	1	0.99778	0.560786	0.800682	1	0.998176
Spock3	1	0	1	0	14	0	0	0	0	0	0	0	0	0	0	0	0	0	0	0	0	0	1	1	6	37	1541	1687974	0.552906	324753	179558	1	0.837838	0.0332146	0.999443	1	0.994537
Sppl2a	1	0	1	0	4132	0	0	0	0	0	0	0	0	0	0	0	0	0	0	0	1	0	0	1	11	99	1541	1687974	0.81163	121578	986761	1	0.888889	0.0864184	0.996156	1	0.990008
Spred2	1	0	2	0	1665	0	0	0	0	0	0	0	0	0	0	1	0	0	0	0	1	0	0	1	139	735	1541	1687974	0.251652	312902	0.787423	1	0.657533	0.145766	0.969324	1	0.88082
Spry4	1	0	1	0	329	0	0	0	0	0	0	0	0	0	0	0	0	0	0	0	0	1	0	1	32	458	1541	1687974	129737	263007	341216	1	0.930131	0.341755	0.933546	1	0.971209
Ssbp3	1	0	3	0	723	0	0	0	0	0	0	0	0	0	0	0	0	0	0	2	1	0	0	1	129	1111	1541	1687974	0.277629	305593	0.848416	1	0.690545	0.0828832	0.980166	1	0.888898
Ssxb10	1	0	1	0	40	0	0	0	0	0	0	0	0	0	0	0	0	0	0	1	0	0	0	1	0	174	1541	1687974	158273	692036	1095.3	1	1	0.146882	0.988649	1	1
St14	1	0	2	0	697	0	0	0	0	0	0	0	0	0	0	2	0	0	0	0	0	0	0	1	106	226	1541	1687974	0.101477	101731	103233	1	0.281933	0.0185624	0.998747	1	0.907762
St3gal3	1	0	1	0	310	0	0	0	0	0	0	0	0	0	0	0	1	0	0	0	0	0	0	1	108	177	1541	1687974	0.148936	680313	101323	1	0.389831	0.149216	0.988275	1	0.906106
St6gal1	1	0	1	0	135	0	0	0	0	0	0	0	0	0	0	0	1	0	0	0	0	0	0	1	35	117	1541	1687974	0.303289	102889	312053	1	0.700855	0.101309	0.994689	1	0.968552
St6galnac2	1	0	3	0	554	0	0	0	0	0	0	0	0	0	0	0	0	0	0	2	1	0	0	1	32	394	1541	1687974	0.396041	861569	341216	1	0.775599	0.0059283	0.999478	1	0.971209
St8sia1	1	0	1	0	44	0	0	0	0	0	0	0	0	0	0	0	0	0	0	0	1	0	0	1	55	360	1541	1687974	0.594126	334584	198785	1	0.847222	0.280133	0.956504	1	0.951028
Stat2	1	0	1	0	27	0	0	0	0	0	0	0	0	0	0	0	0	0	0	1	0	0	0	1	31	77	1541	1687974	0.225373	156269	352188	1	0.597403	0.0678832	0.997643	1	0.972096
Stat3	1	0	1	0	63	0	0	0	0	0	0	0	0	0	0	0	1	0	0	0	0	0	0	1	4	106	1541	1687974	235255	113557	267147	1	0.962264	0.0922384	0.995612	1	0.996355
Stk17b	1	0	1	0	830	0	0	0	0	0	0	0	0	0	0	0	0	1	0	0	0	0	0	1	2	156	1541	1687974	675758	771835	521574	1	0.987179	0.132746	0.990777	1	0.998176
Stoml1	1	0	2	0	13366	0	0	0	0	0	0	0	0	0	0	0	0	0	0	0	0	0	2	1	21	1138	1541	1687974	256849	202103	519102	1	0.963434	0.278558	0.912465	1	0.981011
Ston1	1	0	1	0	297	0	0	0	0	0	0	0	0	0	0	1	0	0	0	0	0	0	0	1	103	197	1541	1687974	0.173794	611281	106237	1	0.477157	0.164611	0.985649	1	0.910251
Stra13	1	0	1	0	263	0	0	0	0	0	0	0	0	0	0	0	0	0	0	0	0	1	0	1	0	352	1541	1687974	320091	342186	1095.3	1	1	0.274856	0.958219	1	1
Stra8	1	0	1	0	501	0	0	0	0	0	0	0	0	0	0	0	0	0	1	0	0	0	0	1	15	118	1541	1687974	0.711017	102018	725367	1	0.872881	0.102129	0.994601	1	0.986399
Strap	1	0	1	0	791	0	0	0	0	0	0	0	0	0	0	0	0	0	0	0	1	0	0	1	7	458	1541	1687974	586556	263007	154268	1	0.984716	0.341755	0.933546	1	0.99363
Stx16	1	0	1	0	52	0	0	0	0	0	0	0	0	0	0	0	0	0	0	1	0	0	0	1	12	47	1541	1687974	0.353869	255804	905211	1	0.744681	0.0420007	0.999106	1	0.989105
Stxbp1	1	0	1	0	11	0	0	0	0	0	0	0	0	0	0	0	0	0	0	0	1	0	0	1	10	236	1541	1687974	212511	510307	108446	1	0.957627	0.193835	0.979879	1	0.990912
Sulf2	1	0	1	0	180	0	0	0	0	0	0	0	0	0	0	0	0	0	0	0	0	1	0	1	329	1413	1541	1687974	0.390348	0.852618	0.332818	1	0.767162	0.724869	0.630338	1	0.740535
Sult1c2	1	0	1	0	1503	0	0	0	0	0	0	0	0	0	0	0	0	0	0	0	0	1	0	1	0	3	1541	1687974	281818	388657	1095.3	1	1	0.00273504	0.999996	1	1
Sv2c	1	0	1	0	126	0	0	0	0	0	0	0	0	0	0	0	0	0	0	1	0	0	0	1	18	178	1541	1687974	0.894525	676494	605141	1	0.898876	0.149992	0.98815	1	0.983701
Swsap1	1	0	1	0	169	0	0	0	0	0	0	0	0	0	0	0	0	0	0	0	1	0	0	1	7	41	1541	1687974	0.526248	293147	154268	1	0.829268	0.0367387	0.999317	1	0.99363
Syde2	1	0	1	0	291	0	0	0	0	0	0	0	0	0	0	0	0	0	0	0	0	0	1	1	8	51	1541	1687974	0.573513	23578	135223	1	0.843137	0.0454928	0.99895	1	0.992723
Syf2	1	0	1	0	24	0	0	0	0	0	0	0	0	0	0	0	0	0	0	0	0	0	1	1	0	493	1541	1687974	448273	244339	1095.3	1	1	0.362461	0.924563	1	1
Sync	1	0	2	0	261	0	0	0	0	0	0	0	0	0	0	0	0	0	0	0	0	1	1	1	20	697	1541	1687974	16515	329958	544928	1	0.943435	0.133972	0.973176	1	0.981907
Syngr4	1	0	1	0	15	0	0	0	0	0	0	0	0	0	0	0	0	0	0	1	0	0	0	1	9	27	1541	1687974	0.270729	444589	120363	1	0.666667	0.024348	0.999701	1	0.991817
Synj2	1	0	1	0	83	0	0	0	0	0	0	0	0	0	0	1	0	0	0	0	0	0	0	1	117	220	1541	1687974	0.170872	547404	0.935358	1	0.468182	0.181971	0.982347	1	0.898691
Synpo2	1	0	1	0	66	0	0	0	0	0	0	0	0	0	0	0	0	0	0	0	0	1	0	1	33	125	1541	1687974	0.343587	963098	330908	1	0.736	0.107849	0.993967	1	0.970322
Syt1	1	0	1	0	12716	0	0	0	0	0	0	0	0	0	0	0	0	0	0	0	0	1	0	1	8	148	1541	1687974	166218	813528	135223	1	0.945946	0.126388	0.991659	1	0.992723
Syt3	1	0	1	0	102	0	0	0	0	0	0	0	0	0	0	0	0	0	0	0	0	0	1	1	13	142	1541	1687974	0.986121	847878	83611	1	0.908451	0.12159	0.992294	1	0.988202
Szt2	1	0	1	0	74	0	0	0	0	0	0	0	0	0	0	0	0	0	0	0	0	0	1	1	8	21	1541	1687974	0.236813	571012	135223	1	0.619048	0.018989	0.999819	1	0.992723
Tacr1	1	0	1	0	424	0	0	0	0	0	0	0	0	0	0	0	0	0	0	1	0	0	0	1	4	247	1541	1687974	547894	48759	267147	1	0.983806	0.201891	0.978104	1	0.996355
Tardbp	1	0	1	0	11	0	0	0	0	0	0	0	0	0	0	0	0	0	0	1	0	0	0	1	12	201	1541	1687974	151089	599122	905211	1	0.940299	0.167656	0.985096	1	0.989105
Tat	1	0	1	0	40	0	0	0	0	0	0	0	0	0	0	0	0	0	0	0	0	0	1	1	0	114	1541	1687974	103727	105595	1095.3	1	1	0.0988444	0.994949	1	1
Tax1bp3	1	0	2	0	193	0	0	0	0	0	0	0	0	0	0	0	0	2	0	0	0	0	0	1	1	6	1541	1687974	0.264069	377072	995732	1	0.694444	1.49376	1	1	0.999087
Tbc1d13	1	0	1	0	59357	0	0	0	0	0	0	0	0	0	0	0	0	1	0	0	0	0	0	1	100	556	1541	1687974	0.50504	216658	109421	1	0.820144	0.398105	0.907511	1	0.912748
Tbl1xr1	1	0	2	0	3914	0	0	0	0	0	0	0	0	0	0	0	0	0	0	1	1	0	0	1	251	673	1541	1687974	0.127648	341723	0.436203	1	0.393183	0.12664	0.975466	1	0.7952
Tbx20	1	0	2	0	847	0	0	0	0	0	0	0	0	0	0	0	1	0	0	0	1	0	0	1	28	452	1541	1687974	0.766141	508768	389788	1	0.879944	0.0649524	0.99139	1	0.974762
Tcea3	1	0	1	0	80	0	0	0	0	0	0	0	0	0	0	0	0	1	0	0	0	0	0	1	53	137	1541	1687974	0.23472	8788	206272	1	0.613139	0.11757	0.992805	1	0.952766
Tceanc	1	0	1	0	11	0	0	0	0	0	0	0	0	0	0	1	0	0	0	0	0	0	0	1	272	538	1541	1687974	0.17978	223905	0.402538	1	0.494424	0.388129	0.912491	1	0.780097
Tcf7l2	1	0	1	0	86	0	0	0	0	0	0	0	0	0	0	0	0	0	0	1	0	0	0	1	48	386	1541	1687974	0.72973	312053	227714	1	0.875648	0.297023	0.950756	1	0.957125
Tcp11l1	1	0	1	0	841	0	0	0	0	0	0	0	0	0	0	0	0	1	0	0	0	0	0	1	39	156	1541	1687974	0.362939	771835	280129	1	0.75	0.132746	0.990777	1	0.965022
Tcte2	1	0	1	0	19	0	0	0	0	0	0	0	0	0	0	1	0	0	0	0	0	0	0	1	342	629	1541	1687974	0.167176	191517	0.320171	1	0.45628	0.436923	0.886534	1	0.731796
Tead1	1	0	1	0	18	0	0	0	0	0	0	0	0	0	0	0	1	0	0	0	0	0	0	1	85	196	1541	1687974	0.209486	614398	128708	1	0.566327	0.163848	0.985786	1	0.925334
Telomerase-vert	1	0	1	0	565	0	0	0	0	0	0	0	0	0	0	0	0	0	0	0	1	0	0	1	2	289	1541	1687974	125152	416754	521574	1	0.99308	0.231918	0.970764	1	0.998176
Tenm3	1	0	1	0	132	0	0	0	0	0	0	0	0	0	0	0	0	0	0	0	0	0	1	1	26	934	1541	1687974	325357	128984	419657	1	0.972163	0.573828	0.78976	1	0.976543
Tex13a	1	0	1	0	114	0	0	0	0	0	0	0	0	0	0	0	0	0	0	0	0	0	1	1	0	21	1541	1687974	191818	571012	1095.3	1	1	0.018989	0.999819	1	1
Tex36	1	0	1	0	21	0	0	0	0	0	0	0	0	0	0	0	0	0	0	0	0	1	0	1	3	170	1541	1687974	498827	70831	353324	1	0.982353	0.143761	0.989139	1	0.997265
Tfap2c	1	0	1	0	1099	0	0	0	0	0	0	0	0	0	0	0	0	0	0	1	0	0	0	1	2	543	1541	1687974	235108	221844	521574	1	0.996317	0.390917	0.911116	1	0.998176
Tgfbr3	1	0	1	0	56	0	0	0	0	0	0	0	0	0	0	0	0	0	0	0	0	1	0	1	22	64	1541	1687974	0.263677	187962	495613	1	0.65625	0.0567544	0.998359	1	0.980116
Tiam1	1	0	1	0	261	0	0	0	0	0	0	0	0	0	0	0	0	0	0	0	1	0	0	1	151	673	1541	1687974	0.40497	178998	0.724887	1	0.775632	0.459101	0.87336	1	0.871222
Timeless	1	0	1	0	27	0	0	0	0	0	0	0	0	0	0	0	0	0	0	0	0	1	0	1	36	162	1541	1687974	0.40821	743267	303409	1	0.777778	0.137484	0.99009	1	0.967668
Timm17b	1	0	1	0	82	0	0	0	0	0	0	0	0	0	0	0	0	0	0	0	0	0	1	1	1	29	1541	1687974	240496	414033	995732	1	0.965517	0.0261278	0.999656	1	0.999087
Tipin	1	0	1	0	87	0	0	0	0	0	0	0	0	0	0	0	0	0	0	1	0	0	0	1	23	330	1541	1687974	129909	364991	474158	1	0.930303	0.260141	0.962797	1	0.979221
Tjp2	1	0	1	0	11	0	0	0	0	0	0	0	0	0	0	1	0	0	0	0	0	0	0	1	218	424	1541	1687974	0.176775	284092	0.502203	1	0.485849	0.320997	0.941898	1	0.819524
Tle3	1	0	1	0	19	0	0	0	0	0	0	0	0	0	0	0	0	0	0	1	0	0	0	1	66	1501	1541	1687974	20645	0.802635	165704	1	0.956029	0.746126	0.60207	1	0.941525
Tle4	1	0	1	0	17	0	0	0	0	0	0	0	0	0	0	0	0	0	0	0	1	0	0	1	26	1249	1541	1687974	435075	0.964563	419657	1	0.979183	0.680395	0.684303	1	0.976543
Tln2	1	0	1	0	714	0	0	0	0	0	0	0	0	0	0	0	0	0	0	0	0	0	1	1	122	656	1541	1687974	0.488497	183636	0.897055	1	0.814024	0.450638	0.878493	1	0.894598
Tlx3	1	0	3	0	21671	0	0	0	0	0	0	0	0	0	0	0	0	0	0	2	1	0	0	1	1	1288	1541	1687974	377742	263601	995732	1	0.997673	0.115252	0.968346	1	0.999087
Tmco3	1	0	1	0	389	0	0	0	0	0	0	0	0	0	0	0	0	0	0	0	1	0	0	1	4	469	1541	1687974	104013	25684	267147	1	0.991471	0.348334	0.930763	1	0.996355
Tmed5	1	0	1	0	212	0	0	0	0	0	0	0	0	0	0	0	0	0	0	0	0	0	1	1	10	227	1541	1687974	20441	530531	108446	1	0.955947	0.187183	0.981284	1	0.990912
Tmem123	1	0	1	0	53	0	0	0	0	0	0	0	0	0	0	1	0	0	0	0	0	0	0	1	24	163	1541	1687974	0.61524	738709	454483	1	0.852761	0.138271	0.989973	1	0.978328
Tmem131	1	0	1	0	185	0	0	0	0	0	0	0	0	0	0	0	0	0	0	1	0	0	0	1	150	389	1541	1687974	0.235661	309647	0.729717	1	0.614396	0.298946	0.950076	1	0.872018
Tmem132d	1	0	1	0	183	0	0	0	0	0	0	0	0	0	0	1	0	0	0	0	0	0	0	1	371	984	1541	1687974	0.241077	12243	0.295151	1	0.622967	0.592854	0.773107	1	0.712672
Tmem143	1	0	1	0	15	0	0	0	0	0	0	0	0	0	0	0	0	0	0	0	0	0	1	1	16	31	1541	1687974	0.175607	387407	680313	1	0.483871	0.0279043	0.999607	1	0.985499
Tmem183a	1	0	1	0	596	0	0	0	0	0	0	0	0	0	0	0	0	0	0	0	1	0	0	1	7	164	1541	1687974	210115	734208	154268	1	0.957317	0.139058	0.989856	1	0.99363
Tmem189	1	0	1	0	3688	0	0	0	0	0	0	0	0	0	0	0	0	0	0	0	0	0	1	1	7	283	1541	1687974	362484	425586	154268	1	0.975265	0.227699	0.971866	1	0.99363
Tmem20	1	0	1	0	59	0	0	0	0	0	0	0	0	0	0	0	0	0	0	0	1	0	0	1	17	704	1541	1687974	374322	171117	640529	1	0.975852	0.474201	0.863872	1	0.9846
Tmem205	1	0	1	0	169	0	0	0	0	0	0	0	0	0	0	0	0	0	0	1	0	0	0	1	0	6	1541	1687974	554545	197514	1095.3	1	1	0.00546261	0.999985	1	1
Tmem211	1	0	1	0	1204	0	0	0	0	0	0	0	0	0	0	0	0	0	0	1	0	0	0	1	16	280	1541	1687974	158159	430145	680313	1	0.942857	0.22558	0.97241	1	0.985499
Tmem220	1	0	1	0	8052	0	0	0	0	0	0	0	0	0	0	0	0	0	0	1	0	0	0	1	2	446	1541	1687974	193117	270082	521574	1	0.995516	0.334502	0.936538	1	0.998176
Tmem245	1	0	1	0	12	0	0	0	0	0	0	0	0	0	0	0	1	0	0	0	0	0	0	1	116	498	1541	1687974	0.390024	241886	0.943415	1	0.767068	0.365365	0.923249	1	0.899512
Tmem38a	1	0	1	0	15	0	0	0	0	0	0	0	0	0	0	0	0	0	0	0	1	0	0	1	3	71	1541	1687974	208504	169456	353324	1	0.957746	0.0627632	0.997989	1	0.997265
Tmem63c	1	0	1	0	1111	0	0	0	0	0	0	0	0	0	0	0	0	0	0	0	0	1	0	1	21	51	1541	1687974	0.220164	23578	519102	1	0.588235	0.0454928	0.99895	1	0.981011
Tmie	1	0	1	0	121	0	0	0	0	0	0	0	0	0	0	0	0	0	1	0	0	0	0	1	14	81	1541	1687974	0.522888	148562	776812	1	0.82716	0.0712809	0.997399	1	0.9873
Tmprss2	1	0	1	0	12	0	0	0	0	0	0	0	0	0	0	0	0	0	0	1	0	0	0	1	0	5	1541	1687974	463636	236242	1095.3	1	1	0.00455425	0.99999	1	1
Tmprss4	1	0	1	0	151	0	0	0	0	0	0	0	0	0	0	0	1	0	0	0	0	0	0	1	9	49	1541	1687974	0.490509	245384	120363	1	0.816327	0.0437483	0.999029	1	0.991817
Tmtc2	1	0	1	0	33	0	0	0	0	0	0	0	0	0	0	0	0	0	0	0	1	0	0	1	8	221	1541	1687974	248148	544928	135223	1	0.963801	0.182717	0.982197	1	0.992723
Tmx1	1	0	1	0	62	0	0	0	0	0	0	0	0	0	0	0	0	0	0	0	0	0	1	1	0	151	1541	1687974	137364	797376	1095.3	1	1	0.128778	0.991333	1	1
Tnfrsf10b	1	0	1	0	297	0	0	0	0	0	0	0	0	0	0	0	0	0	1	0	0	0	0	1	114	202	1541	1687974	0.161023	596158	0.959952	1	0.435644	0.168416	0.984956	1	0.901156
Tns3	1	0	2	0	299	0	0	0	0	0	0	0	0	0	0	0	0	0	0	1	1	0	0	1	862	2055	1541	1687974	0.113516	111924	0.127051	1	0.337021	0.559565	0.710197	1	0.455142
Tob1	1	0	1	0	48	0	0	0	0	0	0	0	0	0	0	0	0	0	0	1	0	0	0	1	4	318	1541	1687974	705322	37876	267147	1	0.987421	0.25199	0.965207	1	0.996355
Tomm70a	1	0	1	0	46	0	0	0	0	0	0	0	0	0	0	1	0	0	0	0	0	0	0	1	3	18	1541	1687974	0.530792	665655	353324	1	0.833333	0.0162985	0.999867	1	0.997265
Top3a	1	0	2	0	533	0	0	0	0	0	0	0	0	0	0	0	0	0	0	0	0	1	1	1	23	77	1541	1687974	0.158936	298332	474158	1	0.49182	0.00235655	0.999945	1	0.979221
Tox3	1	0	1	0	345	0	0	0	0	0	0	0	0	0	0	0	0	0	0	0	0	0	1	1	5	241	1541	1687974	429768	499724	214766	1	0.979253	0.197507	0.97908	1	0.995446
Tpbg	1	0	1	0	30	0	0	0	0	0	0	0	0	0	0	0	0	0	0	0	0	1	0	1	8	92	1541	1687974	103367	130818	135223	1	0.913043	0.0805611	0.996666	1	0.992723
Tpcn2	1	0	1	0	14	0	0	0	0	0	0	0	0	0	0	0	0	0	0	0	0	1	0	1	1	1161	1541	1687974	959587	103767	995732	1	0.999139	0.653639	0.713724	1	0.999087
Tpd52	1	0	2	0	220	0	0	0	0	0	0	0	0	0	0	0	0	0	0	0	2	0	0	1	69	817	1541	1687974	0.56309	2815	15851	1	0.838222	0.171872	0.960082	1	0.93895
Tpm1	1	0	1	0	33	0	0	0	0	0	0	0	0	0	0	0	0	0	0	0	0	0	1	1	29	116	1541	1687974	0.362699	103776	376393	1	0.75	0.100488	0.994776	1	0.973872
Tppp3	1	0	1	0	599	0	0	0	0	0	0	0	0	0	0	0	0	0	1	0	0	0	0	1	19	150	1541	1687974	0.714422	802688	573458	1	0.873333	0.127982	0.991442	1	0.982804
Trak1	1	0	2	0	358	0	0	0	0	0	0	0	0	0	0	0	0	0	0	2	0	0	0	1	55	1287	1541	1687974	111235	178707	198785	1	0.916356	0.328321	0.884943	1	0.951028
Trav8d-2	1	0	1	0	467	0	0	0	0	0	0	0	0	0	0	0	0	0	0	0	1	0	0	1	0	9	1541	1687974	827273	132399	1095.3	1	1	0.00818272	0.999966	1	1
Treml1	1	0	1	0	13	0	0	0	0	0	0	0	0	0	0	0	0	0	0	0	0	1	0	1	3	18	1541	1687974	0.530792	665655	353324	1	0.833333	0.0162985	0.999867	1	0.997265
Trib1	1	0	1	0	3242	0	0	0	0	0	0	0	0	0	0	0	0	0	0	0	0	0	1	1	5	310	1541	1687974	552763	388531	214766	1	0.983871	0.246506	0.966778	1	0.995446
Trim13	1	0	1	0	20	0	0	0	0	0	0	0	0	0	0	0	0	0	0	0	0	0	1	1	37	75	1541	1687974	0.184024	160431	29523	1	0.506667	0.0661796	0.997762	1	0.966785
Trim27	1	0	1	0	6251	0	0	0	0	0	0	0	0	0	0	0	0	0	0	0	0	1	0	1	5	361	1541	1687974	643672	333657	214766	1	0.98615	0.28079	0.956288	1	0.995446
Trim28	1	0	7	0	1833	0	0	0	0	0	0	0	0	0	0	0	0	0	0	4	3	0	0	1	7	616	1541	1687974	122218	126224	154268	1	0.923116	0.213723	1	1	0.99363
Trim33	1	0	1	0	848	0	0	0	0	0	0	0	0	0	0	0	0	0	0	1	0	0	0	1	3	358	1541	1687974	105015	336452	353324	1	0.99162	0.278818	0.956935	1	0.997265
Trim56	1	0	1	0	51	0	0	0	0	0	0	0	0	0	0	0	0	0	0	0	1	0	0	1	2	87	1541	1687974	377056	138328	521574	1	0.977011	0.0763544	0.99701	1	0.998176
Triml2	1	0	1	0	6815	0	0	0	0	0	0	0	0	0	0	0	0	0	0	0	0	0	1	1	31	406	1541	1687974	118708	296684	352188	1	0.923645	0.309745	0.946159	1	0.972096
Tsc22d3	1	0	1	0	1051	0	0	0	0	0	0	0	0	0	0	0	1	0	0	0	0	0	0	1	15	73	1541	1687974	0.440096	16482	725367	1	0.794521	0.064473	0.997877	1	0.986399
Tshz1	1	0	2	0	2388	0	0	0	0	0	0	0	0	0	0	0	0	0	0	0	0	1	1	1	9	76	1541	1687974	0.398221	302252	120363	1	0.777181	0.00229712	0.999947	1	0.991817
Tsix	1	0	1	0	142	0	0	0	0	0	0	0	0	0	0	0	0	0	0	1	0	0	0	1	467	1215	1541	1687974	0.236488	0.991552	0.23449	1	0.615638	0.670312	0.695645	1	0.652857
Tsr2	1	0	1	0	22	0	0	0	0	0	0	0	0	0	0	0	0	0	0	1	0	0	0	1	15	934	1541	1687974	562372	128984	725367	1	0.98394	0.573828	0.78976	1	0.986399
Ttc25	1	0	1	0	4149	0	0	0	0	0	0	0	0	0	0	0	1	0	0	0	0	0	0	1	153	371	1541	1687974	0.220355	324666	0.715418	1	0.587601	0.287328	0.954105	1	0.869633
Ttc28	1	0	1	0	924	0	0	0	0	0	0	0	0	0	0	0	0	0	1	0	0	0	0	1	82	165	1541	1687974	0.182815	729761	133411	1	0.50303	0.139843	0.989738	1	0.927872
Ttc29	1	0	1	0	137	0	0	0	0	0	0	0	0	0	0	0	0	0	0	0	1	0	0	1	14	657	1541	1687974	423662	183356	776812	1	0.978691	0.451139	0.878192	1	0.9873
Ttc3	1	0	1	0	131	0	0	0	0	0	0	0	0	0	0	0	0	0	0	0	0	1	0	1	22	68	1541	1687974	0.280132	176921	495613	1	0.676471	0.0601927	0.998152	1	0.980116
Ttc39c	1	0	1	0	2084	0	0	0	0	0	0	0	0	0	0	1	0	0	0	0	0	0	0	1	83	176	1541	1687974	0.192649	684177	131806	1	0.528409	0.148439	0.988401	1	0.927025
Ttf1	1	0	1	0	359	0	0	0	0	0	0	0	0	0	0	0	0	0	0	0	0	0	1	1	129	804	1541	1687974	0.566228	149836	0.848416	1	0.839552	0.520096	0.832319	1	0.888898
Tubb2a	1	0	1	0	16	0	0	0	0	0	0	0	0	0	0	0	0	0	0	0	1	0	0	1	5	162	1541	1687974	288948	743267	214766	1	0.969136	0.137484	0.99009	1	0.995446
Tubb2b	1	0	1	0	16	0	0	0	0	0	0	0	0	0	0	0	0	0	0	0	0	0	1	1	29	543	1541	1687974	169666	221844	376393	1	0.946593	0.390917	0.911116	1	0.973872
Tulp3	1	0	1	0	1639	0	0	0	0	0	0	0	0	0	0	1	0	0	0	0	0	0	0	1	88	159	1541	1687974	0.164173	757282	124325	1	0.446541	0.135118	0.990436	1	0.922803
Txn1	1	0	1	0	117	0	0	0	0	0	0	0	0	0	0	0	0	0	0	0	0	1	0	1	3	297	1541	1687974	871261	405532	353324	1	0.989899	0.237508	0.96927	1	0.997265
Tyw5	1	0	1	0	17	0	0	0	0	0	0	0	0	0	0	0	0	0	0	0	0	1	0	1	7	17	1541	1687974	0.21895	704582	154268	1	0.588235	0.0154001	0.999881	1	0.99363
U1	1	0	17	0	9588	0	0	0	0	0	0	0	0	0	0	0	0	0	1	4	6	5	1	1	32	13011	1541	1687974	237035	143952	341216	1	0.959002	0.0939774	0.942307	1	0.971209
U12	1	0	2	0	34	0	0	0	0	0	0	0	0	0	0	0	0	0	0	0	1	0	1	1	3	257	1541	1687974	394931	894648	353324	1	0.97679	0.0235641	0.998196	1	0.997265
U2	1	0	3	0	1387	0	0	0	0	0	0	0	0	0	0	0	0	0	1	0	0	1	1	1	11	4799	1541	1687974	139468	0.707517	986761	1	0.993139	0.813012	0.362399	1	0.990008
U3	1	0	6	0	4675	0	0	0	0	0	0	0	0	0	0	0	0	0	0	1	1	3	1	1	20	2360	1541	1687974	192488	283096	544928	1	0.950218	0.0227181	0.993345	1	0.981907
U4	1	0	4	0	6903	0	0	0	0	0	0	0	0	0	0	0	0	3	0	0	0	0	1	1	3	3960	1541	1687974	311574	1134	353324	1	0.996973	0.488162	0.703617	1	0.997265
U7	1	0	7	0	6283	0	0	0	0	0	0	0	0	0	0	0	0	0	0	2	3	2	0	1	14	7138	1541	1687974	713026	108946	776812	1	0.986351	0.476243	0.670496	1	0.9873
U8	1	0	2	0	177	0	0	0	0	0	0	0	0	0	0	0	0	0	0	0	0	2	0	1	1	729	1541	1687974	315628	315477	995732	1	0.997258	0.143889	0.969951	1	0.999087
Uaca	1	0	1	0	19	0	0	0	0	0	0	0	0	0	0	0	0	0	0	0	0	1	0	1	30	824	1541	1687974	248898	1462	363889	1	0.963592	0.528783	0.825864	1	0.972984
Ubac1	1	0	1	0	5158	0	0	0	0	0	0	0	0	0	0	0	0	0	0	1	0	0	0	1	2	27	1541	1687974	117316	444589	521574	1	0.925926	0.024348	0.999701	1	0.998176
Ubap2	1	0	1	0	2124	0	0	0	0	0	0	0	0	0	0	1	0	0	0	0	0	0	0	1	41	139	1541	1687974	0.307675	866165	266497	1	0.705036	0.11918	0.992602	1	0.963261
Ube2cbp	1	0	1	0	30	0	0	0	0	0	0	0	0	0	0	0	0	0	0	0	0	0	1	1	4	100	1541	1687974	221951	120363	267147	1	0.96	0.0872521	0.99608	1	0.996355
Ube2h	1	0	1	0	12	0	0	0	0	0	0	0	0	0	0	0	0	0	0	0	0	0	1	1	75	1253	1541	1687974	151689	0.961484	145846	1	0.940144	0.681561	0.682972	1	0.93382
Ube2q1	1	0	1	0	201	0	0	0	0	0	0	0	0	0	0	0	0	0	0	0	0	0	1	1	8	843	1541	1687974	94624	142905	135223	1	0.99051	0.53689	0.819697	1	0.992723
Ube2v1	1	0	1	0	3688	0	0	0	0	0	0	0	0	0	0	0	0	0	0	0	0	0	1	1	4	296	1541	1687974	656541	406901	267147	1	0.986486	0.236812	0.969458	1	0.996355
Ubiad1	1	0	1	0	4831	0	0	0	0	0	0	0	0	0	0	0	0	1	0	0	0	0	0	1	152	372	1541	1687974	0.222402	323793	0.720121	1	0.591398	0.287978	0.953884	1	0.870427
Ubtf	1	0	1	0	552	0	0	0	0	0	0	0	0	0	0	0	0	0	0	1	0	0	0	1	78	960	1541	1687974	111756	125491	140244	1	0.91875	0.58383	0.781114	1	0.931266
Ubxn2a	1	0	1	0	698	0	0	0	0	0	0	0	0	0	0	0	1	0	0	0	0	0	0	1	215	672	1541	1687974	0.284054	179264	0.509207	1	0.68006	0.458607	0.873663	1	0.821772
Uchl4	1	0	1	0	87	0	0	0	0	0	0	0	0	0	0	0	0	0	0	0	0	1	0	1	0	302	1541	1687974	274636	39882	1095.3	1	1	0.240982	0.968321	1	1
Uck1	1	0	1	0	51	0	0	0	0	0	0	0	0	0	0	0	0	0	0	0	0	0	1	1	3	242	1541	1687974	709971	49766	353324	1	0.987603	0.198239	0.978919	1	0.997265
Ulk4	1	0	2	0	358	0	0	0	0	0	0	0	0	0	0	0	0	0	0	0	2	0	0	1	19	1379	1541	1687974	343829	166786	573458	1	0.972634	0.358597	0.866532	1	0.982804
Upf2	1	0	2	0	615	0	0	0	0	0	0	0	0	0	0	0	0	0	0	0	0	1	1	1	32	333	1541	1687974	0.49414	690525	341216	1	0.817042	0.0378152	0.996271	1	0.971209
Usp14	1	0	1	0	2057	0	0	0	0	0	0	0	0	0	0	0	0	1	0	0	0	0	0	1	26	54	1541	1687974	0.188436	222705	419657	1	0.518519	0.0481035	0.998825	1	0.976543
Usp29	1	0	1	0	122	0	0	0	0	0	0	0	0	0	0	0	0	0	0	0	0	1	0	1	0	14	1541	1687974	128182	854493	1095.3	1	1	0.0126997	0.999919	1	1
Usp45	1	0	2	0	14282	0	0	0	0	0	0	0	0	0	0	0	0	0	0	2	0	0	0	1	55	369	1541	1687974	0.318987	623175	198785	1	0.724113	0.0454553	0.995048	1	0.951028
Uspl1	1	0	2	0	29	0	0	0	0	0	0	0	0	0	0	0	0	0	0	1	1	0	0	1	0	262	1541	1687974	124.81	877581	1095.3	1	1	0.0244171	0.998095	1	1
Vamp7-ps	1	0	1	0	52	0	0	0	0	0	0	0	0	0	0	0	0	0	0	0	1	0	0	1	0	14	1541	1687974	128182	854493	1095.3	1	1	0.0126997	0.999919	1	1
Vangl1	1	0	1	0	409	0	0	0	0	0	0	0	0	0	0	0	1	0	0	0	0	0	0	1	378	898	1541	1687974	0.215936	134154	0.289687	1	0.579065	0.559581	0.801672	1	0.708131
Vdac3	1	0	1	0	4068	0	0	0	0	0	0	0	0	0	0	0	0	0	0	1	0	0	0	1	10	70	1541	1687974	0.630963	171874	108446	1	0.857143	0.0619071	0.998044	1	0.990912
Vegfa	1	0	2	0	648	0	0	0	0	0	0	0	0	0	0	0	0	0	0	0	0	0	2	1	11	761	1541	1687974	326512	302213	986761	1	0.9713	0.153954	0.966531	1	0.990008
Vegfc	1	0	1	0	28	0	0	0	0	0	0	0	0	0	0	0	0	0	0	0	1	0	0	1	38	135	1541	1687974	0.322357	89181	287482	1	0.718519	0.115958	0.993005	1	0.965903
Vkorc1	1	0	1	0	990	0	0	0	0	0	0	0	0	0	1	0	0	0	0	0	0	0	0	1	2	26	1541	1687974	112987	461623	521574	1	0.923077	0.0234568	0.999723	1	0.998176
Vmn1r1	1	0	1	0	38	0	0	0	0	0	0	0	0	0	0	0	0	0	0	0	1	0	0	1	2	204	1541	1687974	88355	590316	521574	1	0.990196	0.169933	0.984675	1	0.998176
Vmn1r-ps151	1	0	2	0	4377	0	0	0	0	0	0	0	0	0	0	0	0	0	0	0	0	2	0	1	0	49	1541	1687974	23381	46846	1095.3	1	1	0.000970606	0.999986	1	1
Vti1a	1	0	1	0	35	0	0	0	0	0	0	0	0	0	0	0	1	0	0	0	0	0	0	1	70	149	1541	1687974	0.19336	808072	156249	1	0.530201	0.127186	0.991551	1	0.938093
Wasf2	1	0	1	0	111	0	0	0	0	0	0	0	0	0	0	0	0	0	0	1	0	0	0	1	34	1126	1541	1687974	300213	106992	321204	1	0.969805	0.642386	0.725472	1	0.969437
Wasf3	1	0	1	0	1233	0	0	0	0	0	0	0	0	0	0	0	0	0	0	0	1	0	0	1	14	26	1541	1687974	0.168279	461623	776812	1	0.461538	0.0234568	0.999723	1	0.9873
Wdr12	1	0	1	0	100	0	0	0	0	0	0	0	0	0	0	0	0	0	0	0	0	0	1	1	11	66	1541	1687974	0.54136	182275	986761	1	0.833333	0.0584751	0.998257	1	0.990008
Wdr20a	1	0	1	0	221	0	0	0	0	0	0	0	0	0	0	0	0	0	0	0	1	0	0	1	11	176	1541	1687974	144226	684177	986761	1	0.9375	0.148439	0.988401	1	0.990008
Wdr63	1	0	1	0	291	0	0	0	0	0	0	0	0	0	0	0	0	0	0	0	0	1	0	1	4	20	1541	1687974	0.445676	59942	267147	1	0.8	0.018093	0.999835	1	0.996355
Whrn	1	0	1	0	65	0	0	0	0	0	0	0	0	0	0	0	0	0	0	0	1	0	0	1	191	381	1541	1687974	0.181295	316147	0.573158	1	0.498688	0.293806	0.951882	1	0.839978
WI1-2736D10,2	1	0	2	0	29	0	0	0	0	0	0	0	0	0	0	0	0	0	0	0	0	1	1	1	7	321	1541	1687974	215359	716331	154268	1	0.956862	0.0353896	0.996633	1	0.99363
Wnk1	1	0	1	0	29	0	0	0	0	0	0	0	0	0	0	0	0	0	0	0	1	0	0	1	9	341	1541	1687974	340759	353221	120363	1	0.973607	0.267535	0.960533	1	0.991817
Wnk2	1	0	1	0	8716	0	0	0	0	0	0	0	0	0	0	0	0	0	0	0	0	1	0	1	13	332	1541	1687974	230465	362793	83611	1	0.960843	0.261491	0.962389	1	0.988202
Xist	1	0	1	0	142	0	0	0	0	0	0	0	0	0	0	0	0	0	0	0	0	0	1	1	10	234	1541	1687974	210711	514667	108446	1	0.957265	0.192361	0.980195	1	0.990912
Xpc	1	0	2	0	1197	0	0	0	0	0	0	0	0	0	0	0	0	0	0	1	1	0	0	1	7	485	1541	1687974	325352	474158	154268	1	0.971342	0.0733512	0.989596	1	0.99363
Xpnpep1	1	0	2	0	1813	0	0	0	0	0	0	0	0	0	0	0	0	0	0	1	1	0	0	1	89	368	1541	1687974	0.196729	624868	12293	1	0.574795	0.045236	0.995085	1	0.921961
Xpo6	1	0	2	0	535	0	0	0	0	0	0	0	0	0	0	0	0	0	0	0	2	0	0	1	43	617	1541	1687974	0.681803	372734	254131	1	0.865473	0.109938	0.980381	1	0.961504
Xrcc5	1	0	1	0	63	0	0	0	0	0	0	0	0	0	0	1	0	0	0	0	0	0	0	1	128	268	1541	1687974	0.190263	449398	0.855039	1	0.522388	0.217048	0.974543	1	0.88971
Ybey	1	0	1	0	21	0	0	0	0	0	0	0	0	1	0	0	0	0	0	0	0	0	0	1	18	71	1541	1687974	0.357107	169456	605141	1	0.746479	0.0627632	0.997989	1	0.983701
Ybx1	1	0	1	0	57	0	0	0	0	0	0	0	0	0	0	0	1	0	0	0	0	0	0	1	10	163	1541	1687974	146805	738709	108446	1	0.93865	0.138271	0.989973	1	0.990912
Ypel2	1	0	1	0	488	0	0	0	0	0	0	0	0	0	0	0	0	0	0	0	0	1	0	1	88	235	1541	1687974	0.242596	512478	124325	1	0.625532	0.193098	0.980037	1	0.922803
Y_RNA	1	0	2	0	128	0	0	0	0	0	0	0	0	0	0	0	0	1	1	0	0	0	0	1	14	1084	1541	1687974	366126	21217	776812	1	0.974337	0.260419	0.921658	1	0.9873
Ywhae	1	0	1	0	558	0	0	0	0	0	0	0	0	0	0	1	0	0	0	0	0	0	0	1	30	128	1541	1687974	0.386892	940543	363889	1	0.765625	0.11029	0.993685	1	0.972984
Zadh2	1	0	2	0	2388	0	0	0	0	0	0	0	0	0	0	0	0	0	0	1	1	0	0	1	11	88	1541	1687974	0.377949	261083	986761	1	0.765625	0.00305756	0.999919	1	0.990008
Zbed6	1	0	2	0	6491	0	0	0	0	0	0	0	0	0	0	0	0	0	1	1	0	0	0	1	9	509	1541	1687974	266405	451805	120363	1	0.964949	0.0796653	0.988165	1	0.991817
Zbtb10	1	0	2	0	220	0	0	0	0	0	0	0	0	0	0	0	0	0	0	2	0	0	0	1	1	745	1541	1687974	322554	308702	995732	1	0.997317	0.148905	0.968265	1	0.999087
Zbtb24	1	0	1	0	2370	0	0	0	0	0	0	0	0	1	0	0	0	0	0	0	0	0	0	1	26	383	1541	1687974	133438	314496	419657	1	0.932115	0.295094	0.951433	1	0.976543
Zbtb37	1	0	1	0	67	0	0	0	0	0	0	0	0	0	0	0	1	0	0	0	0	0	0	1	22	85	1541	1687974	0.350062	141579	495613	1	0.741176	0.0746663	0.997142	1	0.980116
Zbtb45	1	0	8	0	2011	0	0	0	0	0	0	0	0	0	0	0	0	0	1	3	4	0	0	1	62	779	1541	1687974	0.154888	113875	176378	1	0.515055	0.0851745	1	1	0.94497
Zbtb8a	1	0	3	0	274	0	0	0	0	0	0	0	0	0	0	1	0	0	0	1	1	0	0	1	230	1171	1541	1687974	0.164178	289936	0.476012	1	0.518917	0.0933652	0.97653	1	0.810594
Zbtb8b	1	0	2	0	261	0	0	0	0	0	0	0	0	0	0	0	0	0	0	0	0	1	1	1	6	686	1541	1687974	535597	335248	179558	1	0.982584	0.130599	0.974239	1	0.994537
Zbtb8os	1	0	2	0	261	0	0	0	0	0	0	0	0	0	0	0	0	0	0	0	0	1	1	1	19	703	1541	1687974	175293	327143	573458	1	0.946676	0.135819	0.972586	1	0.982804
Zc3h11a	1	0	2	0	6491	0	0	0	0	0	0	0	0	0	0	0	0	0	1	1	0	0	0	1	8	510	1541	1687974	299882	450919	135223	1	0.968874	0.0799319	0.988103	1	0.992723
Zc3h3	1	0	1	0	238	0	0	0	0	0	0	0	0	0	0	0	0	0	0	0	1	0	0	1	8	476	1541	1687974	534343	253063	135223	1	0.983193	0.352486	0.928973	1	0.992723
Zdhhc1	1	0	1	0	599	0	0	0	0	0	0	0	0	0	0	0	1	0	0	0	0	0	0	1	110	296	1541	1687974	0.244488	406901	0.994827	1	0.628378	0.236812	0.969458	1	0.904453
Zdhhc25	1	0	1	0	30	0	0	0	0	0	0	0	0	0	0	0	0	0	0	0	1	0	0	1	0	395	1541	1687974	359182	304944	1095.3	1	1	0.302776	0.948706	1	1
Zfhx4	1	0	1	0	286	0	0	0	0	0	0	0	0	0	0	0	0	0	0	0	1	0	0	1	5	15	1541	1687974	0.269162	797904	214766	1	0.666667	0.0136007	0.999907	1	0.995446
Zfml	1	0	1	0	916	0	0	0	0	0	0	0	0	0	0	0	0	0	0	1	0	0	0	1	3	393	1541	1687974	115279	306496	353324	1	0.992366	0.301502	0.949164	1	0.997265
Zfp108	1	0	1	0	442	0	0	0	0	0	0	0	0	0	0	0	0	0	0	0	0	1	0	1	1	60	1541	1687974	496694	200472	995732	1	0.983333	0.0533035	0.998554	1	0.999087
Zfp273	1	0	1	0	98	0	0	0	0	0	0	0	0	0	0	0	0	0	0	0	0	1	0	1	12	114	1541	1687974	0.85725	105595	905211	1	0.894737	0.0988444	0.994949	1	0.989105
Zfp281	1	0	1	0	1041	0	0	0	0	0	0	0	0	0	0	0	0	0	0	0	0	1	0	1	2	495	1541	1687974	214329	243352	521574	1	0.99596	0.363624	0.924038	1	0.998176
Zfp341	1	0	1	0	128	0	0	0	0	0	0	0	0	0	0	0	0	0	1	0	0	0	0	1	43	228	1541	1687974	0.481122	528205	254131	1	0.811404	0.187924	0.98113	1	0.961504
Zfp35	1	0	1	0	69	0	0	0	0	0	0	0	0	0	0	0	0	0	0	0	1	0	0	1	31	77	1541	1687974	0.225373	156269	352188	1	0.597403	0.0678832	0.997643	1	0.972096
Zfp42	1	0	1	0	6815	0	0	0	0	0	0	0	0	0	0	0	0	0	0	0	0	1	0	1	89	753	1541	1687974	0.768391	159983	12293	1	0.881806	0.497213	0.848575	1	0.921961
Zfp428	1	0	1	0	71	0	0	0	0	0	0	0	0	0	0	0	0	0	0	0	0	1	0	1	58	362	1541	1687974	0.566578	332735	188521	1	0.839779	0.281447	0.956072	1	0.948427
Zfp526	1	0	1	0	611	0	0	0	0	0	0	0	0	0	0	0	0	0	0	1	0	0	0	1	1	159	1541	1687974	131488	757282	995732	1	0.993711	0.135118	0.990436	1	0.999087
Zfp532	1	0	1	0	10944	0	0	0	0	0	0	0	0	0	0	0	0	1	0	0	0	0	0	1	476	1766	1541	1687974	0.337229	0.682201	0.230058	1	0.730464	0.800726	0.520886	1	0.647514
Zfp706	1	0	1	0	254	0	0	0	0	0	0	0	0	0	0	0	0	0	0	0	1	0	0	1	2	603	1541	1687974	261082	199774	521574	1	0.996683	0.423393	0.89414	1	0.998176
Zfp710	1	0	1	0	18	0	0	0	0	0	0	0	0	0	0	0	0	0	0	1	0	0	0	1	138	975	1541	1687974	0.641893	12356	0.793124	1	0.858462	0.589493	0.776112	1	0.881624
Zfp715	1	0	1	0	19	0	0	0	0	0	0	0	0	0	0	0	0	0	0	0	1	0	0	1	3	445	1541	1687974	130528	270689	353324	1	0.993258	0.333894	0.936785	1	0.997265
Zfp870	1	0	1	0	119	0	0	0	0	0	0	0	0	0	0	0	0	0	0	1	0	0	0	1	2	546	1541	1687974	236407	220625	521574	1	0.996337	0.392583	0.910288	1	0.998176
Zfp872	1	0	1	0	501	0	0	0	0	0	0	0	0	0	0	0	0	0	0	0	1	0	0	1	0	303	1541	1687974	275545	397504	1095.3	1	1	0.241674	0.96813	1	1
Zfp93	1	0	1	0	442	0	0	0	0	0	0	0	0	0	0	0	0	0	0	1	0	0	0	1	10	216	1541	1687974	194509	557536	108446	1	0.953704	0.178978	0.982942	1	0.990912
Zfx	1	0	1	0	110	0	0	0	0	0	0	0	0	0	0	0	0	1	0	0	0	0	0	1	33	376	1541	1687974	103296	32035	330908	1	0.912234	0.290574	0.952998	1	0.970322
Zfyve1	1	0	1	0	1299	0	0	0	0	0	0	0	0	0	0	0	0	0	0	1	0	0	0	1	164	336	1541	1687974	0.186195	358475	0.667462	1	0.511905	0.264184	0.961569	1	0.860942
Znrf3	1	0	1	0	4765	0	0	0	0	0	0	0	0	0	0	0	0	0	0	1	0	0	0	1	32	346	1541	1687974	0.980176	348118	341216	1	0.907514	0.270872	0.959488	1	0.971209
Zranb1	1	0	1	0	21	0	0	0	0	0	0	0	0	0	0	0	0	0	0	0	0	0	1	1	6	150	1541	1687974	223696	802688	179558	1	0.96	0.127982	0.991442	1	0.994537
Zscan30	1	0	1	0	69	0	0	0	0	0	0	0	0	0	0	0	0	0	0	1	0	0	0	1	0	18	1541	1687974	164545	665655	1095.3	1	1	0.0162985	0.999867	1	1
Zzef1	1	0	2	0	1692	0	0	0	0	0	0	0	0	0	0	0	1	0	0	0	0	0	1	1	4	175	1541	1687974	203368	131362	267147	1	0.954808	0.0114749	0.999398	1	0.996355
[truncated: 14 more rows]

## Sheet: Marburg2_MseI hits
Gene	DI	I	DR	R	CDS_S	CDS_AS	5UTR_S	5UTR_AS	1Intron_S	Intron_S	ncExon_S	ncExon_AS	3UTR_S	3UTR_AS	1Intron_AS	Intron_AS	Upstream_S	Upstream_AS	InterUp_S	InterUp_AS	InterDown_S	InterDown_AS	P(intrD)
Npc1	99	103	418546	427608	2	1	0	0	64	32	0	0	0	0	0	1	1	0	2	0	0	0	6.18467e-23
Ccz1	15	17	25886	29762	2	0	0	0	3	10	0	0	0	0	1	0	1	0	0	0	0	0	0.000915527
3110002H16Rik	13	15	5527	13628	2	1	0	0	2	8	0	0	0	0	0	0	0	0	0	0	0	2	0.000976563
Emc2	10	11	928	943	0	0	0	0	4	6	0	0	0	0	1	0	0	0	0	0	0	0	0.00585938
Rab7	6	6	2671	2671	0	0	0	0	5	1	0	0	0	0	0	0	0	0	0	0	0	0	0.015625
Sec11a	3	3	182	182	0	0	0	0	3	0	0	0	0	0	0	0	0	0	0	0	0	0	0.125
Ctsl	3	4	317	1545	1	0	0	0	2	0	0	0	0	0	0	0	1	0	0	0	0	0	0.25
Ablim2	2	2	38	38	0	0	0	0	1	1	0	0	0	0	0	0	0	0	0	0	0	0	0.25
AC163629,2	2	3	381	467	0	0	0	0	1	1	0	0	0	0	0	0	0	0	0	0	1	0	0.25
Ascc2	2	2	56	56	0	0	0	0	1	1	0	0	0	0	0	0	0	0	0	0	0	0	0.25
C130039O16Rik	2	2	94	94	0	0	0	0	2	0	0	0	0	0	0	0	0	0	0	0	0	0	0.25
CT030702,1	2	2	90	90	0	0	0	0	0	2	0	0	0	0	0	0	0	0	0	0	0	0	0.25
CT033751,2	2	2	614	614	0	0	0	0	2	0	0	0	0	0	0	0	0	0	0	0	0	0	0.25
Dennd2c	2	2	474	474	0	0	0	0	2	0	0	0	0	0	0	0	0	0	0	0	0	0	0.25
Emc1	2	2	196	196	0	0	0	0	0	2	0	0	0	0	0	0	0	0	0	0	0	0	0.25
Gfod1	2	2	3114	3114	0	0	0	0	2	0	0	0	0	0	0	0	0	0	0	0	0	0	0.25
Nmnat2	2	2	3388	3388	0	0	0	0	2	0	0	0	0	0	0	0	0	0	0	0	0	0	0.25
Pdzrn4	2	3	4295	4432	0	0	0	0	0	2	0	0	0	0	0	0	0	0	0	0	0	1	0.25
Ptpn14	2	2	8668	8668	0	0	0	0	1	1	0	0	0	0	0	0	0	0	0	0	0	0	0.25
Rai14	2	2	358	358	0	0	0	0	0	2	0	0	0	0	0	0	0	0	0	0	0	0	0.25
Ubr4	2	2	196	196	0	0	0	0	2	0	0	0	0	0	0	0	0	0	0	0	0	0	0.25
Fgfr2	3	6	3092	3688	0	0	0	0	0	3	0	0	0	0	0	2	0	0	1	0	0	0	0.5
Bcat2	2	2	39	39	1	0	0	0	1	0	0	0	0	0	0	0	0	0	0	0	0	0	0.5
Emc4	2	2	138	138	0	1	0	0	1	0	0	0	0	0	0	0	0	0	0	0	0	0	0.5
Grik4	2	3	111	141	0	0	0	0	2	0	0	0	0	0	1	0	0	0	0	0	0	0	0.5
Pik3c3	2	3	252	7905	1	0	0	0	0	1	0	0	0	0	0	0	0	0	1	0	0	0	0.5
Sptlc2	2	2	198	198	0	1	0	0	0	1	0	0	0	0	0	0	0	0	0	0	0	0	0.5
Wdfy3	2	2	3274	3274	1	0	0	0	0	1	0	0	0	0	0	0	0	0	0	0	0	0	0.5
Wdr95	2	2	264	264	1	0	0	0	0	1	0	0	0	0	0	0	0	0	0	0	0	0	0.5
1190003K10Rik	1	1	32	32	0	0	0	0	0	1	0	0	0	0	0	0	0	0	0	0	0	0	0.5
1600014C10Rik	1	1	64	64	0	0	0	0	1	0	0	0	0	0	0	0	0	0	0	0	0	0	0.5
2410127L17Rik	1	2	34	101	0	0	0	0	1	0	0	0	0	0	0	0	0	0	1	0	0	0	0.5
4930556J24Rik	1	1	45	45	0	0	0	0	1	0	0	0	0	0	0	0	0	0	0	0	0	0	0.5
A230009B12Rik	1	1	1395	1395	0	0	0	0	1	0	0	0	0	0	0	0	0	0	0	0	0	0	0.5
A530013C23Rik	1	2	20	3708	0	0	0	0	1	0	0	0	0	0	0	0	0	0	1	0	0	0	0.5
A930004D18Rik	1	1	1303	1303	0	0	0	0	1	0	0	0	0	0	0	0	0	0	0	0	0	0	0.5
A930024E05Rik	1	1	2613	2613	0	0	0	0	1	0	0	0	0	0	0	0	0	0	0	0	0	0	0.5
Aasdh	1	2	1232	1260	0	0	0	0	0	1	0	0	0	0	0	0	0	0	0	1	0	0	0.5
Abi1	1	1	337	337	0	0	0	0	1	0	0	0	0	0	0	0	0	0	0	0	0	0	0.5
AC107846,1	1	1	85	85	0	0	0	0	1	0	0	0	0	0	0	0	0	0	0	0	0	0	0.5
AC122546,1	1	3	40	69	0	0	0	0	0	1	0	0	0	0	0	0	0	0	0	0	1	1	0.5
AC132304,1	1	1	4513	4513	0	0	0	0	1	0	0	0	0	0	0	0	0	0	0	0	0	0	0.5
AC154781,1	1	1	84	84	0	0	0	0	1	0	0	0	0	0	0	0	0	0	0	0	0	0	0.5
AC154910,1	1	1	23	23	0	0	0	0	1	0	0	0	0	0	0	0	0	0	0	0	0	0	0.5
AC158114,1	1	1	109	109	0	0	0	0	1	0	0	0	0	0	0	0	0	0	0	0	0	0	0.5
Acsl4	1	1	37	37	0	0	0	0	0	1	0	0	0	0	0	0	0	0	0	0	0	0	0.5
Aebp2	1	2	606	665	0	0	0	0	0	1	0	0	0	0	0	0	0	0	1	0	0	0	0.5
Agap1	1	1	103	103	0	0	0	0	0	1	0	0	0	0	0	0	0	0	0	0	0	0	0.5
Agk	1	1	401	401	0	0	0	0	0	1	0	0	0	0	0	0	0	0	0	0	0	0	0.5
Ahcyl2	1	1	36	36	0	0	0	0	1	0	0	0	0	0	0	0	0	0	0	0	0	0	0.5
Ak7	1	1	846	846	0	0	0	0	0	1	0	0	0	0	0	0	0	0	0	0	0	0	0.5
AL669897,1	1	1	558	558	0	0	0	0	1	0	0	0	0	0	0	0	0	0	0	0	0	0	0.5
Als2cl	1	1	121	121	0	0	0	0	1	0	0	0	0	0	0	0	0	0	0	0	0	0	0.5
Ank	1	1	134	134	0	0	0	0	1	0	0	0	0	0	0	0	0	0	0	0	0	0	0.5
Ankrd12	1	1	3959	3959	0	0	0	0	0	1	0	0	0	0	0	0	0	0	0	0	0	0	0.5
Ankrd33b	1	1	152	152	0	0	0	0	1	0	0	0	0	0	0	0	0	0	0	0	0	0	0.5
Ankrd35	1	1	63	63	0	0	0	0	1	0	0	0	0	0	0	0	0	0	0	0	0	0	0.5
Ap2a1	1	1	18	18	0	0	0	0	0	1	0	0	0	0	0	0	0	0	0	0	0	0	0.5
Apobec2	1	1	7919	7919	0	0	0	0	1	0	0	0	0	0	0	0	0	0	0	0	0	0	0.5
Apol7d	1	1	82	82	0	0	0	0	1	0	0	0	0	0	0	0	0	0	0	0	0	0	0.5
Arhgap23	1	1	1700	1700	0	0	0	0	1	0	0	0	0	0	0	0	0	0	0	0	0	0	0.5
Arhgap27	1	1	2891	2891	0	0	0	0	1	0	0	0	0	0	0	0	0	0	0	0	0	0	0.5
Arhgef10l	1	1	541	541	0	0	0	0	0	1	0	0	0	0	0	0	0	0	0	0	0	0	0.5
Arhgef17	1	1	68	68	0	0	0	0	1	0	0	0	0	0	0	0	0	0	0	0	0	0	0.5
Atf1	1	1	68	68	0	0	0	0	1	0	0	0	0	0	0	0	0	0	0	0	0	0	0.5
Atg9b	1	1	13	13	0	0	0	0	1	0	0	0	0	0	0	0	0	0	0	0	0	0	0.5
Atxn1	1	2	60	84	0	0	0	0	0	1	0	0	0	0	0	0	0	0	0	1	0	0	0.5
Bbc3	1	2	448	2010	0	0	0	0	1	0	0	0	0	0	0	0	0	1	0	0	0	0	0.5
BC049352	1	1	151	151	0	0	0	0	1	0	0	0	0	0	0	0	0	0	0	0	0	0	0.5
BC052040	1	1	890	890	0	0	0	0	1	0	0	0	0	0	0	0	0	0	0	0	0	0	0.5
Bcl3	1	1	216	216	0	0	0	0	0	1	0	0	0	0	0	0	0	0	0	0	0	0	0.5
Blnk	1	1	277	277	0	0	0	0	0	1	0	0	0	0	0	0	0	0	0	0	0	0	0.5
Brwd1	1	1	120	120	0	0	0	0	0	1	0	0	0	0	0	0	0	0	0	0	0	0	0.5
Btbd11	1	1	955	955	0	0	0	0	1	0	0	0	0	0	0	0	0	0	0	0	0	0	0.5
Cadps2	1	1	126	126	0	0	0	0	1	0	0	0	0	0	0	0	0	0	0	0	0	0	0.5
Camkk2	1	1	155	155	0	0	0	0	1	0	0	0	0	0	0	0	0	0	0	0	0	0	0.5
Caprin2	1	1	106	106	0	0	0	0	1	0	0	0	0	0	0	0	0	0	0	0	0	0	0.5
Ccdc141	1	1	462	462	0	0	0	0	0	1	0	0	0	0	0	0	0	0	0	0	0	0	0.5
Ccdc170	1	1	551	551	0	0	0	0	1	0	0	0	0	0	0	0	0	0	0	0	0	0	0.5
Ccdc175	1	1	21	21	0	0	0	0	0	1	0	0	0	0	0	0	0	0	0	0	0	0	0.5
Ccm2	1	1	83	83	0	0	0	0	1	0	0	0	0	0	0	0	0	0	0	0	0	0	0.5
Cd164l2	1	1	153	153	0	0	0	0	1	0	0	0	0	0	0	0	0	0	0	0	0	0	0.5
Cd97	1	1	13225	13225	0	0	0	0	1	0	0	0	0	0	0	0	0	0	0	0	0	0	0.5
Celf2	1	1	48	48	0	0	0	0	1	0	0	0	0	0	0	0	0	0	0	0	0	0	0.5
Cenpn	1	1	15	15	0	0	0	0	0	1	0	0	0	0	0	0	0	0	0	0	0	0	0.5
Cep70	1	1	1411	1411	0	0	0	0	0	1	0	0	0	0	0	0	0	0	0	0	0	0	0.5
Clmp	1	1	13	13	0	0	0	0	0	1	0	0	0	0	0	0	0	0	0	0	0	0	0.5
Cnpy1	1	1	22	22	0	0	0	0	1	0	0	0	0	0	0	0	0	0	0	0	0	0	0.5
Col9a2	1	1	70	70	0	0	0	0	0	1	0	0	0	0	0	0	0	0	0	0	0	0	0.5
Cradd	1	1	12	12	0	0	0	0	0	1	0	0	0	0	0	0	0	0	0	0	0	0	0.5
Cramp1l	1	1	33	33	0	0	0	0	0	1	0	0	0	0	0	0	0	0	0	0	0	0	0.5
CT009715,1	1	1	23	23	0	0	0	0	1	0	0	0	0	0	0	0	0	0	0	0	0	0	0.5
Ctnnd1	1	1	668	668	0	0	0	0	1	0	0	0	0	0	0	0	0	0	0	0	0	0	0.5
Dcdc2a	1	1	21	21	0	0	0	0	0	1	0	0	0	0	0	0	0	0	0	0	0	0	0.5
Dclk2	1	1	181	181	0	0	0	0	0	1	0	0	0	0	0	0	0	0	0	0	0	0	0.5
Dgka	1	1	204	204	0	0	0	0	1	0	0	0	0	0	0	0	0	0	0	0	0	0	0.5
Dirc2	1	1	591	591	0	0	0	0	1	0	0	0	0	0	0	0	0	0	0	0	0	0	0.5
Dis3l2	1	1	29	29	0	0	0	0	0	1	0	0	0	0	0	0	0	0	0	0	0	0	0.5
Dnajc6	1	1	736	736	0	0	0	0	1	0	0	0	0	0	0	0	0	0	0	0	0	0	0.5
Dpp6	1	1	105	105	0	0	0	0	1	0	0	0	0	0	0	0	0	0	0	0	0	0	0.5
Dusp10	1	1	12	12	0	0	0	0	0	1	0	0	0	0	0	0	0	0	0	0	0	0	0.5
E230019M04Rik	1	1	40	40	0	0	0	0	0	1	0	0	0	0	0	0	0	0	0	0	0	0	0.5
Efs	1	1	28	28	0	0	0	0	1	0	0	0	0	0	0	0	0	0	0	0	0	0	0.5
Eif2ak3	1	1	59	59	0	0	0	0	1	0	0	0	0	0	0	0	0	0	0	0	0	0	0.5
Eif4b	1	1	474	474	0	0	0	0	1	0	0	0	0	0	0	0	0	0	0	0	0	0	0.5
Elk1	1	1	19	19	0	0	0	0	0	1	0	0	0	0	0	0	0	0	0	0	0	0	0.5
Epb4,1l1	1	1	86	86	0	0	0	0	1	0	0	0	0	0	0	0	0	0	0	0	0	0	0.5
Epb4,1l2	1	1	71	71	0	0	0	0	1	0	0	0	0	0	0	0	0	0	0	0	0	0	0.5
Epb4,1l4a	1	2	1284	1460	0	0	0	0	0	1	0	0	0	0	0	0	0	0	1	0	0	0	0.5
Erbb2	1	1	11	11	0	0	0	0	1	0	0	0	0	0	0	0	0	0	0	0	0	0	0.5
Ergic1	1	1	657	657	0	0	0	0	1	0	0	0	0	0	0	0	0	0	0	0	0	0	0.5
Fam129b	1	2	30	41	0	0	0	0	1	0	0	0	0	0	0	0	0	0	1	0	0	0	0.5
Fam178b	1	1	29	29	0	0	0	0	1	0	0	0	0	0	0	0	0	0	0	0	0	0	0.5
Fam189a1	1	1	234	234	0	0	0	0	1	0	0	0	0	0	0	0	0	0	0	0	0	0	0.5
Fam196b	1	1	928	928	0	0	0	0	1	0	0	0	0	0	0	0	0	0	0	0	0	0	0.5
Fam65b	1	2	20	1199	0	0	0	0	0	1	0	0	0	0	0	0	0	0	1	0	0	0	0.5
Fbxo24	1	1	175	175	0	0	0	0	0	1	0	0	0	0	0	0	0	0	0	0	0	0	0.5
Fgd4	1	1	74	74	0	0	0	0	1	0	0	0	0	0	0	0	0	0	0	0	0	0	0.5
Fgf14	1	1	561	561	0	0	0	0	0	1	0	0	0	0	0	0	0	0	0	0	0	0	0.5
Foxa3	1	1	55	55	0	0	0	0	1	0	0	0	0	0	0	0	0	0	0	0	0	0	0.5
Fxr1	1	1	1973	1973	0	0	0	0	1	0	0	0	0	0	0	0	0	0	0	0	0	0	0.5
Gatad2a	1	1	16	16	0	0	0	0	0	1	0	0	0	0	0	0	0	0	0	0	0	0	0.5
Gbgt1	1	1	23	23	0	0	0	0	0	1	0	0	0	0	0	0	0	0	0	0	0	0	0.5
Git2	1	1	59	59	0	0	0	0	1	0	0	0	0	0	0	0	0	0	0	0	0	0	0.5
Gjb3	1	1	16	16	0	0	0	0	1	0	0	0	0	0	0	0	0	0	0	0	0	0	0.5
Gk5	1	1	167	167	0	0	0	0	0	1	0	0	0	0	0	0	0	0	0	0	0	0	0.5
Gm10433	1	1	16	16	0	0	0	0	0	1	0	0	0	0	0	0	0	0	0	0	0	0	0.5
Gm11374	1	1	96	96	0	0	0	0	0	1	0	0	0	0	0	0	0	0	0	0	0	0	0.5
Gm11602	1	1	74	74	0	0	0	0	1	0	0	0	0	0	0	0	0	0	0	0	0	0	0.5
Gm12057	1	1	786	786	0	0	0	0	1	0	0	0	0	0	0	0	0	0	0	0	0	0	0.5
Gm13074	1	1	80	80	0	0	0	0	1	0	0	0	0	0	0	0	0	0	0	0	0	0	0.5
Gm13507	1	1	17	17	0	0	0	0	1	0	0	0	0	0	0	0	0	0	0	0	0	0	0.5
Gm14216	1	1	343	343	0	0	0	0	0	1	0	0	0	0	0	0	0	0	0	0	0	0	0.5
Gm14278	1	1	209	209	0	0	0	0	0	1	0	0	0	0	0	0	0	0	0	0	0	0	0.5
Gm14820	1	1	52	52	0	0	0	0	1	0	0	0	0	0	0	0	0	0	0	0	0	0	0.5
Gm16582	1	1	842	842	0	0	0	0	1	0	0	0	0	0	0	0	0	0	0	0	0	0	0.5
Gm2301	1	1	44	44	0	0	0	0	1	0	0	0	0	0	0	0	0	0	0	0	0	0	0.5
Gm2792	1	1	56	56	0	0	0	0	1	0	0	0	0	0	0	0	0	0	0	0	0	0	0.5
Gm3294	1	1	1263	1263	0	0	0	0	1	0	0	0	0	0	0	0	0	0	0	0	0	0	0.5
Gm5602	1	2	1944	1965	0	0	0	0	1	0	0	0	0	0	0	0	0	0	1	0	0	0	0.5
Gm8378	1	2	474	489	0	0	0	0	1	0	0	0	0	0	0	0	0	0	0	0	0	1	0.5
Gm98	1	1	1118	1118	0	0	0	0	1	0	0	0	0	0	0	0	0	0	0	0	0	0	0.5
Gnrhr	1	1	208	208	0	0	0	0	1	0	0	0	0	0	0	0	0	0	0	0	0	0	0.5
Gpr107	1	1	146	146	0	0	0	0	0	1	0	0	0	0	0	0	0	0	0	0	0	0	0.5
Gpr98	1	1	215	215	0	0	0	0	0	1	0	0	0	0	0	0	0	0	0	0	0	0	0.5
Gpx4	1	1	41	41	0	0	0	0	0	1	0	0	0	0	0	0	0	0	0	0	0	0	0.5
Grhl3	1	1	26	26	0	0	0	0	0	1	0	0	0	0	0	0	0	0	0	0	0	0	0.5
Grik3	1	1	39	39	0	0	0	0	1	0	0	0	0	0	0	0	0	0	0	0	0	0	0.5
Grm7	1	1	19	19	0	0	0	0	0	1	0	0	0	0	0	0	0	0	0	0	0	0	0.5
Gsta4	1	1	165	165	0	0	0	0	1	0	0	0	0	0	0	0	0	0	0	0	0	0	0.5
Helz	1	1	546	546	0	0	0	0	0	1	0	0	0	0	0	0	0	0	0	0	0	0	0.5
Hgsnat	1	1	761	761	0	0	0	0	0	1	0	0	0	0	0	0	0	0	0	0	0	0	0.5
Hip1	1	1	427	427	0	0	0	0	1	0	0	0	0	0	0	0	0	0	0	0	0	0	0.5
Hsp90aa1	1	2	1615	1836	0	0	0	0	1	0	0	0	0	0	0	0	0	0	1	0	0	0	0.5
Hspg2	1	1	51	51	0	0	0	0	0	1	0	0	0	0	0	0	0	0	0	0	0	0	0.5
Ift52	1	2	244	576	0	0	0	0	0	1	0	0	0	0	0	0	0	0	0	0	1	0	0.5
Igsf8	1	1	1252	1252	0	0	0	0	0	1	0	0	0	0	0	0	0	0	0	0	0	0	0.5
Il6ra	1	1	17	17	0	0	0	0	0	1	0	0	0	0	0	0	0	0	0	0	0	0	0.5
Ino80d	1	1	100	100	0	0	0	0	1	0	0	0	0	0	0	0	0	0	0	0	0	0	0.5
Itga6	1	1	13	13	0	0	0	0	0	1	0	0	0	0	0	0	0	0	0	0	0	0	0.5
Itm2b	1	1	100	100	0	0	0	0	1	0	0	0	0	0	0	0	0	0	0	0	0	0	0.5
Itpkb	1	1	30	30	0	0	0	0	0	1	0	0	0	0	0	0	0	0	0	0	0	0	0.5
Itpr1	1	1	371	371	0	0	0	0	0	1	0	0	0	0	0	0	0	0	0	0	0	0	0.5
Jdp2	1	1	766	766	0	0	0	0	0	1	0	0	0	0	0	0	0	0	0	0	0	0	0.5
Klb	1	1	52	52	0	0	0	0	1	0	0	0	0	0	0	0	0	0	0	0	0	0	0.5
Klf8	1	1	584	584	0	0	0	0	1	0	0	0	0	0	0	0	0	0	0	0	0	0	0.5
Lap3	1	1	967	967	0	0	0	0	1	0	0	0	0	0	0	0	0	0	0	0	0	0	0.5
Lass6	1	1	15	15	0	0	0	0	0	1	0	0	0	0	0	0	0	0	0	0	0	0	0.5
Ldlr	1	1	53	53	0	0	0	0	1	0	0	0	0	0	0	0	0	0	0	0	0	0	0.5
Llgl2	1	1	504	504	0	0	0	0	0	1	0	0	0	0	0	0	0	0	0	0	0	0	0.5
Lrba	1	1	427	427	0	0	0	0	0	1	0	0	0	0	0	0	0	0	0	0	0	0	0.5
Lrrc1	1	1	106	106	0	0	0	0	1	0	0	0	0	0	0	0	0	0	0	0	0	0	0.5
Ly6g6d	1	1	25368	25368	0	0	0	0	1	0	0	0	0	0	0	0	0	0	0	0	0	0	0.5
Ly75	1	1	12	12	0	0	0	0	1	0	0	0	0	0	0	0	0	0	0	0	0	0	0.5
Macf1	1	1	5708	5708	0	0	0	0	1	0	0	0	0	0	0	0	0	0	0	0	0	0	0.5
Mark3	1	1	314	314	0	0	0	0	0	1	0	0	0	0	0	0	0	0	0	0	0	0	0.5
Maz	1	1	99	99	0	0	0	0	0	1	0	0	0	0	0	0	0	0	0	0	0	0	0.5
Mb21d2	1	1	541	541	0	0	0	0	1	0	0	0	0	0	0	0	0	0	0	0	0	0	0.5
Mbtps1	1	1	67	67	0	0	0	0	1	0	0	0	0	0	0	0	0	0	0	0	0	0	0.5
Mkl1	1	1	983	983	0	0	0	0	1	0	0	0	0	0	0	0	0	0	0	0	0	0	0.5
Moap1	1	1	317	317	0	0	0	0	1	0	0	0	0	0	0	0	0	0	0	0	0	0	0.5
Mob3c	1	1	11	11	0	0	0	0	0	1	0	0	0	0	0	0	0	0	0	0	0	0	0.5
Mog	1	2	567	719	0	0	0	0	1	0	0	0	0	0	0	0	0	0	1	0	0	0	0.5
Msi2	1	1	40	40	0	0	0	0	0	1	0	0	0	0	0	0	0	0	0	0	0	0	0.5
Mtss1	1	1	36	36	0	0	0	0	0	1	0	0	0	0	0	0	0	0	0	0	0	0	0.5
Mttp	1	1	48	48	0	0	0	0	0	1	0	0	0	0	0	0	0	0	0	0	0	0	0.5
Myo1g	1	2	82	2278	0	0	0	0	1	0	0	0	0	0	0	0	0	0	0	0	1	0	0.5
Ncam2	1	1	1006	1006	0	0	0	0	0	1	0	0	0	0	0	0	0	0	0	0	0	0	0.5
Ninl	1	1	166	166	0	0	0	0	1	0	0	0	0	0	0	0	0	0	0	0	0	0	0.5
Nlk	1	1	99	99	0	0	0	0	1	0	0	0	0	0	0	0	0	0	0	0	0	0	0.5
Nqo1	1	1	120	120	0	0	0	0	1	0	0	0	0	0	0	0	0	0	0	0	0	0	0.5
Nr5a2	1	1	1786	1786	0	0	0	0	1	0	0	0	0	0	0	0	0	0	0	0	0	0	0.5
Nrap	1	1	3099	3099	0	0	0	0	0	1	0	0	0	0	0	0	0	0	0	0	0	0	0.5
Nrcam	1	1	22	22	0	0	0	0	0	1	0	0	0	0	0	0	0	0	0	0	0	0	0.5
Ofcc1	1	1	15	15	0	0	0	0	0	1	0	0	0	0	0	0	0	0	0	0	0	0	0.5
Osbp2	1	1	27	27	0	0	0	0	1	0	0	0	0	0	0	0	0	0	0	0	0	0	0.5
Oxr1	1	1	678	678	0	0	0	0	0	1	0	0	0	0	0	0	0	0	0	0	0	0	0.5
Paqr8	1	1	71	71	0	0	0	0	1	0	0	0	0	0	0	0	0	0	0	0	0	0	0.5
Parp14	1	1	11	11	0	0	0	0	1	0	0	0	0	0	0	0	0	0	0	0	0	0	0.5
Phex	1	1	532	532	0	0	0	0	0	1	0	0	0	0	0	0	0	0	0	0	0	0	0.5
Pigv	1	2	15	3882	0	0	0	0	0	1	0	0	0	1	0	0	0	0	0	0	0	0	0.5
Plekhg1	1	1	88	88	0	0	0	0	0	1	0	0	0	0	0	0	0	0	0	0	0	0	0.5
Plekhg5	1	1	212	212	0	0	0	0	1	0	0	0	0	0	0	0	0	0	0	0	0	0	0.5
Plekhm1	1	1	445	445	0	0	0	0	1	0	0	0	0	0	0	0	0	0	0	0	0	0	0.5
Ppm1b	1	1	27	27	0	0	0	0	0	1	0	0	0	0	0	0	0	0	0	0	0	0	0.5
Ppt1	1	1	33	33	0	0	0	0	1	0	0	0	0	0	0	0	0	0	0	0	0	0	0.5
Prdm16	1	1	25	25	0	0	0	0	1	0	0	0	0	0	0	0	0	0	0	0	0	0	0.5
Prdm4	1	1	576	576	0	0	0	0	0	1	0	0	0	0	0	0	0	0	0	0	0	0	0.5
Prpf6	1	1	214	214	0	0	0	0	1	0	0	0	0	0	0	0	0	0	0	0	0	0	0.5
Prrc2b	1	2	437	488	0	0	0	0	1	0	0	0	0	0	0	0	0	0	1	0	0	0	0.5
Ptprg	1	1	262	262	0	0	0	0	0	1	0	0	0	0	0	0	0	0	0	0	0	0	0.5
Rab10	1	1	15	15	0	0	0	0	1	0	0	0	0	0	0	0	0	0	0	0	0	0	0.5
Rab31	1	1	18	18	0	0	0	0	1	0	0	0	0	0	0	0	0	0	0	0	0	0	0.5
Rara	1	1	37	37	0	0	0	0	1	0	0	0	0	0	0	0	0	0	0	0	0	0	0.5
Rassf3	1	1	60	60	0	0	0	0	1	0	0	0	0	0	0	0	0	0	0	0	0	0	0.5
Rb1	1	1	167	167	0	0	0	0	1	0	0	0	0	0	0	0	0	0	0	0	0	0	0.5
Rgnef	1	1	25	25	0	0	0	0	0	1	0	0	0	0	0	0	0	0	0	0	0	0	0.5
Rnf125	1	1	133	133	0	0	0	0	1	0	0	0	0	0	0	0	0	0	0	0	0	0	0.5
Rnf128	1	1	1071	1071	0	0	0	0	1	0	0	0	0	0	0	0	0	0	0	0	0	0	0.5
Rnf220	1	1	577	577	0	0	0	0	1	0	0	0	0	0	0	0	0	0	0	0	0	0	0.5
Rnf44	1	1	170	170	0	0	0	0	1	0	0	0	0	0	0	0	0	0	0	0	0	0	0.5
RP23-463F7,10	1	2	112	210	0	0	0	0	0	1	0	0	0	0	0	0	0	0	0	1	0	0	0.5
RP24-448C16,2	1	2	32	1401	0	0	0	0	1	0	0	0	0	0	0	0	0	0	0	0	1	0	0.5
Rufy3	1	1	2253	2253	0	0	0	0	0	1	0	0	0	0	0	0	0	0	0	0	0	0	0.5
Rusc2	1	1	19	19	0	0	0	0	1	0	0	0	0	0	0	0	0	0	0	0	0	0	0.5
Schip1	1	1	767	767	0	0	0	0	1	0	0	0	0	0	0	0	0	0	0	0	0	0	0.5
Sema6c	1	1	120	120	0	0	0	0	1	0	0	0	0	0	0	0	0	0	0	0	0	0	0.5
2009-09-01	1	1	209	209	0	0	0	0	1	0	0	0	0	0	0	0	0	0	0	0	0	0	0.5
Setd8	1	1	5846	5846	0	0	0	0	1	0	0	0	0	0	0	0	0	0	0	0	0	0	0.5
Sh3rf2	1	1	93	93	0	0	0	0	1	0	0	0	0	0	0	0	0	0	0	0	0	0	0.5
Slc12a8	1	1	2213	2213	0	0	0	0	0	1	0	0	0	0	0	0	0	0	0	0	0	0	0.5
Slc22a4	1	1	48	48	0	0	0	0	0	1	0	0	0	0	0	0	0	0	0	0	0	0	0.5
Slc29a1	1	2	161	551	0	0	0	0	1	0	0	0	0	0	0	0	0	0	0	1	0	0	0.5
Slc36a3	1	1	92	92	0	0	0	0	0	1	0	0	0	0	0	0	0	0	0	0	0	0	0.5
Slc37a1	1	1	65	65	0	0	0	0	0	1	0	0	0	0	0	0	0	0	0	0	0	0	0.5
Slc38a8	1	1	275	275	0	0	0	0	0	1	0	0	0	0	0	0	0	0	0	0	0	0	0.5
Slc39a14	1	2	13	39	0	0	0	0	1	0	0	0	0	0	0	0	0	0	0	0	1	0	0.5
Slc44a4	1	1	45	45	0	0	0	0	0	1	0	0	0	0	0	0	0	0	0	0	0	0	0.5
Slc5a1	1	1	188	188	0	0	0	0	1	0	0	0	0	0	0	0	0	0	0	0	0	0	0.5
Smyd2	1	1	22	22	0	0	0	0	1	0	0	0	0	0	0	0	0	0	0	0	0	0	0.5
Sox2ot	1	1	142	142	0	0	0	0	1	0	0	0	0	0	0	0	0	0	0	0	0	0	0.5
Srcin1	1	1	20	20	0	0	0	0	0	1	0	0	0	0	0	0	0	0	0	0	0	0	0.5
St18	1	1	409	409	0	0	0	0	1	0	0	0	0	0	0	0	0	0	0	0	0	0	0.5
Ston2	1	2	474	489	0	0	0	0	0	1	0	0	0	0	0	0	0	0	0	0	0	1	0.5
Stt3a	1	1	12	12	0	0	0	0	0	1	0	0	0	0	0	0	0	0	0	0	0	0	0.5
Taf1d	1	1	17	17	0	0	0	0	1	0	0	0	0	0	0	0	0	0	0	0	0	0	0.5
Tbc1d2	1	1	12	12	0	0	0	0	0	1	0	0	0	0	0	0	0	0	0	0	0	0	0.5
Tbc1d22a	1	1	274	274	0	0	0	0	0	1	0	0	0	0	0	0	0	0	0	0	0	0	0.5
Tcf12	1	1	656	656	0	0	0	0	0	1	0	0	0	0	0	0	0	0	0	0	0	0	0.5
Tiam2	1	1	221	221	0	0	0	0	0	1	0	0	0	0	0	0	0	0	0	0	0	0	0.5
Timp2	1	1	251	251	0	0	0	0	1	0	0	0	0	0	0	0	0	0	0	0	0	0	0.5
Tle6	1	1	117	117	0	0	0	0	0	1	0	0	0	0	0	0	0	0	0	0	0	0	0.5
Tlk2	1	1	299	299	0	0	0	0	0	1	0	0	0	0	0	0	0	0	0	0	0	0	0.5
Tm7sf3	1	1	22506	22506	0	0	0	0	1	0	0	0	0	0	0	0	0	0	0	0	0	0	0.5
Tmbim1	1	1	19	19	0	0	0	0	1	0	0	0	0	0	0	0	0	0	0	0	0	0	0.5
Tmcc2	1	1	199	199	0	0	0	0	1	0	0	0	0	0	0	0	0	0	0	0	0	0	0.5
Tmed10	1	1	16	16	0	0	0	0	1	0	0	0	0	0	0	0	0	0	0	0	0	0	0.5
Tmem108	1	3	17	1362	0	0	0	0	0	1	0	0	0	0	0	0	0	0	0	0	1	1	0.5
Tmem135	1	1	125	125	0	0	0	0	0	1	0	0	0	0	0	0	0	0	0	0	0	0	0.5
Tmem35	1	1	4409	4409	0	0	0	0	1	0	0	0	0	0	0	0	0	0	0	0	0	0	0.5
Tmem39a	1	2	443	523	0	0	0	0	1	0	0	0	0	0	0	0	0	1	0	0	0	0	0.5
Tmem41b	1	2	14	62	0	0	0	0	0	1	0	0	0	0	0	0	0	0	1	0	0	0	0.5
Tns1	1	1	150	150	0	0	0	0	0	1	0	0	0	0	0	0	0	0	0	0	0	0	0.5
Tpcn1	1	1	50	50	0	0	0	0	0	1	0	0	0	0	0	0	0	0	0	0	0	0	0.5
Trpm2	1	1	104	104	0	0	0	0	0	1	0	0	0	0	0	0	0	0	0	0	0	0	0.5
Trpm4	1	1	39	39	0	0	0	0	0	1	0	0	0	0	0	0	0	0	0	0	0	0	0.5
Tulp4	1	1	349	349	0	0	0	0	1	0	0	0	0	0	0	0	0	0	0	0	0	0	0.5
Ube2r2	1	1	3401	3401	0	0	0	0	1	0	0	0	0	0	0	0	0	0	0	0	0	0	0.5
Ubtd1	1	1	4182	4182	0	0	0	0	1	0	0	0	0	0	0	0	0	0	0	0	0	0	0.5
Ulk2	1	1	1299	1299	0	0	0	0	0	1	0	0	0	0	0	0	0	0	0	0	0	0	0.5
Unc45b	1	1	93	93	0	0	0	0	0	1	0	0	0	0	0	0	0	0	0	0	0	0	0.5
Usp33	1	1	480	480	0	0	0	0	0	1	0	0	0	0	0	0	0	0	0	0	0	0	0.5
Usp7	1	2	371	513	0	0	0	0	1	0	0	0	0	0	0	0	0	0	1	0	0	0	0.5
Vps54	1	1	150	150	0	0	0	0	1	0	0	0	0	0	0	0	0	0	0	0	0	0	0.5
Vwa8	1	1	13	13	0	0	0	0	0	1	0	0	0	0	0	0	0	0	0	0	0	0	0.5
Wdr76	1	1	52	52	0	0	0	0	0	1	0	0	0	0	0	0	0	0	0	0	0	0	0.5
Wrb	1	1	106	106	0	0	0	0	0	1	0	0	0	0	0	0	0	0	0	0	0	0	0.5
Yipf1	1	1	623	623	0	0	0	0	1	0	0	0	0	0	0	0	0	0	0	0	0	0	0.5
Zfp282	1	1	31	31	0	0	0	0	0	1	0	0	0	0	0	0	0	0	0	0	0	0	0.5
Zfp553	1	2	212	6822	0	0	0	0	1	0	0	0	0	0	0	0	0	0	0	1	0	0	0.5
Zfp827	1	1	105	105	0	0	0	0	1	0	0	0	0	0	0	0	0	0	0	0	0	0	0.5
Zmiz1	1	1	187	187	0	0	0	0	0	1	0	0	0	0	0	0	0	0	0	0	0	0	0.5
Cdh1	2	4	153	4019	0	0	0	0	2	0	0	0	0	0	2	0	0	0	0	0	0	0	0.6875
9030624J02Rik	1	2	5288	5320	0	0	0	0	0	1	0	0	0	0	0	1	0	0	0	0	0	0	0.75
Aida	1	2	16	116	0	0	0	0	1	0	0	0	0	0	1	0	0	0	0	0	0	0	0.75
Cables1	1	2	6870	7092	0	0	0	0	0	1	0	0	0	0	0	1	0	0	0	0	0	0	0.75
Camta1	1	2	1567	1641	0	0	0	0	0	1	0	0	0	0	0	1	0	0	0	0	0	0	0.75
Cldn14	1	2	18	100	0	0	0	0	1	0	0	0	0	0	1	0	0	0	0	0	0	0	0.75
Cmtm7	1	2	500	591	0	0	0	0	1	0	0	0	0	0	1	0	0	0	0	0	0	0	0.75
Cog5	1	2	99	866	0	0	0	0	0	1	0	0	0	0	0	1	0	0	0	0	0	0	0.75
Dtnb	1	2	25	6610	0	0	0	0	0	1	0	0	0	0	1	0	0	0	0	0	0	0	0.75
Gcap14	1	2	192	300	0	0	0	0	0	1	0	0	0	0	0	1	0	0	0	0	0	0	0.75
Gm12100	1	2	18	934	0	0	0	0	1	0	0	0	0	0	1	0	0	0	0	0	0	0	0.75
Gse1	1	2	467	514	0	0	0	0	1	0	0	0	0	0	1	0	0	0	0	0	0	0	0.75
Kat2b	1	2	413	745	0	0	0	0	1	0	0	0	0	0	1	0	0	0	0	0	0	0	0.75
Katnal2	1	2	124	207	0	0	0	0	1	0	0	0	0	0	1	0	0	0	0	0	0	0	0.75
Mrpl33	1	2	66	81	0	0	0	0	0	1	0	0	0	0	1	0	0	0	0	0	0	0	0.75
Ror2	1	3	243	3491	0	0	0	0	1	0	0	0	0	0	1	0	0	0	0	0	0	1	0.75
RP23-377G8,1	1	2	317	329	0	0	0	0	1	0	0	0	0	0	0	1	0	0	0	0	0	0	0.75
Tacc2	1	3	557	763	0	0	0	0	0	1	0	0	0	0	1	0	0	0	0	0	0	1	0.75
Tbc1d8	1	2	35	50	0	0	0	0	1	0	0	0	0	0	0	1	0	0	0	0	0	0	0.75
Tmem45b	1	2	436	833	0	0	0	0	1	0	0	0	0	0	1	0	0	0	0	0	0	0	0.75
Tmtc1	1	2	98	204	0	0	0	0	0	1	0	0	0	0	0	1	0	0	0	0	0	0	0.75
Uvrag	1	2	965	2241	0	0	0	0	0	1	0	0	0	0	0	1	0	0	0	0	0	0	0.75
Zmynd8	1	2	147	4049	0	0	0	0	1	0	0	0	0	0	1	0	0	0	0	0	0	0	0.75
Ccdc88c	1	3	127	277	0	0	0	0	0	1	0	0	0	0	0	2	0	0	0	0	0	0	0.875
Ncoa1	1	3	385	2285	0	0	0	0	0	1	0	0	0	0	0	2	0	0	0	0	0	0	0.875
SLC12A6	1	3	105	174	0	0	0	0	0	1	0	0	0	0	0	2	0	0	0	0	0	0	0.875
Ttc23	1	4	715	3038	0	0	0	0	0	1	0	0	0	0	0	3	0	0	0	0	0	0	0.9375
Etl4	2	9	46	9415	0	0	0	0	0	2	0	0	0	0	2	5	0	0	0	0	0	0	0.980469
Gm20388	1	18	467	1889	0	0	0	0	1	0	0	0	0	0	17	0	0	0	0	0	0	0	0.999996
B230398E01Rik	2	2	894	894	0	0	0	0	0	0	1	1	0	0	0	0	0	0	0	0	0	0	1
Emc6	2	2	193	193	0	2	0	0	0	0	0	0	0	0	0	0	0	0	0	0	0	0	1
0610031J06Rik	1	1	410	410	0	0	0	0	0	0	0	1	0	0	0	0	0	0	0	0	0	0	1
A2ld1	1	1	2007	2007	0	0	1	0	0	0	0	0	0	0	0	0	0	0	0	0	0	0	1
AC122013,1	1	1	75	75	0	0	0	0	0	0	0	1	0	0	0	0	0	0	0	0	0	0	1
AC126552,1	1	1	29	29	0	0	0	0	0	0	0	1	0	0	0	0	0	0	0	0	0	0	1
Ak8	1	1	467	467	0	0	0	0	0	0	0	1	0	0	0	0	0	0	0	0	0	0	1
B4galt6	1	1	608	608	0	1	0	0	0	0	0	0	0	0	0	0	0	0	0	0	0	0	1
Crygb	1	1	247	247	0	1	0	0	0	0	0	0	0	0	0	0	0	0	0	0	0	0	1
D630033O11Rik	1	1	98	98	1	0	0	0	0	0	0	0	0	0	0	0	0	0	0	0	0	0	1
Dlgap3	1	1	6012	6012	0	1	0	0	0	0	0	0	0	0	0	0	0	0	0	0	0	0	1
Fbxo6	1	2	2810	4403	0	0	0	1	0	0	0	0	0	0	0	1	0	0	0	0	0	0	1
Fes	1	1	49	49	0	1	0	0	0	0	0	0	0	0	0	0	0	0	0	0	0	0	1
Gm11463	1	3	112	857	0	0	0	0	0	0	1	0	0	0	0	1	0	0	0	0	1	0	1
Gm11647	1	1	2891	2891	0	0	0	0	0	0	0	1	0	0	0	0	0	0	0	0	0	0	1
Gm12678	1	1	1259	1259	0	0	0	0	0	0	0	1	0	0	0	0	0	0	0	0	0	0	1
Gm128	1	1	738	738	1	0	0	0	0	0	0	0	0	0	0	0	0	0	0	0	0	0	1
Gm12925	1	1	5708	5708	0	0	0	0	0	0	0	1	0	0	0	0	0	0	0	0	0	0	1
Gm13250	1	1	54	54	0	0	0	0	0	0	1	0	0	0	0	0	0	0	0	0	0	0	1
Gm15956	1	6	1408	20317	0	0	0	0	0	0	0	1	0	0	1	0	0	2	0	0	0	2	1
Gm16174	1	1	216	216	0	0	0	0	0	0	0	1	0	0	0	0	0	0	0	0	0	0	1
Gm5566	1	3	3525	3572	0	0	0	0	0	0	1	0	0	0	0	0	0	0	0	0	0	2	1
Kif27	1	1	1035	1035	0	1	0	0	0	0	0	0	0	0	0	0	0	0	0	0	0	0	1
Mmgt2	1	1	581	581	0	0	0	0	0	0	0	1	0	0	0	0	0	0	0	0	0	0	1
Mmp15	1	1	189	189	1	0	0	0	0	0	0	0	0	0	0	0	0	0	0	0	0	0	1
Myof	1	1	336	336	0	1	0	0	0	0	0	0	0	0	0	0	0	0	0	0	0	0	1
Nmnat3	1	1	369	369	0	0	0	0	0	0	0	1	0	0	0	0	0	0	0	0	0	0	1
Nod1	1	1	57	57	1	0	0	0	0	0	0	0	0	0	0	0	0	0	0	0	0	0	1
Nsd1	1	1	88	88	0	1	0	0	0	0	0	0	0	0	0	0	0	0	0	0	0	0	1
Prss53	1	1	990	990	0	1	0	0	0	0	0	0	0	0	0	0	0	0	0	0	0	0	1
Rbm18	1	1	161	161	0	0	0	0	0	0	0	1	0	0	0	0	0	0	0	0	0	0	1
Rsph1	1	1	405	405	0	1	0	0	0	0	0	0	0	0	0	0	0	0	0	0	0	0	1
snoU13	1	2	653	680	0	0	0	0	0	0	0	1	0	0	0	0	0	0	0	1	0	0	1
Tenm4	1	1	117	117	0	0	0	1	0	0	0	0	0	0	0	0	0	0	0	0	0	0	1
Tmem109	1	1	82	82	0	0	1	0	0	0	0	0	0	0	0	0	0	0	0	0	0	0	1
Tmem181b-ps	1	1	56	56	1	0	0	0	0	0	0	0	0	0	0	0	0	0	0	0	0	0	1
Tnrc6c	1	1	1283	1283	0	0	0	0	0	0	0	1	0	0	0	0	0	0	0	0	0	0	1
Tsx	1	2	21	163	1	0	0	0	0	0	0	0	0	0	0	0	0	0	0	0	1	0	1
Tulp2	1	1	84	84	0	1	0	0	0	0	0	0	0	0	0	0	0	0	0	0	0	0	1
U6	1	51	429	59105	0	0	0	0	0	0	0	1	0	0	0	0	1	3	6	13	14	13	1
Usp49	1	1	22	22	0	1	0	0	0	0	0	0	0	0	0	0	0	0	0	0	0	0	1
0610005C13Rik	0	2	0	39	0	0	0	0	0	0	0	0	0	0	0	0	0	2	0	0	0	0	1
0610007P08Rik	0	1	0	30	0	0	0	0	0	0	0	0	0	0	0	0	0	0	0	0	1	0	1
0610009O20Rik	0	1	0	20	0	0	0	0	0	0	0	0	0	0	0	0	1	0	0	0	0	0	1
1110012J17Rik	0	4	0	967	0	0	0	0	0	0	0	0	0	0	0	0	0	0	3	1	0	0	1
1500016L03Rik	0	1	0	347	0	0	0	0	0	0	0	0	0	0	0	0	0	0	0	0	1	0	1
1600014C23Rik	0	2	0	648	0	0	0	0	0	0	0	0	0	0	0	0	0	0	0	2	0	0	1
1700001O22Rik	0	1	0	290	0	0	0	0	0	0	0	0	0	0	0	0	0	0	0	0	1	0	1
1700006J14Rik	0	1	0	231	0	0	0	0	0	0	0	0	0	0	0	0	0	0	0	0	0	1	1
1700007K09Rik	0	1	0	21	0	0	0	0	0	0	0	0	0	0	0	0	0	0	1	0	0	0	1
1700008O03Rik	0	1	0	102	0	0	0	0	0	0	0	0	0	0	0	0	0	0	1	0	0	0	1
1700009P17Rik	0	1	0	26	0	0	0	0	0	0	0	0	0	0	0	0	0	0	1	0	0	0	1
1700019O17Rik	0	3	0	5719	0	0	0	0	0	0	0	0	0	0	0	0	0	0	0	0	0	3	1
1700021N21Rik	0	2	0	97	0	0	0	0	0	0	0	0	0	0	0	0	0	0	0	0	1	1	1
1700023L04Rik	0	2	0	286	0	0	0	0	0	0	0	0	0	0	0	0	0	0	0	0	0	2	1
1700026L06Rik	0	1	0	467	0	0	0	0	0	0	0	0	0	0	0	0	1	0	0	0	0	0	1
1700034H15Rik	0	2	0	29	0	0	0	0	0	0	0	0	0	0	0	0	0	0	1	1	0	0	1
1700051O22RIK	0	1	0	11	0	0	0	0	0	0	0	0	0	0	0	0	0	0	0	0	1	0	1
1700063H04Rik	0	1	0	194	0	0	0	0	0	0	0	0	0	0	0	0	0	0	1	0	0	0	1
1700065I17Rik	0	1	0	297	0	0	0	0	0	0	0	0	0	0	0	0	0	0	0	0	1	0	1
1700066M21Rik	0	1	0	17	0	0	0	0	0	0	0	0	0	0	0	0	0	0	0	0	0	1	1
1700093K21Rik	0	1	0	45	0	0	0	0	0	0	0	0	0	0	0	0	0	0	1	0	0	0	1
1700095J07Rik	0	1	0	12	0	0	0	0	0	0	0	0	0	0	0	0	0	0	1	0	0	0	1
1700109H08Rik	0	1	0	8252	0	0	0	0	0	0	0	0	0	0	0	0	0	0	1	0	0	0	1
1810007I06Rik	0	1	0	120	0	0	0	0	0	0	0	0	0	0	0	0	0	0	0	0	0	1	1
1810011H11Rik	0	2	0	1836	0	0	0	0	0	0	0	0	0	0	0	0	0	0	0	0	1	1	1
1810013L24Rik	0	1	0	142	0	0	0	0	0	0	0	0	0	0	0	0	0	0	0	1	0	0	1
1810032O08Rik	0	3	0	554	0	0	0	0	0	0	0	0	0	0	0	0	0	0	0	0	1	2	1
2010015L04Rik	0	1	0	36	0	0	0	0	0	0	0	0	0	0	0	0	0	0	0	1	0	0	1
2210019I11Rik	0	1	0	105	0	0	0	0	0	0	0	0	0	0	1	0	0	0	0	0	0	0	1
2310040G07Rik	0	1	0	28	0	0	0	0	0	0	0	0	0	0	0	0	0	0	1	0	0	0	1
2310044G17Rik	0	2	0	211	0	0	0	0	0	0	0	0	0	0	0	0	0	0	1	1	0	0	1
2310057M21Rik	0	1	0	21	0	0	0	0	0	0	0	0	0	0	0	0	0	0	1	0	0	0	1
2310061C15Rik	0	1	0	15	0	0	0	0	0	0	0	0	0	0	0	0	0	1	0	0	0	0	1
2410002F23Rik	0	1	0	161	0	0	0	0	0	0	0	0	0	0	0	0	0	0	0	0	0	1	1
2410004P03Rik	0	1	0	3032	0	0	0	0	0	0	0	0	0	0	0	0	0	0	0	1	0	0	1
2410024N13Rik	0	1	0	848	0	0	0	0	0	0	0	0	0	0	0	0	0	0	0	1	0	0	1
2410080I02Rik	0	1	0	460	0	0	0	0	0	0	0	0	0	0	0	0	0	0	0	1	0	0	1
2410124H12Rik	0	1	0	19632	0	0	0	0	0	0	0	0	0	0	0	0	0	1	0	0	0	0	1
2410131K14Rik	0	1	0	15	0	0	0	0	0	0	0	0	0	0	0	0	0	0	0	0	0	1	1
2410152P15Rik	0	1	0	14	0	0	0	0	0	0	0	0	0	0	1	0	0	0	0	0	0	0	1
2610019F03Rik	0	2	0	2431	0	0	0	0	0	0	0	0	0	0	0	0	0	0	1	1	0	0	1
2610029I01Rik	0	2	0	14282	0	0	0	0	0	0	0	0	0	0	0	0	0	0	0	0	0	2	1
2610203C20Rik	0	1	0	58	0	0	0	0	0	0	0	0	0	0	0	0	0	0	0	0	1	0	1
2700069I18Rik	0	1	0	286	0	0	0	0	0	0	0	0	0	0	0	0	0	0	0	0	1	0	1
2810404F17Rik	0	1	0	24	0	0	0	0	0	0	0	0	0	0	0	0	0	0	0	0	1	0	1
2810410L24Rik	0	1	0	18	0	0	0	0	0	0	0	0	0	0	0	0	0	0	0	0	0	1	1
2900011O08Rik	0	1	0	186	0	0	0	0	0	0	0	0	0	0	1	0	0	0	0	0	0	0	1
2900026A02Rik	0	1	0	1204	0	0	0	0	0	0	0	0	0	0	0	0	0	0	0	1	0	0	1
4632404H12Rik	0	1	0	201	0	0	0	0	0	0	0	0	0	0	0	0	0	0	1	0	0	0	1
4732444A12Rik	0	1	0	263	0	0	0	0	0	0	0	0	0	0	0	0	0	0	0	0	0	1	1
4732465J04Rik	0	1	0	59	0	0	0	0	0	0	0	0	0	0	0	0	0	0	0	0	1	0	1
4833403I15Rik	0	1	0	71	0	0	0	0	0	0	0	0	0	0	0	0	0	0	0	0	1	0	1
4921522P10Rik	0	1	0	12	0	0	0	0	0	0	0	0	0	0	0	0	0	0	0	1	0	0	1
4921524J17Rik	0	1	0	11	0	0	0	0	0	0	0	0	0	0	0	0	0	0	0	1	0	0	1
4930428N03Rik	0	1	0	15	0	0	0	0	0	0	0	0	0	0	0	0	0	0	1	0	0	0	1
4930447C04Rik	0	1	0	140	0	0	0	0	0	0	0	0	0	0	0	0	0	0	0	1	0	0	1
4930452L02Rik	0	1	0	12	0	0	0	0	0	0	0	0	0	0	0	1	0	0	0	0	0	0	1
4930465K10Rik	0	1	0	64	0	0	0	0	0	0	0	0	0	0	0	0	0	0	0	0	0	1	1
4930474H06Rik	0	1	0	17	0	0	0	0	0	0	0	0	0	0	0	0	0	0	0	1	0	0	1
4930519F16Rik	0	1	0	39	0	0	0	0	0	0	0	0	0	0	1	0	0	0	0	0	0	0	1
4930527E20Rik	0	1	0	290	0	0	0	0	0	0	0	0	0	0	0	0	0	0	0	1	0	0	1
4930529F24Rik	0	1	0	451	0	0	0	0	0	0	0	0	0	0	0	0	0	0	0	1	0	0	1
4930542C16Rik	0	1	0	15	0	0	0	0	0	0	0	0	0	0	0	0	0	0	0	0	0	1	1
4930593C16Rik	0	2	0	358	0	0	0	0	0	0	0	0	0	0	0	0	0	0	0	2	0	0	1
4930594M22Rik	0	1	0	2007	0	0	0	0	0	0	0	0	0	0	1	0	0	0	0	0	0	0	1
4931403M11Rik	0	1	0	15	0	0	0	0	0	0	0	0	0	0	0	0	0	0	1	0	0	0	1
4931406C07Rik	0	1	0	17	0	0	0	0	0	0	0	0	0	0	0	0	0	1	0	0	0	0	1
4931440F15Rik	0	1	0	1490	0	0	0	0	0	0	0	0	0	0	0	0	0	0	0	0	1	0	1
4932415M13Rik	0	1	0	1503	0	0	0	0	0	0	0	0	0	0	0	0	0	0	0	0	0	1	1
4932435O22Rik	0	4	0	631	0	0	0	0	0	0	0	0	0	0	0	0	0	0	1	2	1	0	1
4933402N03Rik	0	1	0	21	0	0	0	0	0	0	0	0	0	0	0	0	0	0	1	0	0	0	1
4933406I18Rik	0	1	0	28	0	0	0	0	0	0	0	0	0	0	0	0	0	0	0	0	1	0	1
4933406M09Rik	0	1	0	596	0	0	0	0	0	0	0	0	0	0	0	0	0	0	1	0	0	0	1
5033430I15Rik	0	1	0	24	0	0	0	0	0	0	0	0	0	0	0	0	0	0	0	0	1	0	1
5430407P10Rik	0	2	0	615	0	0	0	0	0	0	0	0	0	0	0	0	0	0	0	0	1	1	1
5430419D17Rik	0	1	0	21	0	0	0	0	0	0	0	0	0	0	0	0	0	0	0	0	0	1	1
5730405O15Rik	0	1	0	1007	0	0	0	0	0	0	0	0	0	0	0	0	0	0	0	1	0	0	1
5730419I09Rik	0	3	0	1697	0	0	0	0	0	0	0	0	0	0	0	0	0	0	1	1	0	1	1
5830418P13Rik	0	2	0	1345	0	0	0	0	0	0	0	0	0	0	0	0	0	0	1	1	0	0	1
5830444B04Rik	0	1	0	36	0	0	0	0	0	0	0	0	0	0	0	0	0	0	0	0	1	0	1
5830454E08Rik	0	2	0	1798	0	0	0	0	0	0	0	0	0	0	0	0	0	0	1	0	0	1	1
5S_rRNA	0	8	0	3956	0	0	0	0	0	0	0	0	0	0	0	0	0	0	3	1	3	1	1
6720456H20Rik	0	1	0	175	0	0	0	0	0	0	0	0	0	0	0	0	0	0	0	0	0	1	1
7SK	0	23	0	8025	0	0	0	0	0	0	0	0	0	0	0	0	0	0	6	2	8	7	1
8030443G20Rik	0	1	0	1782	0	0	0	0	0	0	0	0	0	0	0	0	0	0	1	0	0	0	1
8030462N17Rik	0	1	0	64	0	0	0	0	0	0	0	0	0	0	0	0	0	0	1	0	0	0	1
9130011J15Rik	0	1	0	15	0	0	0	0	0	0	0	0	0	0	0	0	0	0	0	0	1	0	1
9130221H12Rik	0	1	0	611	0	0	0	0	0	0	0	0	0	0	0	0	0	0	1	0	0	0	1
9230105E05Rik	0	1	0	231	0	0	0	0	0	0	0	0	0	0	0	0	0	0	0	0	0	1	1
9330154J02Rik	0	1	0	30	0	0	0	0	0	0	0	0	0	0	0	0	0	0	0	1	0	0	1
9430016H08Rik	0	1	0	17	0	0	0	0	0	0	0	0	0	0	0	0	0	0	0	1	0	0	1
9430025C20Rik	0	2	0	2429	0	0	0	0	0	0	0	0	0	0	0	0	0	0	0	2	0	0	1
9630014M24Rik	0	1	0	329	0	0	0	0	0	0	0	0	0	0	0	0	0	0	0	1	0	0	1
9930038B18Rik	0	1	0	303	0	0	0	0	0	0	0	0	0	0	0	0	0	0	0	0	0	1	1
A430078I02Rik	0	3	0	11892	0	0	0	0	0	0	0	0	0	0	0	0	0	0	1	2	0	0	1
A830018L16Rik	0	1	0	2735	0	0	0	0	0	0	0	0	0	0	1	0	0	0	0	0	0	0	1
A830018L16RIK	0	1	0	2735	0	0	0	0	0	0	0	0	0	0	1	0	0	0	0	0	0	0	1
A830080D01Rik	0	3	0	528	0	0	0	0	0	0	0	0	0	0	0	0	1	1	1	0	0	0	1
AA387200	0	1	0	32	0	0	0	0	0	0	0	0	0	0	0	0	0	0	0	0	1	0	1
Abcc1	0	1	0	28	0	0	0	0	0	0	0	0	0	0	1	0	0	0	0	0	0	0	1
Abcc4	0	1	0	75	0	0	0	0	0	0	0	0	0	0	1	0	0	0	0	0	0	0	1
AC055766,1	0	1	0	1037	0	0	0	0	0	0	0	0	0	0	0	0	0	0	0	1	0	0	1
AC055772,1	0	1	0	1299	0	0	0	0	0	0	0	0	0	0	0	0	0	0	0	1	0	0	1
AC098877,1	0	1	0	1754	0	0	0	0	0	0	0	0	0	0	0	0	0	0	0	0	1	0	1
AC101527,1	0	1	0	14	0	0	0	0	0	0	0	0	0	0	0	0	0	0	0	0	1	0	1
AC102195,1	0	1	0	64	0	0	0	0	0	0	0	0	0	0	0	0	0	0	0	0	1	0	1
AC103388,1	0	1	0	28	0	0	0	0	0	0	0	0	0	0	0	0	0	0	0	0	1	0	1
AC109197,1	0	1	0	3288	0	0	0	0	0	0	0	0	0	0	0	0	0	0	0	0	1	0	1
AC110377,1	0	2	0	211	0	0	0	0	0	0	0	0	0	0	0	0	0	0	1	1	0	0	1
AC110382,1	0	1	0	303	0	0	0	0	0	0	0	0	0	0	0	0	0	0	0	1	0	0	1
AC110573,1	0	1	0	57	0	0	0	0	0	0	0	0	0	0	0	0	0	0	0	0	0	1	1
AC110903,1	0	1	0	18	0	0	0	0	0	0	0	0	0	0	0	0	0	0	0	0	1	0	1
AC111132,1	0	1	0	121	0	0	0	0	0	0	0	0	0	0	0	0	0	0	0	0	0	1	1
AC112962,1	0	1	0	86	0	0	0	0	0	0	0	0	0	0	0	0	0	0	0	1	0	0	1
AC113092,1	0	1	0	29	0	0	0	0	0	0	0	0	0	0	0	0	0	0	0	0	0	1	1
AC113104,1	0	4	0	887	0	0	0	0	0	0	0	0	0	0	0	0	0	0	2	2	0	0	1
AC115050,1	0	1	0	286	0	0	0	0	0	0	0	0	0	0	0	0	0	0	0	0	0	1	1
AC115697,1	0	1	0	21	0	0	0	0	0	0	0	0	0	0	0	0	0	0	0	0	0	1	1
AC115706,1	0	1	0	1246	0	0	0	0	0	0	0	0	0	0	0	0	0	0	0	0	0	1	1
AC115880,1	0	1	0	449	0	0	0	0	0	0	0	0	0	0	0	0	0	0	1	0	0	0	1
AC119806,1	0	1	0	21	0	0	0	0	0	0	0	0	0	0	0	0	0	0	1	0	0	0	1
AC120540,1	0	1	0	433	0	0	0	0	0	0	0	0	0	0	0	0	1	0	0	0	0	0	1
AC121540,1	0	1	0	66	0	0	0	0	0	0	0	0	0	0	0	0	0	0	1	0	0	0	1
AC122218,1	0	1	0	261	0	0	0	0	0	0	0	0	0	0	0	0	0	0	0	1	0	0	1
AC122296,1	0	1	0	103	0	0	0	0	0	0	0	0	0	0	0	0	0	0	0	0	0	1	1
AC123853,1	0	3	0	4722	0	0	0	0	0	0	0	0	0	0	0	0	0	0	1	0	0	2	1
AC124108,1	0	2	0	6022	0	0	0	0	0	0	0	0	0	0	0	0	0	0	0	0	0	2	1
AC126606,1	0	1	0	1041	0	0	0	0	0	0	0	0	0	0	0	0	0	0	0	1	0	0	1
AC126807,1	0	1	0	69	0	0	0	0	0	0	0	0	0	0	0	0	0	0	0	1	0	0	1
AC126942,1	0	1	0	23	0	0	0	0	0	0	0	0	0	0	1	0	0	0	0	0	0	0	1
AC127270,1	0	1	0	1034	0	0	0	0	0	0	0	0	0	0	0	0	0	0	1	0	0	0	1
AC127583,1	0	1	0	54	0	0	0	0	0	0	0	0	0	0	0	0	0	0	1	0	0	0	1
AC130841,1	0	1	0	558	0	0	0	0	0	0	0	0	0	0	1	0	0	0	0	0	0	0	1
AC132233,1	0	1	0	17	0	0	0	0	0	0	0	0	0	0	0	0	0	0	1	0	0	0	1
AC132253,2	0	1	0	866	0	0	0	0	0	0	0	0	0	0	0	0	0	0	0	0	1	0	1
AC132338,1	0	2	0	18245	0	0	0	0	0	0	0	0	0	0	0	0	0	0	0	1	1	0	1
AC132389,1	0	2	0	588	0	0	0	0	0	0	0	0	0	0	0	1	0	0	1	0	0	0	1
AC133502,1	0	1	0	12	0	0	0	0	0	0	0	0	0	0	0	0	0	0	1	0	0	0	1
AC133646,1	0	1	0	20	0	0	0	0	0	0	0	0	0	0	1	0	0	0	0	0	0	0	1
AC134576,1	0	1	0	329	0	0	0	0	0	0	0	0	0	0	0	0	0	0	1	0	0	0	1
AC134897,1	0	2	0	286	0	0	0	0	0	0	0	0	0	0	0	0	0	0	0	0	0	2	1
AC134903,1	0	1	0	438	0	0	0	0	0	0	0	0	0	0	0	0	0	0	1	0	0	0	1
AC135859,1	0	1	0	27	0	0	0	0	0	0	0	0	0	0	0	0	0	0	0	1	0	0	1
AC137692,1	0	1	0	126	0	0	0	0	0	0	0	0	0	0	0	0	0	0	0	1	0	0	1
AC138358,1	0	1	0	45	0	0	0	0	0	0	0	0	0	0	0	0	0	0	0	0	0	1	1
AC141876,1	0	1	0	160	0	0	0	0	0	0	0	0	0	0	0	0	0	0	1	0	0	0	1
AC142266,1	0	2	0	1646	0	0	0	0	0	0	0	0	0	0	0	0	0	1	1	0	0	0	1
AC147634,1	0	1	0	12716	0	0	0	0	0	0	0	0	0	0	0	0	0	0	0	0	0	1	1
AC147987,1	0	1	0	244	0	0	0	0	0	0	0	0	0	0	0	0	0	0	0	0	0	1	1
AC148011,1	0	1	0	203	0	0	0	0	0	0	0	0	0	0	0	0	0	0	0	1	0	0	1
AC148019,1	0	1	0	21	0	0	0	0	0	0	0	0	0	0	0	0	0	0	0	0	0	1	1
AC152181,1	0	1	0	254	0	0	0	0	0	0	0	0	0	0	0	0	0	0	0	0	1	0	1
AC152946,1	0	1	0	291	0	0	0	0	0	0	0	0	0	0	0	0	0	0	0	0	0	1	1
AC153147,1	0	1	0	1111	0	0	0	0	0	0	0	0	0	0	0	0	0	0	0	0	1	0	1
AC153580,1	0	1	0	16	0	0	0	0	0	0	0	0	0	0	0	0	0	0	0	1	0	0	1
AC153987,1	0	1	0	316	0	0	0	0	0	0	0	0	0	0	0	0	1	0	0	0	0	0	1
AC154660,1	0	1	0	20	0	0	0	0	0	0	0	0	0	0	0	0	0	0	0	0	1	0	1
AC156026,1	0	1	0	142	0	0	0	0	0	0	0	0	0	0	0	0	0	0	0	0	0	1	1
AC158122,1	0	1	0	3242	0	0	0	0	0	0	0	0	0	0	0	0	0	0	0	1	0	0	1
AC158662,2	0	3	0	11892	0	0	0	0	0	0	0	0	0	0	0	0	0	0	2	1	0	0	1
AC160118,1	0	1	0	87	0	0	0	0	0	0	0	0	0	0	0	0	0	0	0	0	1	0	1
AC161493,1	0	1	0	17	0	0	0	0	0	0	0	0	0	0	0	0	0	0	1	0	0	0	1
AC161763,1	0	1	0	14	0	0	0	0	0	0	0	0	0	0	0	0	0	0	0	0	0	1	1
AC162936,1	0	1	0	297	0	0	0	0	0	0	0	0	0	0	0	1	0	0	0	0	0	0	1
AC163282,1	0	1	0	812	0	0	0	0	0	0	0	0	0	0	0	0	0	0	0	1	0	0	1
AC163296,1	0	1	0	92	0	0	0	0	0	0	0	0	0	0	0	0	0	0	0	1	0	0	1
AC164075,1	0	1	0	15	0	0	0	0	0	0	0	0	0	0	0	0	0	0	0	0	1	0	1
AC164089,1	0	1	0	848	0	0	0	0	0	0	0	0	0	0	0	0	0	0	1	0	0	0	1
AC165259,1	0	2	0	648	0	0	0	0	0	0	0	0	0	0	0	0	0	0	0	0	2	0	1
AC170999,1	0	1	0	232	0	0	0	0	0	0	0	0	0	0	0	0	0	0	0	1	0	0	1
AC172623,1	0	1	0	15	0	0	0	0	0	0	0	0	0	0	0	0	0	0	0	0	0	1	1
AC183097,2	0	1	0	56	0	0	0	0	0	0	0	0	0	0	1	0	0	0	0	0	0	0	1
AC217111,1	0	1	0	476	0	0	0	0	0	0	0	0	0	0	0	0	0	0	1	0	0	0	1
AC240744,1	0	1	0	54	0	0	0	0	0	0	0	0	1	0	0	0	0	0	0	0	0	0	1
Acadsb	0	1	0	21	0	0	0	0	0	0	0	0	0	0	0	0	0	0	0	0	0	1	1
Acly	0	1	0	7324	0	0	0	0	0	0	0	0	0	0	1	0	0	0	0	0	0	0	1
Acpl2	0	1	0	274	0	0	0	0	0	0	0	0	0	1	0	0	0	0	0	0	0	0	1
Acpp	0	2	0	941	0	0	0	0	0	0	0	0	0	0	0	0	0	0	1	0	0	1	1
Acpt	0	1	0	161	0	0	0	0	0	0	0	0	0	0	0	0	0	0	1	0	0	0	1
Adam23	0	1	0	245	0	0	0	0	0	0	0	0	0	0	0	0	0	1	0	0	0	0	1
Adap1	0	1	0	1063	0	0	0	0	0	0	0	0	0	0	0	0	0	0	0	1	0	0	1
Adcy1	0	1	0	612	0	0	0	0	0	0	0	0	0	0	0	0	0	0	1	0	0	0	1
Adcy5	0	2	0	6445	0	0	0	0	0	0	0	0	0	0	2	0	0	0	0	0	0	0	1
Add3	0	2	0	1813	0	0	0	0	0	0	0	0	0	0	0	0	0	0	1	1	0	0	1
Adk	0	1	0	393	0	0	0	0	0	0	0	0	0	0	0	1	0	0	0	0	0	0	1
Adnp2	0	3	0	163	0	0	0	0	0	0	0	0	0	0	0	0	0	0	0	3	0	0	1
Adprhl1	0	1	0	389	0	0	0	0	0	0	0	0	0	0	0	0	0	0	0	0	1	0	1
Adra2b	0	1	0	47	0	0	0	0	0	0	0	0	0	0	0	0	0	0	0	0	0	1	1
Ahdc1	0	1	0	48	0	0	0	0	0	0	0	0	0	0	1	0	0	0	0	0	0	0	1
AI314976	0	1	0	13	0	0	0	0	0	0	0	0	0	0	0	0	0	0	1	0	0	0	1
Akap12	0	3	0	262	0	0	0	0	0	0	0	0	0	0	1	0	0	0	2	0	0	0	1
Akd1	0	1	0	145	0	0	0	0	0	0	0	0	0	0	0	1	0	0	0	0	0	0	1
Akr1b3	0	1	0	40	0	0	0	0	0	0	0	0	0	0	0	0	0	0	0	0	1	0	1
Akr1c13	0	1	0	6182	0	0	0	0	0	0	0	0	0	0	0	0	0	0	0	0	0	1	1
Akr1c19	0	1	0	6182	0	0	0	0	0	0	0	0	0	0	0	0	0	0	0	1	0	0	1
AL513014,1	0	1	0	1179	0	0	0	0	0	0	0	0	0	0	0	0	0	0	0	0	0	1	1
AL589870,1	0	1	0	3688	0	0	0	0	0	0	0	0	0	0	0	0	0	0	0	0	0	1	1
AL589870,2	0	1	0	3688	0	0	0	0	0	0	0	0	0	0	0	0	0	0	0	0	0	1	1
AL591207,1	0	4	0	671	0	0	0	0	0	0	0	0	0	0	0	0	0	0	1	2	1	0	1
AL603708,1	0	1	0	347	0	0	0	0	0	0	0	0	0	0	0	0	0	0	1	0	0	0	1
AL603843,1	0	3	0	417	0	0	0	0	0	0	0	0	0	0	0	0	0	0	0	1	1	1	1
AL607123,2	0	2	0	261	0	0	0	0	0	0	0	0	0	0	0	0	0	0	0	0	1	1	1
AL607145,1	0	1	0	576	0	0	0	0	0	0	0	0	0	0	0	0	0	0	1	0	0	0	1
AL627104,1	0	1	0	184	0	0	0	0	0	0	0	0	0	0	0	0	0	0	0	0	0	1	1
AL627184,1	0	1	0	111	0	0	0	0	0	0	0	0	0	0	0	0	0	0	0	0	1	0	1
AL645484,1	0	3	0	278	0	0	0	0	0	0	0	0	0	0	0	0	0	0	0	0	1	2	1
AL645988,1	0	1	0	8052	0	0	0	0	0	0	0	0	0	0	0	0	0	0	1	0	0	0	1
AL646020,1	0	1	0	2196	0	0	0	0	0	0	0	0	0	0	0	0	0	0	1	0	0	0	1
AL662925,1	0	1	0	14	0	0	0	0	0	0	0	0	0	0	0	0	0	0	1	0	0	0	1
AL731857,1	0	1	0	65	0	0	0	0	0	0	0	0	0	0	0	0	0	0	0	0	0	1	1
AL732466,1	0	1	0	23	0	0	0	0	0	0	0	0	0	0	0	0	0	0	1	0	0	0	1
AL772401,1	0	2	0	2429	0	0	0	0	0	0	0	0	0	0	0	0	0	0	0	2	0	0	1
AL772404,1	0	1	0	3993	0	0	0	0	0	0	0	0	0	0	0	0	0	0	1	0	0	0	1
AL845455,1	0	1	0	5158	0	0	0	0	0	0	0	0	0	0	0	0	0	0	1	0	0	0	1
AL928590,1	0	1	0	4132	0	0	0	0	0	0	0	0	0	0	0	0	0	0	1	0	0	0	1
Aldh7a1	0	1	0	297	0	0	0	0	0	0	0	0	0	0	0	0	0	0	0	1	0	0	1
Amigo2	0	1	0	62	0	0	0	0	0	0	0	0	0	0	0	0	0	0	0	1	0	0	1
Amotl2	0	1	0	22	0	0	0	0	0	0	0	0	0	0	0	1	0	0	0	0	0	0	1
Ank3	0	1	0	16	0	0	0	0	0	0	0	0	0	0	1	0	0	0	0	0	0	0	1
Ankar	0	1	0	311	0	0	0	0	0	0	0	0	0	0	0	0	0	0	1	0	0	0	1
Ankrd29	0	2	0	8101	0	0	0	0	0	0	0	0	0	0	0	0	0	0	0	0	2	0	1
Ankrd33	0	2	0	137	0	0	0	0	0	0	0	0	0	0	0	0	0	0	1	1	0	0	1
Ankrd55	0	2	0	885	0	0	0	0	0	0	0	0	0	0	0	1	0	0	0	0	1	0	1
Anp32-ps	0	3	0	21671	0	0	0	0	0	0	0	0	0	0	0	0	0	0	2	1	0	0	1
Anxa4	0	1	0	504	0	0	0	0	0	0	0	0	0	0	0	0	0	1	0	0	0	0	1
Ap1m1	0	1	0	26	0	0	0	0	0	0	0	0	0	0	0	0	0	0	0	0	0	1	1
Ap4e1	0	1	0	4132	0	0	0	0	0	0	0	0	0	0	0	0	0	0	1	0	0	0	1
Aph1a	0	1	0	1881	0	0	0	0	0	0	0	0	0	0	0	0	1	0	0	0	0	0	1
Apobec3	0	1	0	21	0	0	0	0	0	0	0	0	0	0	1	0	0	0	0	0	0	0	1
Apod	0	1	0	153	0	0	0	0	0	0	0	0	0	0	0	0	0	0	0	1	0	0	1
Apof	0	1	0	27	0	0	0	0	0	0	0	0	0	0	0	0	0	0	1	0	0	0	1
Apol7a	0	2	0	106	0	0	0	0	0	0	0	0	0	0	0	0	0	0	0	0	1	1	1
Apold1	0	1	0	11	0	0	0	0	0	0	0	0	0	0	0	0	0	0	0	1	0	0	1
Apon	0	1	0	27	0	0	0	0	0	0	0	0	0	0	0	0	0	0	0	0	1	0	1
Appbp2	0	1	0	1880	0	0	0	0	0	0	0	0	0	0	0	0	0	0	0	1	0	0	1
Aqp2	0	1	0	1762	0	0	0	0	0	0	0	0	0	0	0	0	0	0	0	0	0	1	1
Aqp3	0	1	0	14	0	0	0	0	0	0	0	0	0	0	0	0	0	0	0	0	0	1	1
Aqp5	0	1	0	1762	0	0	0	0	0	0	0	0	0	0	0	0	0	0	0	1	0	0	1
Aqp7	0	1	0	14	0	0	0	0	0	0	0	0	0	0	0	0	0	0	0	1	0	0	1
Arhgap18	0	1	0	1670	0	0	0	0	0	0	0	0	0	0	0	0	0	0	0	0	1	0	1
Arhgap19	0	1	0	96	0	0	0	0	0	0	0	0	0	0	0	0	0	0	0	1	0	0	1
Arhgap21	0	1	0	534	0	0	0	0	0	0	0	0	0	0	1	0	0	0	0	0	0	0	1
Arhgap26	0	1	0	329	0	0	0	0	0	0	0	0	0	0	0	0	0	0	0	1	0	0	1
Arid1b	0	1	0	48	0	0	0	0	0	0	0	0	0	0	1	0	0	0	0	0	0	0	1
Arl14epl	0	1	0	71	0	0	0	0	0	0	0	0	0	0	0	0	0	0	1	0	0	0	1
Arl15	0	1	0	109	0	0	0	0	0	0	0	0	0	0	1	0	0	0	0	0	0	0	1
Aspscr1	0	2	0	825	0	0	0	0	0	0	0	0	0	0	0	0	0	1	0	1	0	0	1
Atcay	0	1	0	26	0	0	0	0	0	0	0	0	0	0	0	1	0	0	0	0	0	0	1
Ate1	0	1	0	21	0	0	0	0	0	0	0	0	0	0	0	0	0	0	1	0	0	0	1
Atf6	0	2	0	48	0	0	0	0	0	0	0	0	0	0	0	0	0	0	0	2	0	0	1
Atg14	0	2	0	282	0	0	0	0	0	0	0	0	0	0	0	0	0	0	1	1	0	0	1
Atp2a3	0	1	0	579	0	0	0	0	0	0	0	0	0	0	0	0	0	0	0	1	0	0	1
Atp2b4	0	1	0	87	0	0	0	0	0	0	0	0	0	0	0	0	0	0	0	0	1	0	1
Atp6v1g1	0	1	0	65	0	0	0	0	0	0	0	0	0	0	0	0	0	0	1	0	0	0	1
Atp9a	0	1	0	152	0	0	0	0	0	0	0	0	0	0	0	1	0	0	0	0	0	0	1
AU018091	0	1	0	16	0	0	0	0	0	0	0	0	0	0	0	0	0	0	0	1	0	0	1
Aurkc	0	1	0	122	0	0	0	0	0	0	0	0	0	0	0	0	0	0	1	0	0	0	1
Avpi1	0	1	0	220	0	0	0	0	0	0	0	0	0	0	0	0	0	0	1	0	0	0	1
B230206L02Rik	0	1	0	48	0	0	0	0	0	0	0	0	0	0	0	0	0	0	0	0	1	0	1
B230369F24Rik	0	1	0	525	0	0	0	0	0	0	0	0	0	0	0	0	0	0	1	0	0	0	1
B330016D10Rik	0	1	0	387	0	0	0	0	0	0	0	0	0	0	0	0	0	0	0	0	0	1	1
B3galnt1	0	1	0	39	0	0	0	0	0	0	0	0	0	0	0	0	0	0	1	0	0	0	1
B3gnt1	0	1	0	42	0	0	0	0	0	0	0	0	0	0	0	0	0	0	0	0	0	1	1
B4galnt2	0	1	0	43	0	0	0	0	0	0	0	0	0	0	1	0	0	0	0	0	0	0	1
B4galnt4	0	2	0	2559	0	0	0	0	0	0	0	0	0	0	0	0	0	0	1	1	0	0	1
Bahcc1	0	1	0	28	0	0	0	0	0	0	0	0	0	0	1	0	0	0	0	0	0	0	1
Baiap2	0	1	0	67	0	0	0	0	0	0	0	0	0	0	0	0	0	0	0	1	0	0	1
Banp	0	1	0	355	0	0	0	0	0	0	0	0	0	0	0	0	0	1	0	0	0	0	1
BC005537	0	1	0	200	0	0	0	0	0	0	0	0	0	0	0	0	0	1	0	0	0	0	1
BC006779	0	11	0	3156	0	0	0	0	0	0	0	0	0	0	0	0	0	7	0	4	0	0	1
BC018242	0	1	0	169	0	0	0	0	0	0	0	0	0	0	0	0	0	0	0	0	0	1	1
BC018473	0	3	0	554	0	0	0	0	0	0	0	0	0	0	0	0	0	0	1	2	0	0	1
BC020535	0	2	0	471	0	0	0	0	0	0	0	0	0	0	0	1	0	0	0	0	0	1	1
BC028528	0	1	0	1881	0	0	0	0	0	0	0	0	0	0	0	0	0	1	0	0	0	0	1
BC032203	0	2	0	90	0	0	0	0	0	0	0	0	0	1	0	1	0	0	0	0	0	0	1
BC046401	0	1	0	147	0	0	0	0	0	0	0	0	0	0	0	0	0	1	0	0	0	0	1
BC048507	0	1	0	98	0	0	0	0	0	0	0	0	0	0	0	0	0	0	1	0	0	0	1
BC066135	0	1	0	96	0	0	0	0	0	0	0	0	0	0	0	0	0	0	1	0	0	0	1
BC089597	0	1	0	25	0	0	0	0	0	0	0	0	0	0	0	0	0	0	0	0	0	1	1
Bcdin3d	0	1	0	76	0	0	0	0	0	0	0	0	0	0	0	0	1	0	0	0	0	0	1
Bcl2l10	0	1	0	449	0	0	0	0	0	0	0	0	0	0	0	0	0	0	0	0	1	0	1
Bdh1	0	1	0	153	0	0	0	0	0	0	0	0	0	0	0	0	0	0	1	0	0	0	1
Bfsp2	0	2	0	1345	0	0	0	0	0	0	0	0	0	0	0	0	0	0	0	0	1	1	1
Blm	0	2	0	664	0	0	0	0	0	0	0	0	0	0	0	0	0	0	1	1	0	0	1
Bmf	0	1	0	36	0	0	0	0	0	0	0	0	0	0	0	0	0	0	0	0	1	0	1
Bmpr2	0	1	0	64	0	0	0	0	0	0	0	0	0	0	0	0	0	0	0	1	0	0	1
Bod1	0	1	0	13	0	0	0	0	0	0	0	0	0	0	0	0	0	0	1	0	0	0	1
Bpifa2	0	1	0	23	0	0	0	0	0	0	0	0	0	0	0	0	0	0	0	0	1	0	1
Brms1	0	1	0	42	0	0	0	0	0	0	0	0	0	0	0	0	0	0	0	0	0	1	1
Brox	0	1	0	16	0	0	0	0	0	0	0	0	0	0	0	0	0	1	0	0	0	0	1
Btbd16	0	1	0	21	0	0	0	0	0	0	0	0	0	0	0	0	0	0	0	0	0	1	1
Btbd9	0	1	0	32	0	0	0	0	0	0	0	0	0	0	0	1	0	0	0	0	0	0	1
Btg1	0	1	0	291	0	0	0	0	0	0	0	0	0	0	0	0	0	0	0	0	1	0	1
Bub3	0	1	0	21	0	0	0	0	0	0	0	0	0	0	0	0	0	0	0	0	0	1	1
C230014O12Rik	0	1	0	518	0	0	0	0	0	0	0	0	0	0	0	0	0	0	1	0	0	0	1
C79798	0	1	0	518	0	0	0	0	0	0	0	0	0	0	0	0	0	0	0	1	0	0	1
C87436	0	3	0	11892	0	0	0	0	0	0	0	0	0	0	0	0	0	0	0	0	2	1	1
Cabp1	0	2	0	3440	0	0	0	0	0	0	0	0	0	0	0	0	0	0	0	1	0	1	1
Cabp2	0	1	0	646	0	0	0	0	0	0	0	0	0	0	0	0	0	0	0	0	1	0	1
Cacng7	0	1	0	476	0	0	0	0	0	0	0	0	0	0	0	0	0	0	0	0	1	0	1
Cacng8	0	1	0	476	0	0	0	0	0	0	0	0	0	0	0	0	0	0	1	0	0	0	1
Calcoco2	0	1	0	31	0	0	0	0	0	0	0	0	0	0	0	0	0	1	0	0	0	0	1
Camk1d	0	1	0	806	0	0	0	0	0	0	0	0	0	0	0	0	0	0	1	0	0	0	1
Camk2g	0	1	0	17302	0	0	0	0	0	0	0	0	0	0	0	0	0	1	0	0	0	0	1
Capza2	0	1	0	689	0	0	0	0	0	0	0	0	0	0	0	0	0	0	0	1	0	0	1
Carf	0	1	0	100	0	0	0	0	0	0	0	0	0	0	0	0	0	0	1	0	0	0	1
Casq2	0	1	0	1227	0	0	0	0	0	0	0	0	0	0	1	0	0	0	0	0	0	0	1
Casz1	0	1	0	576	0	0	0	0	0	0	0	0	0	0	0	0	0	0	1	0	0	0	1
Catsper1	0	1	0	1616	0	0	0	0	0	0	0	0	0	0	0	0	0	0	1	0	0	0	1
Cbr1	0	1	0	210	0	0	0	0	0	0	0	0	0	0	0	0	0	0	0	1	0	0	1
Ccdc102a	0	3	0	2566	0	0	0	0	0	0	0	0	0	0	1	0	1	0	0	1	0	0	1
Ccdc114	0	1	0	15	0	0	0	0	0	0	0	0	0	0	0	0	0	0	0	1	0	0	1
Ccdc120	0	1	0	209	0	0	0	0	0	0	0	0	0	0	1	0	0	0	0	0	0	0	1
Ccdc122	0	1	0	737	0	0	0	0	0	0	0	0	0	0	0	0	0	0	1	0	0	0	1
Ccdc132	0	1	0	1933	0	0	0	0	0	0	0	0	0	0	0	1	0	0	0	0	0	0	1
Ccdc138	0	1	0	58	0	0	0	0	0	0	0	0	0	0	0	1	0	0	0	0	0	0	1
Ccdc159	0	1	0	169	0	0	0	0	0	0	0	0	0	0	0	0	0	0	0	0	0	1	1
Ccdc166	0	1	0	5472	0	0	0	0	0	0	0	0	0	0	0	0	0	0	1	0	0	0	1
Ccdc169	0	1	0	121	0	0	0	0	0	0	0	0	0	0	0	0	0	0	1	0	0	0	1
Ccdc18	0	1	0	212	0	0	0	0	0	0	0	0	0	0	0	0	0	0	1	0	0	0	1
Ccdc57	0	1	0	2532	0	0	0	0	0	0	0	0	0	0	0	1	0	0	0	0	0	0	1
Ccdc59	0	1	0	33	0	0	0	0	0	0	0	0	0	0	0	0	0	0	1	0	0	0	1
Cckar	0	2	0	10492	0	0	0	0	0	0	0	0	0	0	0	0	0	0	0	0	1	1	1
Ccna1	0	1	0	121	0	0	0	0	0	0	0	0	0	0	0	0	0	0	0	1	0	0	1
Ccnc	0	2	0	14282	0	0	0	0	0	0	0	0	0	0	0	0	0	0	2	0	0	0	1
Ccnd1	0	1	0	14	0	0	0	0	0	0	0	0	0	0	0	0	0	0	1	0	0	0	1
Cd247	0	1	0	45	0	0	0	0	0	0	0	0	0	0	0	0	0	0	0	0	0	1	1
Cd248	0	1	0	42	0	0	0	0	0	0	0	0	0	0	0	0	0	0	0	1	0	0	1
Cd4	0	1	0	19	0	0	0	0	0	0	0	0	0	0	1	0	0	0	0	0	0	0	1
Cd9	0	1	0	16	0	0	0	0	0	0	0	0	0	0	0	0	0	0	0	0	1	0	1
Cda	0	1	0	109	0	0	0	0	0	0	0	0	0	0	1	0	0	0	0	0	0	0	1
Cdc123	0	1	0	806	0	0	0	0	0	0	0	0	0	0	0	0	0	0	0	0	1	0	1
Cdc26	0	1	0	2892	0	0	0	0	0	0	0	0	0	0	1	0	0	0	0	0	0	0	1
Cdc7	0	1	0	56	0	0	0	0	0	0	0	0	0	0	0	0	0	0	0	0	0	1	1
Cdh13	0	2	0	243	0	0	0	0	0	0	0	0	0	0	0	2	0	0	0	0	0	0	1
Cdh4	0	1	0	207	0	0	0	0	0	0	0	0	0	0	0	1	0	0	0	0	0	0	1
Cdk15	0	2	0	71	0	0	0	0	0	0	0	0	0	0	0	0	0	0	0	0	2	0	1
Cdk18	0	2	0	6022	0	0	0	0	0	0	0	0	0	0	0	0	0	0	0	2	0	0	1
Cdk2ap2	0	1	0	646	0	0	0	0	0	0	0	0	0	0	0	0	0	0	1	0	0	0	1
Cdk6	0	1	0	8252	0	0	0	0	0	0	0	0	0	0	0	0	0	0	0	0	1	0	1
Cdk8	0	1	0	1233	0	0	0	0	0	0	0	0	0	0	0	0	0	0	0	0	0	1	1
Cdkn1b	0	1	0	11	0	0	0	0	0	0	0	0	0	0	0	0	0	0	0	0	0	1	1
Cdv3	0	2	0	1345	0	0	0	0	0	0	0	0	0	0	0	0	0	0	1	1	0	0	1
Cdyl2	0	1	0	1325	0	0	0	0	0	0	0	0	0	0	1	0	0	0	0	0	0	0	1
Cebpb	0	1	0	3688	0	0	0	0	0	0	0	0	0	0	0	0	0	0	1	0	0	0	1
Cenpa	0	1	0	2409	0	0	0	0	0	0	0	0	0	0	0	0	1	0	0	0	0	0	1
Cep19	0	1	0	504	0	0	0	0	0	0	0	0	0	0	0	0	0	0	0	0	0	1	1
Cep76	0	1	0	87	0	0	0	0	0	0	0	0	0	0	0	0	0	0	0	0	1	0	1
Cfdp1	0	1	0	90	0	0	0	0	0	0	0	0	0	0	0	1	0	0	0	0	0	0	1
Chd2	0	1	0	149	0	0	0	0	0	0	0	0	0	0	0	0	0	0	1	0	0	0	1
Chmp6	0	1	0	67	0	0	0	0	0	0	0	0	0	0	0	0	0	0	0	0	0	1	1
Chst15	0	1	0	21	0	0	0	0	0	0	0	0	0	0	0	0	0	0	1	0	0	0	1
Chst4	0	1	0	40	0	0	0	0	0	0	0	0	0	0	0	0	0	0	0	0	1	0	1
Cited4	0	1	0	923	0	0	0	0	0	0	0	0	0	0	0	0	1	0	0	0	0	0	1
Cldn10	0	1	0	11	0	0	0	0	0	0	0	0	0	0	0	0	0	0	0	1	0	0	1
Cldn15	0	1	0	244	0	0	0	0	0	0	0	0	0	0	0	0	0	0	0	1	0	0	1
Clec11a	0	2	0	404	0	0	0	0	0	0	0	0	1	0	0	0	0	0	0	0	1	0	1
Clec14a	0	1	0	92	0	0	0	0	0	0	0	0	0	0	0	0	0	0	1	0	0	0	1
Clybl	0	1	0	13	0	0	0	0	0	0	0	0	0	0	0	0	0	0	0	0	0	1	1
Cmip	0	1	0	5595	0	0	0	0	0	0	0	0	0	0	0	0	0	0	0	1	0	0	1
Cmpk1	0	1	0	48	0	0	0	0	0	0	0	0	0	0	0	0	1	0	0	0	0	0	1
Cobl	0	1	0	2055	0	0	0	0	0	0	0	0	0	0	0	0	1	0	0	0	0	0	1
Col14a1	0	1	0	688	0	0	0	0	0	0	0	0	0	0	0	0	0	0	1	0	0	0	1
Cops3	0	1	0	2159	0	0	0	0	0	0	0	0	0	0	0	0	1	0	0	0	0	0	1
Cops8	0	2	0	763	0	0	0	0	0	0	0	0	0	0	0	0	0	0	2	0	0	0	1
Coro2b	0	1	0	292	0	0	0	0	0	0	0	0	0	0	0	1	0	0	0	0	0	0	1
Cox19	0	1	0	1063	0	0	0	0	0	0	0	0	0	0	0	0	0	0	0	0	0	1	1
Cox4i1	0	10	0	890	0	0	0	0	0	0	0	0	0	0	0	0	0	10	0	0	0	0	1
Cox4i2	0	1	0	65	0	0	0	0	0	0	0	0	0	0	0	0	0	0	0	0	1	0	1
Cpm	0	1	0	5109	0	0	0	0	0	0	0	0	0	1	0	0	0	0	0	0	0	0	1
Cpne9	0	1	0	1051	0	0	0	0	0	0	0	0	0	0	0	1	0	0	0	0	0	0	1
Cpsf6	0	1	0	288	0	0	0	0	0	0	0	0	0	0	0	0	0	0	1	0	0	0	1
Cpxm2	0	1	0	21	0	0	0	0	0	0	0	0	0	0	0	0	0	0	1	0	0	0	1
Crebl2	0	1	0	904	0	0	0	0	0	0	0	0	0	0	0	0	0	1	0	0	0	0	1
Crtc3	0	2	0	664	0	0	0	0	0	0	0	0	0	0	0	0	0	0	0	0	1	1	1
Cryaa	0	1	0	60	0	0	0	0	0	0	0	0	0	0	0	0	0	0	0	0	0	1	1
CT010439,1	0	1	0	8716	0	0	0	0	0	0	0	0	0	0	0	0	0	0	0	0	0	1	1
CT025557,1	0	1	0	36	0	0	0	0	0	0	0	0	0	0	0	0	0	0	0	1	0	0	1
CT025694,1	0	1	0	25	0	0	0	0	0	0	0	0	0	0	0	0	0	0	0	1	0	0	1
CT030736,1	0	1	0	23	0	0	0	0	0	0	0	0	0	0	1	0	0	0	0	0	0	0	1
Ctage5	0	1	0	33	0	0	0	0	0	0	0	0	0	0	0	1	0	0	0	0	0	0	1
Ctbp2	0	1	0	21	0	0	0	0	0	0	0	0	0	0	0	0	0	0	1	0	0	0	1
Ctnna1	0	1	0	149	0	0	0	0	0	0	0	0	0	0	0	0	0	0	1	0	0	0	1
Ctnnb1	0	2	0	358	0	0	0	0	0	0	0	0	0	0	0	0	0	0	0	0	2	0	1
Cux2	0	1	0	19	0	0	0	0	0	0	0	0	0	0	0	1	0	0	0	0	0	0	1
Cuzd1	0	1	0	21	0	0	0	0	0	0	0	0	0	0	0	0	0	0	1	0	0	0	1
Cwh43	0	1	0	339	0	0	0	0	0	0	0	0	0	0	0	0	0	0	1	0	0	0	1
Cxcr7	0	2	0	763	0	0	0	0	0	0	0	0	0	0	0	0	0	0	0	0	2	0	1
Cyb5b	0	1	0	40	0	0	0	0	0	0	0	0	0	0	0	0	0	0	0	0	1	0	1
Cyb5d2	0	1	0	579	0	0	0	0	0	0	0	0	0	0	0	0	0	0	1	0	0	0	1
Cyp4f14	0	1	0	119	0	0	0	0	0	0	0	0	0	0	0	0	0	0	0	0	1	0	1
Cyp4f17	0	1	0	313	0	0	0	0	0	0	0	0	0	0	0	1	0	0	0	0	0	0	1
Cyp7b1	0	1	0	477	0	0	0	0	0	0	0	0	0	0	0	0	0	0	0	1	0	0	1
D14Ertd668e	0	1	0	2634	0	0	0	0	0	0	0	0	0	0	0	0	0	0	0	1	0	0	1
D1Bwg0212e	0	2	0	702	0	0	0	0	0	0	0	0	0	0	0	0	1	0	0	1	0	0	1
D630023F18Rik	0	1	0	71	0	0	0	0	0	0	0	0	0	0	0	1	0	0	0	0	0	0	1
D630024D03Rik	0	1	0	13	0	0	0	0	0	0	0	0	0	0	0	0	0	0	0	0	1	0	1
D630032N06Rik	0	1	0	1880	0	0	0	0	0	0	0	0	0	0	0	0	0	0	0	0	1	0	1
D630039A03Rik	0	1	0	117	0	0	0	0	0	0	0	0	0	0	0	0	0	0	1	0	0	0	1
D830050J10Rik	0	1	0	2804	0	0	0	0	0	0	0	0	0	0	0	0	0	0	0	0	0	1	1
D8Ertd82e	0	1	0	80	0	0	0	0	0	0	0	0	0	0	0	0	0	0	0	0	1	0	1
D930015E06Rik	0	1	0	6399	0	0	0	0	0	0	0	0	0	0	0	1	0	0	0	0	0	0	1
D930028M14Rik	0	1	0	611	0	0	0	0	0	0	0	0	0	0	0	0	0	0	0	0	1	0	1
Dact1	0	1	0	17	0	0	0	0	0	0	0	0	0	0	0	0	0	0	0	0	1	0	1
Dcaf12	0	1	0	51	0	0	0	0	0	0	0	0	0	0	0	0	0	1	0	0	0	0	1
Dcaf4	0	1	0	523	0	0	0	0	0	0	0	0	0	0	0	0	0	0	1	0	0	0	1
Dcaf5	0	2	0	26	0	0	0	0	0	0	0	0	0	0	0	0	0	0	0	0	1	1	1
Dctd	0	1	0	132	0	0	0	0	0	0	0	0	0	0	0	0	0	0	0	0	1	0	1
Dcun1d2	0	1	0	389	0	0	0	0	0	0	0	0	0	0	0	0	0	0	0	0	1	0	1
Dcun1d4	0	1	0	1280	0	0	0	0	0	0	0	0	0	0	1	0	0	0	0	0	0	0	1
Dedd2	0	1	0	611	0	0	0	0	0	0	0	0	0	0	0	0	0	0	0	0	0	1	1
Degs1	0	1	0	38	0	0	0	0	0	0	0	0	0	0	0	0	0	0	0	0	0	1	1
Dennd5b	0	1	0	4677	0	0	0	0	0	0	0	0	1	0	0	0	0	0	0	0	0	0	1
Des	0	1	0	70	0	0	0	0	0	0	0	0	0	0	0	0	0	0	1	0	0	0	1
Dgkz	0	1	0	42	0	0	0	0	0	0	0	0	0	0	1	0	0	0	0	0	0	0	1
Dhrs2	0	1	0	194	0	0	0	0	0	0	0	0	0	0	0	0	0	0	0	1	0	0	1
Dhtkd1	0	1	0	806	0	0	0	0	0	0	0	0	0	0	0	0	0	0	0	0	1	0	1
Dhx29	0	1	0	53	0	0	0	0	0	0	0	0	0	0	0	0	0	0	0	1	0	0	1
Dio3	0	4	0	671	0	0	0	0	0	0	0	0	0	0	0	0	0	0	0	1	2	1	1
Dip2b	0	1	0	20	0	0	0	0	0	0	0	0	0	0	0	0	0	0	1	0	0	0	1
Dis3	0	4	0	1130	0	0	0	0	0	0	0	0	0	0	0	0	0	0	4	0	0	0	1
Dkk4	0	1	0	4068	0	0	0	0	0	0	0	0	0	0	0	0	0	0	0	1	0	0	1
Dlx2	0	3	0	2899	0	0	0	0	0	0	0	0	0	0	0	0	0	0	2	1	0	0	1
Dmbt1	0	1	0	21	0	0	0	0	0	0	0	0	0	0	0	0	0	0	0	0	0	1	1
Dnajb6	0	1	0	48	0	0	0	0	0	0	0	0	0	0	0	0	0	0	0	0	0	1	1
Dnajc13	0	1	0	62	0	0	0	0	0	0	0	0	0	0	0	0	0	0	0	1	0	0	1
Dnase1l2	0	1	0	123	0	0	0	0	0	0	0	0	0	0	0	0	0	0	0	1	0	0	1
Dnpep	0	1	0	70	0	0	0	0	0	0	0	0	0	0	0	0	0	0	0	1	0	0	1
Dock2	0	1	0	928	0	0	0	0	0	0	0	0	0	0	0	1	0	0	0	0	0	0	1
Dock6	0	1	0	17	0	0	0	0	0	0	0	0	0	0	0	0	0	0	0	0	1	0	1
Dpf3	0	1	0	523	0	0	0	0	0	0	0	0	0	0	0	0	0	0	0	1	0	0	1
Dppa5a	0	3	0	797	0	0	0	0	0	0	0	0	0	0	0	0	0	1	0	0	1	1	1
Dppa5b	0	1	0	1366	0	0	0	0	0	0	0	0	0	0	0	0	0	0	0	0	0	1	1
Drd2	0	2	0	235	0	0	0	0	0	0	0	0	0	0	2	0	0	0	0	0	0	0	1
Dscr3	0	1	0	131	0	0	0	0	0	0	0	0	0	0	0	0	0	0	0	0	0	1	1
Dtl	0	1	0	51	0	0	0	0	0	0	0	0	0	0	0	0	0	0	0	0	1	0	1
Dusp1	0	1	0	52	0	0	0	0	0	0	0	0	0	0	0	0	0	0	0	0	1	0	1
DUSP12	0	2	0	48	0	0	0	0	0	0	0	0	0	0	0	0	0	0	0	0	2	0	1
Dusp12	0	2	0	48	0	0	0	0	0	0	0	0	0	0	0	0	0	0	0	2	0	0	1
Dusp27	0	1	0	45	0	0	0	0	0	0	0	0	0	0	0	0	0	0	0	0	1	0	1
Dusp4	0	1	0	430	0	0	0	0	0	0	0	0	0	0	0	0	0	0	1	0	0	0	1
E030018B13Rik	0	1	0	24	0	0	0	0	0	0	0	0	0	0	0	0	0	0	0	0	0	1	1
E130308A19Rik	0	1	0	195	0	0	0	0	0	0	0	0	0	0	1	0	0	0	0	0	0	0	1
E4f1	0	1	0	123	0	0	0	0	0	0	0	0	0	0	0	0	0	0	0	1	0	0	1
Ebp	0	1	0	24	0	0	0	0	0	0	0	0	0	0	0	0	0	0	0	1	0	0	1
Eed	0	1	0	618	0	0	0	0	0	0	0	0	0	0	0	1	0	0	0	0	0	0	1
Efnb1	0	1	0	56	0	0	0	0	0	0	0	0	0	0	0	0	0	0	0	0	0	1	1
Efnb2	0	1	0	12	0	0	0	0	0	0	0	0	0	0	0	0	0	0	0	0	1	0	1
EG547328	0	1	0	467	0	0	0	0	0	0	0	0	0	0	0	0	0	0	0	0	0	1	1
Eif3l	0	1	0	42	0	0	0	0	0	0	0	0	0	0	0	0	0	1	0	0	0	0	1
Eif4e2	0	1	0	36	0	0	0	0	0	0	0	0	0	0	1	0	0	0	0	0	0	0	1
Elovl6	0	1	0	537	0	0	0	0	0	0	0	0	0	0	0	0	1	0	0	0	0	0	1
Emc3	0	1	0	27	0	0	0	0	0	0	0	0	0	0	0	0	1	0	0	0	0	0	1
Eml6	0	1	0	1490	0	0	0	0	0	0	0	0	0	0	0	0	0	0	0	0	1	0	1
Emp3	0	1	0	15	0	0	0	0	0	0	0	0	0	0	0	0	0	0	0	0	1	0	1
Ensa	0	1	0	125	0	0	0	0	0	0	0	0	0	0	0	0	0	0	0	0	1	0	1
ENSMUSG00000073564	0	2	0	145	0	0	0	0	0	0	0	0	0	0	0	0	0	0	1	1	0	0	1
Epas1	0	1	0	12412	0	0	0	0	0	0	0	0	0	0	0	0	0	0	1	0	0	0	1
Epb4,9	0	1	0	705	0	0	0	0	0	0	0	0	0	0	1	0	0	0	0	0	0	0	1
Epha4	0	1	0	55	0	0	0	0	0	0	0	0	0	0	0	1	0	0	0	0	0	0	1
Ephb2	0	1	0	947	0	0	0	0	0	0	0	0	0	0	0	1	0	0	0	0	0	0	1
Epn2	0	2	0	584	0	0	0	0	0	0	0	0	0	0	0	1	0	0	1	0	0	0	1
Eps8	0	1	0	791	0	0	0	0	0	0	0	0	0	0	0	0	0	0	1	0	0	0	1
Eras	0	1	0	82	0	0	0	0	0	0	0	0	0	0	0	0	0	0	0	0	1	0	1
Erbb3	0	1	0	67	0	0	0	0	0	0	0	0	0	0	0	0	0	0	0	1	0	0	1
Ercc4	0	1	0	201	0	0	0	0	0	0	0	0	0	0	0	1	0	0	0	0	0	0	1
Erf	0	1	0	20	0	0	0	0	0	0	0	0	0	0	1	0	0	0	0	0	0	0	1
Erich1	0	2	0	2431	0	0	0	0	0	0	0	0	0	0	0	0	0	0	0	0	1	1	1
Etos1	0	1	0	21	0	0	0	0	0	0	0	0	0	0	0	0	0	0	1	0	0	0	1
Ets1	0	1	0	131	0	0	0	0	0	0	0	0	0	0	0	0	0	0	0	0	1	0	1
Ets2	0	1	0	24	0	0	0	0	0	0	0	0	0	0	0	0	0	0	0	0	0	1	1
Evl	0	1	0	23	0	0	0	0	0	0	0	0	0	0	0	0	0	1	0	0	0	0	1
Exoc5	0	1	0	4219	0	0	0	0	0	0	0	0	0	0	0	0	0	0	1	0	0	0	1
Fam120a	0	1	0	8716	0	0	0	0	0	0	0	0	0	0	0	0	0	0	1	0	0	0	1
Fam133b	0	1	0	8252	0	0	0	0	0	0	0	0	0	0	0	0	0	0	1	0	0	0	1
Fam168a	0	1	0	42	0	0	0	0	0	0	0	0	0	0	0	0	0	0	1	0	0	0	1
Fam170b	0	2	0	1836	0	0	0	0	0	0	0	0	0	0	0	0	0	0	1	1	0	0	1
Fam171a2	0	1	0	203	0	0	0	0	0	0	0	0	0	0	0	0	0	0	0	0	1	0	1
Fam172a	0	1	0	252	0	0	0	0	0	0	0	0	0	0	0	0	0	0	0	1	0	0	1
Fam175b	0	1	0	21	0	0	0	0	0	0	0	0	0	0	0	0	0	0	0	0	0	1	1
Fam176a	0	1	0	424	0	0	0	0	0	0	0	0	0	0	0	0	0	0	0	0	1	0	1
Fam186a	0	2	0	34	0	0	0	0	0	0	0	0	0	0	0	0	0	0	0	1	0	1	1
Fam19a5	0	1	0	30	0	0	0	0	0	0	0	0	0	0	0	0	0	0	0	0	0	1	1
Fam24a	0	1	0	21	0	0	0	0	0	0	0	0	0	0	0	0	0	0	0	0	0	1	1
Fam25c	0	1	0	12	0	0	0	0	0	0	0	0	0	0	0	0	0	0	0	1	0	0	1
Fam36a	0	1	0	525	0	0	0	0	0	0	0	0	0	0	0	0	0	0	0	0	0	1	1
Fam53a	0	1	0	17	0	0	0	0	0	0	0	0	0	0	0	0	0	0	0	0	0	1	1
Fam53b	0	1	0	21	0	0	0	0	0	0	0	0	0	0	0	0	0	0	1	0	0	0	1
Fam76a	0	1	0	18	0	0	0	0	0	0	0	0	0	0	0	1	0	0	0	0	0	0	1
Fam83g	0	1	0	443	0	0	0	0	0	0	0	0	0	0	0	0	0	0	0	1	0	0	1
Fanca	0	1	0	33	0	0	0	0	0	0	0	0	0	0	0	0	1	0	0	0	0	0	1
Fancd2	0	1	0	27	0	0	0	0	0	0	0	0	0	0	1	0	0	0	0	0	0	0	1
Fblim1	0	1	0	387	0	0	0	0	0	0	0	0	0	0	0	0	0	0	0	0	1	0	1
Fbrsl1	0	1	0	1701	0	0	0	0	0	0	0	0	0	0	0	1	0	0	0	0	0	0	1
Fbxo36	0	2	0	393	0	0	0	0	0	0	0	0	0	0	2	0	0	0	0	0	0	0	1
Fcgr3	0	2	0	360	0	0	0	0	0	0	0	0	0	0	0	0	0	0	0	1	0	1	1
Fcgr4	0	1	0	334	0	0	0	0	0	0	0	0	0	0	0	0	0	0	0	0	1	0	1
Fcrlb	0	2	0	48	0	0	0	0	0	0	0	0	0	0	0	0	0	0	0	0	0	2	1
Fer	0	1	0	3407	0	0	0	0	0	0	0	0	0	0	0	1	0	0	0	0	0	0	1
Ffar2	0	1	0	1166	0	0	0	0	0	0	0	0	0	0	0	0	0	0	1	0	0	0	1
Ffar3	0	1	0	1166	0	0	0	0	0	0	0	0	0	0	0	0	0	0	0	0	1	0	1
Fgd1	0	1	0	22	0	0	0	0	0	0	0	0	0	0	0	0	0	0	0	0	0	1	1
Fgd2	0	1	0	86	0	0	0	0	0	0	0	0	0	0	0	0	0	0	0	0	0	1	1
Fgf1	0	1	0	329	0	0	0	0	0	0	0	0	0	0	0	0	0	0	0	0	1	0	1
Fgf3	0	1	0	122	0	0	0	0	0	0	0	0	0	0	0	0	0	0	0	0	1	0	1
Fgf4	0	1	0	122	0	0	0	0	0	0	0	0	0	0	0	0	0	0	1	0	0	0	1
Fgr	0	1	0	189	0	0	0	0	0	0	0	0	0	0	0	1	0	0	0	0	0	0	1
Fhdc1	0	1	0	11	0	0	0	0	0	0	0	0	0	0	0	0	0	0	0	0	1	0	1
Fhod3	0	1	0	316	0	0	0	0	0	0	0	0	0	0	0	1	0	0	0	0	0	0	1
Fignl2	0	2	0	137	0	0	0	0	0	0	0	0	0	0	0	0	0	0	1	1	0	0	1
Fis1	0	1	0	244	0	0	0	0	0	0	0	0	0	0	0	0	0	0	0	1	0	0	1
Fli1	0	1	0	41	0	0	0	0	0	0	0	0	0	0	0	1	0	0	0	0	0	0	1
Flna	0	1	0	390	0	0	0	0	0	0	0	0	0	0	1	0	0	0	0	0	0	0	1
Fmr1nb	0	1	0	1037	0	0	0	0	0	0	0	0	0	0	0	0	0	0	0	0	0	1	1
Foxi3	0	1	0	655	0	0	0	0	0	0	0	0	0	0	0	0	0	0	0	0	0	1	1
Foxn2	0	1	0	27	0	0	0	0	0	0	0	0	0	0	0	0	0	0	0	0	1	0	1
Frat1	0	1	0	96	0	0	0	0	0	0	0	0	0	0	0	0	0	0	1	0	0	0	1
Frmd4b	0	2	0	2664	0	0	0	0	0	0	0	0	0	0	1	0	0	0	0	1	0	0	1
Frmpd3	0	1	0	32	0	0	0	0	0	0	0	0	0	0	0	0	0	0	0	0	0	1	1
Fryl	0	2	0	1886	0	0	0	0	0	0	0	0	0	0	1	1	0	0	0	0	0	0	1
Fscn1	0	1	0	149	0	0	0	0	0	0	0	0	0	0	0	0	0	1	0	0	0	0	1
Fth1	0	1	0	866	0	0	0	0	0	0	0	0	0	0	0	0	0	0	1	0	0	0	1
Ftsj1	0	1	0	24	0	0	0	0	0	0	0	0	0	0	0	0	0	0	0	0	0	1	1
Fut2	0	1	0	136	0	0	0	0	0	0	0	0	0	0	1	0	0	0	0	0	0	0	1
Fzd7	0	2	0	71	0	0	0	0	0	0	0	0	0	0	0	0	0	0	2	0	0	0	1
G6pc2	0	1	0	166	0	0	0	0	0	0	0	0	0	0	0	0	0	1	0	0	0	0	1
Gabbr1	0	1	0	152	0	0	0	0	0	0	0	0	0	0	0	0	0	0	0	1	0	0	1
Gabbr2	0	1	0	526	0	0	0	0	0	0	0	0	1	0	0	0	0	0	0	0	0	0	1
Gabrd	0	1	0	36	0	0	0	0	0	0	0	0	0	0	0	0	0	0	0	0	1	0	1
Gabrp	0	4	0	21709	0	0	0	0	0	0	0	0	1	0	0	0	0	0	0	0	2	1	1
Gadd45b	0	1	0	25	0	0	0	0	0	0	0	0	0	0	0	0	0	1	0	0	0	0	1
Gadd45g	0	1	0	36	0	0	0	0	0	0	0	0	0	0	0	0	0	0	0	0	0	1	1
Gal3st3	0	1	0	1616	0	0	0	0	0	0	0	0	0	0	0	0	0	0	0	0	1	0	1
Galntl1	0	1	0	812	0	0	0	0	0	0	0	0	0	0	0	0	0	0	0	0	1	0	1
Gan	0	1	0	5595	0	0	0	0	0	0	0	0	0	0	0	0	0	0	0	0	0	1	1
Gata3	0	1	0	204	0	0	0	0	0	0	0	0	0	0	0	1	0	0	0	0	0	0	1
Gata5	0	1	0	96	0	0	0	0	0	0	0	0	0	0	0	0	0	0	0	0	1	0	1
Gatad1	0	1	0	8252	0	0	0	0	0	0	0	0	0	0	0	0	0	0	0	0	0	1	1
Gcom1	0	1	0	13	0	0	0	0	0	0	0	0	0	0	0	1	0	0	0	0	0	0	1
Gdap1	0	1	0	140	0	0	0	0	0	0	0	0	0	0	0	0	0	0	0	0	0	1	1
Gipc1	0	2	0	1450	0	0	0	0	0	0	0	0	0	0	0	0	1	1	0	0	0	0	1
Glg1	0	1	0	377	0	0	0	0	0	0	0	0	0	0	0	1	0	0	0	0	0	0	1
Glns-ps1	0	1	0	1708	0	0	0	0	0	0	0	0	0	0	0	0	0	0	1	0	0	0	1
Gm10037	0	1	0	98	0	0	0	0	0	0	0	0	0	0	0	0	0	0	0	0	1	0	1
Gm10062	0	1	0	58	0	0	0	0	0	0	0	0	0	0	0	0	0	0	0	0	1	0	1
Gm10113	0	1	0	24	0	0	0	0	0	0	0	0	0	0	0	0	0	0	0	0	0	1	1
Gm10134	0	1	0	23	0	0	0	0	0	0	0	0	0	0	0	0	1	0	0	0	0	0	1
Gm10188	0	2	0	6022	0	0	0	0	0	0	0	0	0	0	0	0	0	0	0	0	0	2	1
Gm10244	0	1	0	11432	0	0	0	0	0	0	0	0	0	0	0	0	0	0	0	0	0	1	1
Gm10260	0	2	0	470	0	0	0	0	0	0	0	0	0	0	0	0	0	0	0	1	0	1	1
Gm10282	0	1	0	26	0	0	0	0	0	0	0	0	0	0	0	0	0	0	0	0	1	0	1
Gm10287	0	1	0	126	0	0	0	0	0	0	0	0	0	0	0	0	0	0	0	0	1	0	1
Gm10373	0	1	0	15	0	0	0	0	0	0	0	0	0	0	0	0	1	0	0	0	0	0	1
Gm10490	0	1	0	82	0	0	0	0	0	0	0	0	0	0	0	0	0	0	0	0	0	1	1
Gm10491	0	1	0	82	0	0	0	0	0	0	0	0	0	0	0	0	0	0	1	0	0	0	1
Gm10638	0	1	0	28	0	0	0	0	0	0	0	0	0	0	0	0	0	0	0	0	1	0	1
Gm10655	0	1	0	19	0	0	0	0	0	0	0	0	0	0	0	0	0	0	0	0	0	1	1
Gm10698	0	1	0	131	0	0	0	0	0	0	0	0	0	0	0	0	0	0	1	0	0	0	1
Gm10699	0	2	0	2431	0	0	0	0	0	0	0	0	0	0	0	0	0	0	1	1	0	0	1
Gm10748	0	1	0	286	0	0	0	0	0	0	0	0	0	0	0	0	0	0	0	1	0	0	1
Gm10780	0	1	0	427	0	0	0	0	0	0	0	0	0	0	0	0	0	0	0	1	0	0	1
Gm11190	0	1	0	14	0	0	0	0	0	0	0	0	0	0	0	0	0	0	0	0	0	1	1
Gm11278	0	1	0	2797	0	0	0	0	0	0	0	0	0	0	0	0	0	0	0	0	1	0	1
Gm11336	0	1	0	3981	0	0	0	0	0	0	0	0	0	0	0	0	0	0	0	0	1	0	1
Gm11346	0	1	0	1179	0	0	0	0	0	0	0	0	0	0	0	0	0	0	0	0	0	1	1
Gm11376	0	1	0	96	0	0	0	0	0	0	0	0	0	0	0	1	0	0	0	0	0	0	1
Gm11442	0	1	0	1880	0	0	0	0	0	0	0	0	0	0	0	0	0	0	0	0	1	0	1
Gm11462	0	1	0	180	0	0	0	0	0	0	0	0	0	0	0	0	0	0	0	0	0	1	1
Gm11464	0	2	0	745	0	0	0	0	0	0	0	0	0	0	0	1	0	0	0	0	1	0	1
Gm11474	0	1	0	3688	0	0	0	0	0	0	0	0	0	0	0	0	0	0	0	1	0	0	1
Gm11475	0	1	0	3688	0	0	0	0	0	0	0	0	0	0	0	0	0	0	1	0	0	0	1
Gm11476	0	1	0	3688	0	0	0	0	0	0	0	0	0	0	0	0	0	0	1	0	0	0	1
Gm11535	0	1	0	19	0	0	0	0	0	0	0	0	0	0	0	0	0	0	0	0	1	0	1
Gm11592	0	1	0	309	0	0	0	0	0	0	0	0	0	0	0	0	0	0	0	0	1	0	1
Gm11594	0	1	0	309	0	0	0	0	0	0	0	0	0	0	0	0	0	0	0	0	0	1	1
Gm11621	0	2	0	1609	0	0	0	0	0	0	0	0	0	0	0	0	0	0	0	0	0	2	1
Gm11622	0	2	0	1609	0	0	0	0	0	0	0	0	0	0	0	0	0	0	0	2	0	0	1
Gm11687	0	1	0	264	0	0	0	0	0	0	0	0	0	0	0	0	0	0	0	1	0	0	1
Gm11692	0	1	0	353	0	0	0	0	0	0	0	0	0	0	0	0	0	0	0	0	0	1	1
Gm11735	0	3	0	554	0	0	0	0	0	0	0	0	0	0	0	0	0	0	0	0	2	1	1
Gm11766	0	1	0	67	0	0	0	0	0	0	0	0	0	0	0	0	0	0	0	1	0	0	1
Gm11767	0	1	0	67	0	0	0	0	0	0	0	0	0	0	0	0	0	0	0	0	1	0	1
Gm11768	0	1	0	263	0	0	0	0	0	0	0	0	0	0	0	0	0	0	0	0	0	1	1
Gm11769	0	1	0	18	0	0	0	0	0	0	0	0	0	0	0	0	0	0	0	0	1	0	1
Gm11805	0	2	0	2429	0	0	0	0	0	0	0	0	0	0	0	0	0	0	0	2	0	0	1
Gm11962	0	1	0	4765	0	0	0	0	0	0	0	0	0	0	0	0	0	0	0	0	1	0	1
Gm11963	0	1	0	4765	0	0	0	0	0	0	0	0	0	0	0	0	0	0	0	1	0	0	1
Gm11973	0	1	0	2196	0	0	0	0	0	0	0	0	0	0	0	0	0	0	0	0	0	1	1
Gm11984	0	1	0	612	0	0	0	0	0	0	0	0	0	0	0	0	0	0	0	1	0	0	1
Gm11990	0	2	0	299	0	0	0	0	0	0	0	0	0	0	0	0	0	0	0	0	1	1	1
Gm12029	0	1	0	176	0	0	0	0	0	0	0	0	0	0	0	0	0	0	0	0	0	1	1
Gm12060	0	1	0	45	0	0	0	0	0	0	0	0	0	0	0	0	0	0	0	0	1	0	1
Gm12092	0	1	0	1490	0	0	0	0	0	0	0	0	0	0	0	0	0	0	1	0	0	0	1
Gm12093	0	1	0	1490	0	0	0	0	0	0	0	0	0	0	0	0	0	0	0	0	1	0	1
Gm12094	0	1	0	1490	0	0	0	0	0	0	0	0	0	0	0	0	0	0	0	1	0	0	1
Gm12095	0	1	0	1490	0	0	0	0	0	0	0	0	0	0	0	0	0	0	0	1	0	0	1
Gm12116	0	3	0	21671	0	0	0	0	0	0	0	0	0	0	0	0	0	0	0	0	1	2	1
Gm12117	0	3	0	21671	0	0	0	0	0	0	0	0	0	0	0	0	0	0	2	1	0	0	1
Gm12118	0	3	0	21671	0	0	0	0	0	0	0	0	0	0	0	0	0	0	0	0	1	2	1
Gm12149	0	1	0	222	0	0	0	0	0	0	0	0	0	0	0	0	0	0	1	0	0	0	1
Gm12152	0	1	0	222	0	0	0	0	0	0	0	0	0	0	0	0	0	0	0	1	0	0	1
Gm12176	0	1	0	793	0	0	0	0	0	0	0	0	0	0	0	0	0	0	0	0	0	1	1
Gm12177	0	1	0	793	0	0	0	0	0	0	0	0	0	0	0	0	0	0	0	0	0	1	1
Gm12178	0	1	0	793	0	0	0	0	0	0	0	0	0	0	0	0	0	0	0	0	1	0	1
Gm12239	0	1	0	22	0	0	0	0	0	0	0	0	0	0	1	0	0	0	0	0	0	0	1
Gm12272	0	1	0	443	0	0	0	0	0	0	0	0	0	0	0	0	0	0	0	0	0	1	1
Gm12278	0	1	0	28	0	0	0	0	0	0	0	0	0	0	1	0	0	0	0	0	0	0	1
Gm12285	0	1	0	208	0	0	0	0	0	0	0	0	0	0	0	0	0	0	0	1	0	0	1
Gm12286	0	1	0	208	0	0	0	0	0	0	0	0	0	0	0	0	0	0	0	0	0	1	1
Gm12299	0	1	0	8052	0	0	0	0	0	0	0	0	0	0	0	0	0	0	0	0	1	0	1
Gm12507	0	2	0	3244	0	0	0	0	0	0	0	0	0	0	0	0	0	0	1	1	0	0	1
Gm12514	0	1	0	83	0	0	0	0	0	0	0	0	0	0	1	0	0	0	0	0	0	0	1
Gm12575	0	1	0	93	0	0	0	0	0	0	0	0	0	0	1	0	0	0	0	0	0	0	1
Gm12736	0	1	0	1782	0	0	0	0	0	0	0	0	0	0	0	0	0	0	1	0	0	0	1
Gm12746	0	3	0	723	0	0	0	0	0	0	0	0	0	0	0	0	0	0	1	2	0	0	1
Gm12786	0	3	0	723	0	0	0	0	0	0	0	0	0	0	0	0	0	0	0	0	1	2	1
Gm12799	0	1	0	196	0	0	0	0	0	0	0	0	0	0	0	0	0	0	0	1	0	0	1
Gm12866	0	2	0	945	0	0	0	0	0	0	0	0	0	0	0	0	0	1	0	1	0	0	1
Gm12867	0	1	0	763	0	0	0	0	0	0	0	0	0	0	0	0	0	0	0	0	0	1	1
Gm12868	0	1	0	763	0	0	0	0	0	0	0	0	0	0	0	0	0	0	0	0	0	1	1
Gm12942	0	1	0	14	0	0	0	0	0	0	0	0	0	0	1	0	0	0	0	0	0	0	1
Gm12971	0	1	0	184	0	0	0	0	0	0	0	0	0	0	0	0	0	0	1	0	0	0	1
Gm12980	0	2	0	261	0	0	0	0	0	0	0	0	0	0	0	0	0	0	0	0	1	1	1
Gm13134	0	1	0	25	0	0	0	0	0	0	0	0	0	0	0	0	0	1	0	0	0	0	1
Gm13199	0	1	0	806	0	0	0	0	0	0	0	0	0	0	0	0	0	0	0	0	1	0	1
Gm13203	0	3	0	1031	0	0	0	0	0	0	0	0	0	0	1	0	0	1	0	0	1	0	1
Gm13205	0	1	0	576	0	0	0	0	0	0	0	0	0	0	0	0	0	0	0	0	0	1	1
Gm13216	0	1	0	806	0	0	0	0	0	0	0	0	0	0	0	0	0	0	0	0	0	1	1
Gm13267	0	1	0	806	0	0	0	0	0	0	0	0	0	0	0	0	0	0	0	1	0	0	1
Gm13384	0	2	0	615	0	0	0	0	0	0	0	0	0	0	0	0	0	0	0	0	1	1	1
Gm13393	0	1	0	359	0	0	0	0	0	0	0	0	0	0	0	0	0	0	0	0	0	1	1
Gm13396	0	1	0	359	0	0	0	0	0	0	0	0	0	0	0	0	0	0	1	0	0	0	1
Gm13401	0	1	0	153	0	0	0	0	0	0	0	0	0	0	0	0	0	0	0	0	1	0	1
Gm13402	0	1	0	153	0	0	0	0	0	0	0	0	0	0	0	0	0	0	0	1	0	0	1
Gm13523	0	1	0	11	0	0	0	0	0	0	0	0	0	0	0	0	0	0	0	0	0	1	1
Gm13524	0	1	0	11	0	0	0	0	0	0	0	0	0	0	0	0	0	0	0	0	1	0	1
Gm13536	0	1	0	239	0	0	0	0	0	0	0	0	0	0	0	0	0	1	0	0	0	0	1
Gm13554	0	1	0	5158	0	0	0	0	0	0	0	0	0	0	0	0	0	0	0	1	0	0	1
Gm13610	0	1	0	51	0	0	0	0	0	0	0	0	0	0	0	0	0	0	0	0	0	1	1
Gm13655	0	1	0	3993	0	0	0	0	0	0	0	0	0	0	0	0	0	0	0	1	0	0	1
Gm13663	0	1	0	13	0	0	0	0	0	0	0	0	0	0	0	0	1	0	0	0	0	0	1
Gm13736	0	1	0	18	0	0	0	0	0	0	0	0	0	0	0	0	0	0	0	1	0	0	1
Gm13738	0	1	0	18	0	0	0	0	0	0	0	0	0	0	0	0	0	0	1	0	0	0	1
Gm13828	0	2	0	3440	0	0	0	0	0	0	0	0	0	0	0	0	0	0	1	0	1	0	1
Gm13831	0	1	0	3220	0	0	0	0	0	0	0	0	0	0	0	0	0	0	1	0	0	0	1
Gm13855	0	1	0	40	0	0	0	0	0	0	0	0	0	0	0	0	0	0	0	0	0	1	1
Gm13856	0	1	0	40	0	0	0	0	0	0	0	0	0	0	0	0	0	0	0	0	0	1	1
Gm13983	0	2	0	497	0	0	0	0	0	0	0	0	0	0	0	0	0	1	1	0	0	0	1
Gm14051	0	1	0	2151	0	0	0	0	0	0	0	0	0	0	0	0	0	0	0	1	0	0	1
Gm14052	0	1	0	2151	0	0	0	0	0	0	0	0	0	0	0	0	0	0	0	1	0	0	1
Gm14074	0	1	0	18	0	0	0	0	0	0	0	0	0	0	0	1	0	0	0	0	0	0	1
Gm14142	0	1	0	166	0	0	0	0	0	0	0	0	0	0	0	0	1	0	0	0	0	0	1
Gm14225	0	1	0	86	0	0	0	0	0	0	0	0	0	0	1	0	0	0	0	0	0	0	1
Gm14260	0	1	0	61	0	0	0	0	0	0	0	0	0	0	0	0	0	0	1	0	0	0	1
Gm14261	0	2	0	32	0	0	0	0	0	0	0	0	0	0	0	0	0	0	0	0	2	0	1
Gm14292	0	1	0	60	0	0	0	0	0	0	0	0	0	0	0	0	0	0	1	0	0	0	1
Gm14303	0	1	0	1099	0	0	0	0	0	0	0	0	0	0	0	0	0	0	0	1	0	0	1
Gm14314	0	1	0	60	0	0	0	0	0	0	0	0	0	0	0	0	0	0	0	1	0	0	1
Gm14318	0	1	0	96	0	0	0	0	0	0	0	0	0	0	0	0	0	0	0	1	0	0	1
Gm14320	0	1	0	3688	0	0	0	0	0	0	0	0	0	0	0	0	0	0	1	0	0	0	1
Gm14335	0	1	0	2804	0	0	0	0	0	0	0	0	0	0	0	0	0	0	1	0	0	0	1
Gm14372	0	1	0	12	0	0	0	0	0	0	0	0	0	0	0	0	0	0	0	0	1	0	1
Gm14473	0	1	0	371	0	0	0	0	0	0	0	0	0	0	0	0	0	0	1	0	0	0	1
Gm14485	0	1	0	371	0	0	0	0	0	0	0	0	0	0	0	0	0	0	0	0	1	0	1
Gm14488	0	1	0	290	0	0	0	0	0	0	0	0	0	0	0	0	0	0	1	0	0	0	1
Gm14496	0	2	0	85	0	0	0	0	0	0	0	0	0	0	0	0	0	0	2	0	0	0	1
Gm14524	0	1	0	14	0	0	0	0	0	0	0	0	0	0	0	0	0	0	0	0	1	0	1
Gm14534	0	1	0	1007	0	0	0	0	0	0	0	0	0	0	0	0	0	0	1	0	0	0	1
Gm14546	0	1	0	40	0	0	0	0	0	0	0	0	0	0	0	0	0	0	0	1	0	0	1
Gm14609	0	1	0	48	0	0	0	0	0	0	0	0	0	0	0	0	0	0	0	0	0	1	1
Gm14698	0	1	0	1037	0	0	0	0	0	0	0	0	0	0	0	0	0	0	0	1	0	0	1
Gm14699	0	1	0	1037	0	0	0	0	0	0	0	0	0	0	0	0	0	0	1	0	0	0	1
Gm14741	0	1	0	204	0	0	0	0	0	0	0	0	0	0	0	0	0	0	0	1	0	0	1
Gm14777	0	1	0	18	0	0	0	0	0	0	0	0	0	0	0	0	0	0	0	0	0	1	1
Gm14778	0	1	0	18	0	0	0	0	0	0	0	0	0	0	0	0	0	0	0	0	0	1	1
Gm14809	0	1	0	56	0	0	0	0	0	0	0	0	0	0	0	0	0	0	0	0	1	0	1
Gm14812	0	2	0	239	0	0	0	0	0	0	0	0	0	0	0	1	0	0	0	0	1	0	1
Gm14861	0	1	0	142	0	0	0	0	0	0	0	0	0	0	0	0	0	0	1	0	0	0	1
Gm14871	0	1	0	636	0	0	0	0	0	0	0	0	0	0	0	0	0	0	0	0	1	0	1
Gm14942	0	1	0	1039	0	0	0	0	0	0	0	0	0	0	0	0	0	0	1	0	0	0	1
Gm14944	0	1	0	1039	0	0	0	0	0	0	0	0	0	0	0	0	0	0	0	1	0	0	1
Gm14988	0	1	0	114	0	0	0	0	0	0	0	0	0	0	0	0	0	0	0	0	0	1	1
Gm14989	0	1	0	114	0	0	0	0	0	0	0	0	0	0	0	0	0	0	0	0	0	1	1
Gm15000	0	1	0	114	0	0	0	0	0	0	0	0	0	0	0	0	0	0	0	0	0	1	1
Gm15001	0	1	0	114	0	0	0	0	0	0	0	0	0	0	0	0	0	0	0	0	0	1	1
Gm15016	0	1	0	655	0	0	0	0	0	0	0	0	0	0	0	0	1	0	0	0	0	0	1
Gm15074	0	1	0	22	0	0	0	0	0	0	0	0	0	0	0	0	0	0	0	1	0	0	1
Gm15075	0	1	0	22	0	0	0	0	0	0	0	0	0	0	0	0	0	0	0	0	1	0	1
Gm15149	0	1	0	22	0	0	0	0	0	0	0	0	0	0	0	0	0	0	0	1	0	0	1
Gm15178	0	1	0	70	0	0	0	0	0	0	0	0	0	0	0	0	0	0	0	0	0	1	1
Gm15179	0	1	0	70	0	0	0	0	0	0	0	0	0	0	0	0	0	0	0	0	0	1	1
Gm15186	0	1	0	13	0	0	0	0	0	0	0	0	0	0	0	0	0	0	1	0	0	0	1
Gm15190	0	1	0	13	0	0	0	0	0	0	0	0	0	0	0	0	0	0	0	0	0	1	1
Gm15191	0	1	0	12	0	0	0	0	0	0	0	0	0	0	0	0	0	0	0	0	1	0	1
Gm15212	0	1	0	514	0	0	0	0	0	0	0	0	0	0	0	0	0	0	0	1	0	0	1
Gm15215	0	1	0	514	0	0	0	0	0	0	0	0	0	0	0	0	0	0	1	0	0	0	1
Gm15218	0	1	0	232	0	0	0	0	0	0	0	0	0	0	0	0	0	0	0	1	0	0	1
Gm15220	0	1	0	232	0	0	0	0	0	0	0	0	0	0	0	0	0	0	0	0	1	0	1
Gm15226	0	1	0	179	0	0	0	0	0	0	0	0	0	0	0	0	0	0	0	1	0	0	1
Gm1527	0	1	0	1911	0	0	0	0	0	0	0	0	0	0	0	0	0	0	1	0	0	0	1
Gm15290	0	2	0	3583	0	0	0	0	0	0	0	0	0	0	2	0	0	0	0	0	0	0	1
Gm15310	0	1	0	131	0	0	0	0	0	0	0	0	0	0	0	0	0	0	0	1	0	0	1
Gm15326	0	1	0	91	0	0	0	0	0	0	0	0	0	0	0	0	0	0	0	0	0	1	1
Gm15333	0	1	0	329	0	0	0	0	0	0	0	0	0	0	0	0	0	0	0	0	1	0	1
Gm15334	0	1	0	329	0	0	0	0	0	0	0	0	0	0	0	0	0	0	0	0	1	0	1
Gm15335	0	1	0	329	0	0	0	0	0	0	0	0	0	0	0	0	0	0	0	0	1	0	1
Gm15336	0	1	0	329	0	0	0	0	0	0	0	0	0	0	0	0	0	0	0	0	1	0	1
Gm15337	0	1	0	329	0	0	0	0	0	0	0	0	0	0	0	0	0	0	0	0	1	0	1
Gm15464	0	1	0	100	0	0	0	0	0	0	0	0	0	0	0	0	0	0	1	0	0	0	1
Gm15506	0	1	0	18	0	0	0	0	0	0	0	0	0	0	1	0	0	0	0	0	0	0	1
Gm15514	0	1	0	63	0	0	0	0	0	0	0	0	0	0	0	0	0	0	0	1	0	0	1
Gm15516	0	1	0	232	0	0	0	0	0	0	0	0	0	0	0	0	0	0	1	0	0	0	1
Gm15517	0	1	0	161	0	0	0	0	0	0	0	0	0	0	0	0	0	0	0	0	0	1	1
Gm15534	0	1	0	191	0	0	0	0	0	0	0	0	0	0	0	0	0	0	0	0	0	1	1
Gm15582	0	1	0	21	0	0	0	0	0	0	0	0	0	0	0	0	0	0	1	0	0	0	1
Gm15662	0	1	0	33	0	0	0	0	0	0	0	0	0	0	0	0	0	0	0	0	1	0	1
Gm15663	0	1	0	33	0	0	0	0	0	0	0	0	0	0	0	0	0	0	0	0	1	0	1
Gm15664	0	1	0	33	0	0	0	0	0	0	0	0	0	0	0	0	0	0	0	0	1	0	1
Gm15666	0	1	0	33	0	0	0	0	0	0	0	0	0	0	0	0	0	0	0	1	0	0	1
Gm15677	0	1	0	21	0	0	0	0	0	0	0	0	0	0	0	0	0	0	0	0	0	1	1
Gm15682	0	1	0	190	0	0	0	0	0	0	0	0	0	0	0	0	0	0	0	0	0	1	1
Gm15718	0	1	0	21	0	0	0	0	0	0	0	0	0	0	0	0	0	0	1	0	0	0	1
Gm15729	0	1	0	504	0	0	0	0	0	0	0	0	0	0	0	0	0	0	0	0	0	1	1
Gm15739	0	1	0	1233	0	0	0	0	0	0	0	0	0	0	0	0	0	0	0	0	0	1	1
Gm15743	0	1	0	153	0	0	0	0	0	0	0	0	0	0	0	0	0	0	0	0	0	1	1
Gm15745	0	1	0	1111	0	0	0	0	0	0	0	0	0	0	0	0	0	0	0	0	1	0	1
Gm15754	0	1	0	18230	0	0	0	0	0	0	0	0	0	0	0	0	0	0	1	0	0	0	1
Gm15849	0	1	0	199	0	0	0	0	0	0	0	0	0	0	0	1	0	0	0	0	0	0	1
Gm15864	0	1	0	424	0	0	0	0	0	0	0	0	0	0	0	0	0	0	0	1	0	0	1
Gm15880	0	2	0	664	0	0	0	0	0	0	0	0	0	0	0	0	0	0	1	1	0	0	1
Gm15969	0	1	0	576	0	0	0	0	0	0	0	0	0	0	0	0	0	0	0	0	0	1	1
Gm16046	0	1	0	19	0	0	0	0	0	0	0	0	0	0	0	0	0	1	0	0	0	0	1
Gm16072	0	2	0	8101	0	0	0	0	0	0	0	0	0	0	0	0	0	0	0	2	0	0	1
Gm16089	0	1	0	175	0	0	0	0	0	0	0	0	0	0	0	0	0	1	0	0	0	0	1
Gm16136	0	1	0	254	0	0	0	0	0	0	0	0	0	0	0	0	0	0	0	0	0	1	1
Gm16137	0	1	0	254	0	0	0	0	0	0	0	0	0	0	0	0	0	0	1	0	0	0	1
Gm16138	0	1	0	254	0	0	0	0	0	0	0	0	0	0	0	0	0	0	0	0	0	1	1
Gm16199	0	1	0	29	0	0	0	0	0	0	0	0	0	0	0	0	0	0	0	0	1	0	1
Gm16202	0	1	0	30	0	0	0	0	0	0	0	0	0	0	0	0	0	0	0	0	0	1	1
Gm16214	0	1	0	58	0	0	0	0	0	0	0	0	0	0	0	0	0	0	1	0	0	0	1
Gm16224	0	1	0	24	0	0	0	0	0	0	0	0	0	0	0	0	0	0	0	0	1	0	1
Gm16225	0	1	0	24	0	0	0	0	0	0	0	0	0	0	0	0	0	0	0	0	1	0	1
Gm16252	0	2	0	1345	0	0	0	0	0	0	0	0	0	0	0	0	0	0	1	1	0	0	1
Gm16262	0	1	0	231	0	0	0	0	0	0	0	0	0	0	0	0	0	0	0	0	0	1	1
Gm1631	0	3	0	2899	0	0	0	0	0	0	0	0	0	0	0	0	0	0	1	2	0	0	1
Gm16477	0	1	0	21	0	0	0	0	0	0	0	0	0	0	0	0	0	0	1	0	0	0	1
Gm16516	0	1	0	134	0	0	0	0	0	0	0	0	0	0	1	0	0	0	0	0	0	0	1
Gm16565	0	1	0	45	0	0	0	0	0	0	0	0	0	0	0	0	0	0	0	0	0	1	1
Gm16581	0	1	0	416	0	0	0	0	0	0	0	0	0	0	0	0	0	0	1	0	0	0	1
Gm16586	0	1	0	525	0	0	0	0	0	0	0	0	0	0	0	0	0	0	1	0	0	0	1
Gm16764	0	1	0	21	0	0	0	0	0	0	0	0	0	0	0	0	0	0	0	0	0	1	1
Gm1679	0	1	0	128	0	0	0	0	0	0	0	0	0	0	0	0	0	0	0	1	0	0	1
Gm16833	0	2	0	55	0	0	0	0	0	0	0	0	0	0	0	0	0	0	0	0	1	1	1
Gm16876	0	2	0	489	0	0	0	0	0	0	0	0	0	0	1	0	0	0	1	0	0	0	1
Gm17034	0	2	0	857	0	0	0	0	0	0	0	0	0	0	0	0	0	0	0	0	2	0	1
Gm17080	0	1	0	390	0	0	0	0	0	0	0	0	0	0	0	0	0	0	0	0	1	0	1
Gm17136	0	2	0	535	0	0	0	0	0	0	0	0	0	0	0	0	0	0	0	0	2	0	1
Gm17137	0	2	0	535	0	0	0	0	0	0	0	0	0	0	0	0	0	0	0	0	2	0	1
Gm17157	0	2	0	358	0	0	0	0	0	0	0	0	0	0	0	0	0	0	0	0	2	0	1
Gm17178	0	1	0	263	0	0	0	0	0	0	0	0	0	0	0	0	0	0	0	0	1	0	1
Gm17190	0	1	0	126	0	0	0	0	0	0	0	0	0	0	0	0	0	0	0	0	0	1	1
Gm17192	0	1	0	460	0	0	0	0	0	0	0	0	0	0	0	0	0	0	0	0	0	1	1
Gm1720	0	1	0	179	0	0	0	0	0	0	0	0	0	0	0	0	0	0	1	0	0	0	1
Gm17257	0	2	0	664	0	0	0	0	0	0	0	0	0	0	0	0	0	0	0	0	1	1	1
Gm17337	0	1	0	1034	0	0	0	0	0	0	0	0	0	0	0	0	0	0	0	0	1	0	1
Gm17387	0	2	0	2559	0	0	0	0	0	0	0	0	0	0	0	0	0	0	0	0	1	1	1
Gm17572	0	1	0	81	0	0	0	0	0	0	0	0	0	0	0	0	0	0	1	0	0	0	1
Gm17581	0	1	0	49	0	0	0	0	0	0	0	0	0	0	0	0	1	0	0	0	0	0	1
Gm17590	0	1	0	8252	0	0	0	0	0	0	0	0	0	0	0	0	0	0	0	1	0	0	1
Gm17669	0	1	0	87	0	0	0	0	0	0	0	0	0	0	0	0	0	0	0	0	0	1	1
Gm17678	0	1	0	87	0	0	0	0	0	0	0	0	0	0	0	0	0	0	0	0	1	0	1
Gm17728	0	1	0	1485	0	0	0	0	0	0	0	0	0	0	0	0	0	0	0	0	0	1	1
Gm20431	0	1	0	3688	0	0	0	0	0	0	0	0	0	0	0	0	0	0	0	0	0	1	1
Gm20517	0	1	0	22	0	0	0	0	0	0	0	0	0	1	0	0	0	0	0	0	0	0	1
Gm20615	0	1	0	370	0	0	0	0	0	0	0	0	0	0	0	0	0	0	0	1	0	0	1
Gm20641	0	1	0	451	0	0	0	0	0	0	0	0	0	0	0	0	0	0	0	1	0	0	1
Gm20642	0	1	0	451	0	0	0	0	0	0	0	0	0	0	0	0	0	0	0	1	0	0	1
Gm20670	0	1	0	2749	0	0	0	0	0	0	0	0	0	0	0	0	0	0	0	1	0	0	1
Gm20688	0	2	0	106	0	0	0	0	0	0	0	0	0	0	0	0	0	0	0	0	1	1	1
Gm20727	0	2	0	26	0	0	0	0	0	0	0	0	0	0	0	0	0	0	0	0	1	1	1
Gm3329	0	1	0	11	0	0	0	0	0	0	0	0	0	0	0	0	0	0	1	0	0	0	1
Gm4204	0	2	0	735	0	0	0	0	0	0	0	0	0	0	0	0	0	0	1	1	0	0	1
Gm4705	0	4	0	967	0	0	0	0	0	0	0	0	0	0	0	0	0	0	3	1	0	0	1
Gm4889	0	1	0	430	0	0	0	0	0	0	0	0	0	0	0	0	0	0	0	0	1	0	1
Gm4914	0	1	0	661	0	0	0	0	0	0	0	0	0	0	0	0	0	0	0	0	1	0	1
Gm498	0	1	0	12	0	0	0	0	0	0	0	0	0	0	0	0	0	0	0	0	0	1	1
Gm5089	0	1	0	13	0	0	0	0	0	0	0	0	0	0	0	0	0	0	0	0	1	0	1
Gm5129	0	1	0	48	0	0	0	0	0	0	0	0	0	0	0	0	0	0	1	0	0	0	1
Gm5138	0	1	0	916	0	0	0	0	0	0	0	0	0	0	0	0	0	0	0	1	0	0	1
Gm5228	0	1	0	636	0	0	0	0	0	0	0	0	0	0	0	0	0	0	0	0	0	1	1
Gm5466	0	2	0	85	0	0	0	0	0	0	0	0	0	0	0	0	0	0	0	0	2	0	1
Gm5535	0	1	0	264	0	0	0	0	0	0	0	0	0	0	0	0	0	0	0	0	0	1	1
Gm5595	0	1	0	153	0	0	0	0	0	0	0	0	0	0	1	0	0	0	0	0	0	0	1
Gm572	0	1	0	11	0	0	0	0	0	0	0	0	0	0	0	0	0	0	0	1	0	0	1
Gm5903	0	1	0	21	0	0	0	0	0	0	0	0	0	0	0	0	0	0	1	0	0	0	1
Gm5941	0	1	0	18	0	0	0	0	0	0	0	0	0	0	0	0	0	0	0	0	0	1	1
Gm6369	0	1	0	477	0	0	0	0	0	0	0	0	0	0	0	0	0	0	1	0	0	0	1
Gm6415	0	1	0	414	0	0	0	0	0	0	0	0	0	0	0	0	0	0	0	1	0	0	1
Gm6484	0	1	0	17	0	0	0	0	0	0	0	0	0	0	0	0	0	0	0	1	0	0	1
Gm6537	0	2	0	52	0	0	0	0	0	0	0	0	0	0	0	0	0	0	0	0	1	1	1
Gm6588	0	1	0	21	0	0	0	0	0	0	0	0	0	0	0	0	0	0	0	0	1	0	1
Gm6673	0	1	0	143	0	0	0	0	0	0	0	0	0	0	0	0	0	0	0	0	1	0	1
Gm6733	0	1	0	579	0	0	0	0	0	0	0	0	0	0	0	0	0	0	0	0	0	1	1
Gm6907	0	1	0	2634	0	0	0	0	0	0	0	0	0	0	0	0	0	0	0	0	0	1	1
Gm6982	0	1	0	18	0	0	0	0	0	0	0	0	0	0	0	0	0	0	0	0	0	1	1
Gm7173	0	1	0	47	0	0	0	0	0	0	0	0	0	0	0	0	0	0	0	1	0	0	1
Gm7180	0	1	0	414	0	0	0	0	0	0	0	0	0	0	0	0	0	0	0	0	0	1	1
Gm7206	0	1	0	232	0	0	0	0	0	0	0	0	0	0	0	0	0	0	0	0	0	1	1
Gm7325	0	1	0	390	0	0	0	0	0	0	0	0	0	0	0	0	0	0	0	1	0	0	1
Gm7429	0	1	0	661	0	0	0	0	0	0	0	0	0	0	0	0	0	0	0	0	0	1	1
Gm7457	0	1	0	44	0	0	0	0	0	0	0	0	0	0	0	0	0	0	0	0	1	0	1
Gm7488	0	2	0	3914	0	0	0	0	0	0	0	0	0	0	0	0	0	0	0	0	1	1	1
Gm7722	0	1	0	48	0	0	0	0	0	0	0	0	0	0	0	0	0	0	0	1	0	0	1
Gm7729	0	1	0	79	0	0	0	0	0	0	0	0	0	0	0	0	0	0	0	1	0	0	1
Gm8036	0	1	0	114	0	0	0	0	0	0	0	0	0	0	0	0	0	0	0	1	0	0	1
Gm8097	0	1	0	32	0	0	0	0	0	0	0	0	0	0	0	0	0	0	0	0	1	0	1
Gm8145	0	1	0	56	0	0	0	0	0	0	0	0	0	0	0	0	0	0	0	1	0	0	1
Gm8250	0	1	0	67	0	0	0	0	0	0	0	0	0	0	0	0	0	0	0	0	1	0	1
Gm8261	0	1	0	22	0	0	0	0	0	0	0	0	0	0	0	0	0	0	1	0	0	0	1
Gm8302	0	1	0	329	0	0	0	0	0	0	0	0	0	0	0	0	0	0	0	0	1	0	1
Gm8317	0	1	0	232	0	0	0	0	0	0	0	0	0	0	0	0	0	0	0	0	1	0	1
Gm8420	0	1	0	5435	0	0	0	0	0	0	0	0	0	0	0	0	0	0	0	0	0	1	1
Gm8545	0	1	0	650	0	0	0	0	0	0	0	0	0	0	0	0	0	0	0	1	0	0	1
Gm8566	0	1	0	103	0	0	0	0	0	0	0	0	0	0	0	0	0	0	0	0	1	0	1
Gm8615	0	2	0	29	0	0	0	0	0	0	0	0	0	0	0	0	0	0	0	0	1	1	1
Gm8991	0	1	0	143	0	0	0	0	0	0	0	0	0	0	0	0	0	0	1	0	0	0	1
Gm9025	0	1	0	91	0	0	0	0	0	0	0	0	0	0	0	0	0	0	0	0	1	0	1
Gm973	0	1	0	40	0	0	0	0	0	0	0	0	0	0	1	0	0	0	0	0	0	0	1
Gm9763	0	1	0	14	0	0	0	0	0	0	0	0	0	0	0	0	0	0	0	1	0	0	1
Gm9823	0	1	0	153	0	0	0	0	0	0	0	0	0	0	0	0	0	0	0	0	0	1	1
Gm9835	0	1	0	2442	0	0	0	0	0	0	0	0	0	0	0	0	0	0	0	0	1	0	1
Gm9846	0	1	0	169	0	0	0	0	0	0	0	0	0	0	0	0	0	0	1	0	0	0	1
Gm9869	0	1	0	19	0	0	0	0	0	0	0	0	0	0	0	0	0	0	0	1	0	0	1
Gm9873	0	1	0	61	0	0	0	0	0	0	0	0	0	0	0	0	0	0	0	1	0	0	1
Gm9888	0	1	0	91	0	0	0	0	0	0	0	0	0	0	0	0	1	0	0	0	0	0	1
Gm9894	0	1	0	70	0	0	0	0	0	0	0	0	0	0	0	1	0	0	0	0	0	0	1
Gm9912	0	1	0	126	0	0	0	0	0	0	0	0	0	0	0	0	0	0	1	0	0	0	1
Gm9929	0	2	0	48	0	0	0	0	0	0	0	0	0	0	0	0	0	0	0	0	2	0	1
Gmeb2	0	4	0	1225	0	0	0	0	0	0	0	0	0	0	0	0	0	0	0	0	0	4	1
Golt1a	0	1	0	633	0	0	0	0	0	0	0	0	0	0	0	0	0	0	0	0	0	1	1
Gpa33	0	1	0	45	0	0	0	0	0	0	0	0	0	0	0	0	0	0	0	1	0	0	1
Gpat2	0	1	0	47	0	0	0	0	0	0	0	0	0	0	0	0	0	0	0	1	0	0	1
Gpatch8	0	1	0	193	0	0	0	0	0	0	0	0	0	0	0	0	1	0	0	0	0	0	1
Gpr114	0	1	0	2227	0	0	0	0	0	0	0	0	0	0	0	0	0	0	1	0	0	0	1
Gpr125	0	1	0	11	0	0	0	0	0	0	0	0	0	0	0	0	0	0	0	1	0	0	1
Gpr133	0	1	0	55	0	0	0	0	0	0	0	0	0	0	0	1	0	0	0	0	0	0	1
Gpr179	0	1	0	28	0	0	0	0	0	0	0	0	0	0	0	0	0	0	1	0	0	0	1
Gpr26	0	1	0	21	0	0	0	0	0	0	0	0	0	0	0	0	0	0	0	0	0	1	1
Gpr3	0	1	0	153	0	0	0	0	0	0	0	0	0	0	0	0	0	1	0	0	0	0	1
Gpr37	0	1	0	92	0	0	0	0	0	0	0	0	0	0	0	0	0	0	0	0	0	1	1
Gpr37l1	0	2	0	735	0	0	0	0	0	0	0	0	0	0	0	0	0	0	1	1	0	0	1
Gpsm3	0	1	0	1068	0	0	0	0	0	0	0	0	0	0	0	0	0	1	0	0	0	0	1
Gpt2	0	1	0	11	0	0	0	0	0	0	0	0	0	0	0	0	0	0	1	0	0	0	1
Gpx5	0	1	0	6251	0	0	0	0	0	0	0	0	0	0	0	0	0	0	0	0	0	1	1
Grap	0	1	0	443	0	0	0	0	0	0	0	0	0	0	0	0	0	0	0	1	0	0	1
Grhl2	0	1	0	254	0	0	0	0	0	0	0	0	0	0	0	0	0	0	1	0	0	0	1
Grid1	0	1	0	5191	0	0	0	0	0	0	0	0	0	0	0	0	0	0	0	0	1	0	1
Grm1	0	1	0	12065	0	0	0	0	0	0	0	0	0	0	1	0	0	0	0	0	0	0	1
Grn	0	1	0	203	0	0	0	0	0	0	0	0	0	0	0	0	0	0	0	1	0	0	1
Grsf1	0	1	0	190	0	0	0	0	0	0	0	0	0	0	0	0	0	0	0	1	0	0	1
Grtp1	0	2	0	2200	0	0	0	0	0	0	0	0	0	0	0	1	0	0	1	0	0	0	1
Gsdmc	0	1	0	14	0	0	0	0	0	0	0	0	0	0	0	0	0	0	0	0	0	1	1
Gsdmd	0	1	0	238	0	0	0	0	0	0	0	0	0	0	0	0	0	0	1	0	0	0	1
Gsk3a	0	1	0	611	0	0	0	0	0	0	0	0	0	0	0	0	0	0	0	0	0	1	1
Gsta2	0	2	0	644	0	0	0	0	0	0	0	0	0	0	0	0	0	0	1	1	0	0	1
Gstcd	0	1	0	4221	0	0	0	0	0	0	0	0	0	0	0	0	0	0	0	0	1	0	1
Gtf2a1	0	2	0	3665	0	0	0	0	0	0	0	0	0	0	0	1	0	0	0	1	0	0	1
Gtf2h1	0	1	0	19	0	0	0	0	0	0	0	0	0	0	1	0	0	0	0	0	0	0	1
Gtf2ird1	0	1	0	90	0	0	0	0	0	0	0	0	0	0	1	0	0	0	0	0	0	0	1
Habp2	0	1	0	3099	0	0	0	0	0	0	0	0	0	1	0	0	0	0	0	0	0	0	1
Hars	0	1	0	525	0	0	0	0	0	0	0	0	0	0	0	1	0	0	0	0	0	0	1
Hars2	0	1	0	525	0	0	0	0	0	0	0	0	0	0	0	0	1	0	0	0	0	0	1
Has3	0	1	0	22	0	0	0	0	0	0	0	0	0	0	1	0	0	0	0	0	0	0	1
Hcfc1	0	1	0	650	0	0	0	0	0	0	0	0	0	0	0	0	0	0	1	0	0	0	1
Hck	0	1	0	194	0	0	0	0	0	0	0	0	0	0	0	0	0	0	0	1	0	0	1
Hdac4	0	1	0	3288	0	0	0	0	0	0	0	0	0	0	0	0	0	0	0	1	0	0	1
Hdac6	0	1	0	82	0	0	0	0	0	0	0	0	0	0	0	0	0	0	0	0	1	0	1
Hepacam	0	2	0	92	0	0	0	0	0	0	0	0	0	0	0	0	0	0	0	0	1	1	1
Hes1	0	1	0	76	0	0	0	0	0	0	0	0	0	0	0	0	0	0	0	0	1	0	1
Hic2	0	1	0	57	0	0	0	0	0	0	0	0	0	0	0	0	0	0	1	0	0	0	1
Hist1h1c	0	1	0	3981	0	0	0	0	0	0	0	0	0	0	0	0	0	0	0	0	0	1	1
Hist1h2al	0	1	0	17	0	0	0	0	0	0	0	0	0	0	0	0	0	0	1	0	0	0	1
Hist1h2ap	0	1	0	2797	0	0	0	0	0	0	0	0	0	0	0	0	0	0	1	0	0	0	1
Hist1h2bb	0	1	0	3981	0	0	0	0	0	0	0	0	0	0	0	0	0	0	0	1	0	0	1
Hist1h2br	0	1	0	2797	0	0	0	0	0	0	0	0	0	0	0	0	0	0	0	0	0	1	1
Hist1h3c	0	1	0	3981	0	0	0	0	0	0	0	0	0	0	0	0	0	0	0	0	1	0	1
Hist1h4n	0	1	0	2797	0	0	0	0	0	0	0	0	0	0	0	0	0	0	1	0	0	0	1
Hk2	0	2	0	857	0	0	0	0	0	0	0	0	0	0	0	0	0	0	0	2	0	0	1
Hlcs	0	1	0	162	0	0	0	0	0	0	0	0	0	0	0	0	1	0	0	0	0	0	1
Hmga2	0	1	0	231	0	0	0	0	0	0	0	0	0	0	0	0	0	0	1	0	0	0	1
Hmgb1	0	2	0	29	0	0	0	0	0	0	0	0	0	0	0	0	0	0	1	1	0	0	1
Hmx2	0	1	0	21	0	0	0	0	0	0	0	0	0	0	0	0	0	0	0	0	0	1	1
Hmx3	0	1	0	21	0	0	0	0	0	0	0	0	0	0	0	0	0	0	0	0	0	1	1
Hnrnpa3	0	1	0	3993	0	0	0	0	0	0	0	0	0	0	0	0	0	0	1	0	0	0	1
Hnrnpl	0	2	0	52	0	0	0	0	0	0	0	0	0	0	0	0	0	0	1	1	0	0	1
Hnrnpu	0	1	0	525	0	0	0	0	0	0	0	0	0	0	0	0	0	0	1	0	0	0	1
Hook3	0	1	0	181	0	0	0	0	0	0	0	0	0	0	0	1	0	0	0	0	0	0	1
Hoxb13	0	1	0	19	0	0	0	0	0	0	0	0	0	0	0	0	0	0	1	0	0	0	1
Hps5	0	1	0	19	0	0	0	0	0	0	0	0	0	0	0	0	1	0	0	0	0	0	1
Hrsp12	0	1	0	3434	0	0	0	0	0	0	0	0	0	0	0	0	0	0	0	1	0	0	1
Hs1bp3	0	1	0	4194	0	0	0	0	0	0	0	0	0	0	0	0	0	0	0	0	0	1	1
Hsd17b3	0	1	0	30	0	0	0	0	0	0	0	0	0	0	0	0	0	0	0	0	0	1	1
Hsf2bp	0	1	0	81	0	0	0	0	0	0	0	0	0	0	0	0	0	0	0	0	0	1	1
Hspa9	0	1	0	149	0	0	0	0	0	0	0	0	0	0	0	0	0	0	0	1	0	0	1
Hspd1	0	1	0	416	0	0	0	0	0	0	0	0	0	0	0	0	0	0	0	1	0	0	1
Hspe1	0	1	0	416	0	0	0	0	0	0	0	0	0	0	0	0	0	0	0	0	1	0	1
Hsph1	0	2	0	47	0	0	0	0	0	0	0	0	0	0	0	0	0	0	0	2	0	0	1
Htra1	0	1	0	21	0	0	0	0	0	0	0	0	0	0	0	0	0	0	0	0	0	1	1
Huwe1	0	1	0	415	0	0	0	0	0	0	0	0	0	0	1	0	0	0	0	0	0	0	1
Hyi	0	1	0	74	0	0	0	0	0	0	0	0	0	0	0	0	0	0	1	0	0	0	1
Ica1l	0	1	0	100	0	0	0	0	0	0	0	0	0	0	0	0	0	0	0	1	0	0	1
Ick	0	1	0	67	0	0	0	0	0	0	0	0	0	1	0	0	0	0	0	0	0	0	1
Id2	0	1	0	1777	0	0	0	0	0	0	0	0	0	0	0	0	0	0	0	1	0	0	1
Idh2	0	1	0	15	0	0	0	0	0	0	0	0	0	0	0	0	0	0	1	0	0	0	1
Ifitm1	0	29	0	17927	0	0	0	0	0	0	0	0	0	0	0	0	0	1	8	18	0	2	1
Ifitm2	0	51	0	29888	0	0	0	0	0	0	0	0	0	0	0	0	22	1	18	8	0	2	1
Ifitm3	0	2	0	48	0	0	0	0	0	0	0	0	0	0	0	0	0	0	0	0	2	0	1
Ifitm5	0	2	0	98	0	0	0	0	0	0	0	0	0	0	0	0	0	0	0	2	0	0	1
Ift81	0	1	0	11	0	0	0	0	0	0	0	0	0	0	0	0	0	0	0	0	0	1	1
Igdcc3	0	1	0	725	0	0	0	0	0	0	0	0	0	0	0	1	0	0	0	0	0	0	1
Ikzf5	0	1	0	21	0	0	0	0	0	0	0	0	0	0	0	0	0	0	1	0	0	0	1
Il17b	0	1	0	203	0	0	0	0	0	0	0	0	0	0	0	0	0	0	1	0	0	0	1
Il1rapl2	0	1	0	114	0	0	0	0	0	0	0	0	0	0	0	0	0	0	1	0	0	0	1
Il6	0	1	0	48	0	0	0	0	0	0	0	0	0	0	0	0	0	0	0	1	0	0	1
Il6st	0	1	0	776	0	0	0	0	0	0	0	0	0	0	0	0	0	0	1	0	0	0	1
Inhbb	0	1	0	291	0	0	0	0	0	0	0	0	0	0	0	0	0	0	0	0	1	0	1
Inpp5d	0	3	0	7782	0	0	0	0	0	0	0	0	0	0	0	3	0	0	0	0	0	0	1
Ints12	0	1	0	4221	0	0	0	0	0	0	0	0	0	0	0	0	0	0	0	1	0	0	1
Ints7	0	1	0	51	0	0	0	0	0	0	0	0	0	0	0	0	0	0	0	1	0	0	1
Ipo5	0	1	0	11	0	0	0	0	0	0	0	0	0	0	0	0	0	0	1	0	0	0	1
Iqcj	0	1	0	12	0	0	0	0	0	0	0	0	0	0	0	0	0	0	0	1	0	0	1
Irak4	0	1	0	1055	0	0	0	0	0	0	0	0	0	0	0	1	0	0	0	0	0	0	1
Irf2bpl	0	1	0	114	0	0	0	0	0	0	0	0	0	0	0	0	0	0	0	0	0	1	1
Irgc1	0	1	0	4445	0	0	0	0	0	0	0	0	0	0	0	0	0	0	0	1	0	0	1
Irgq	0	1	0	71	0	0	0	0	0	0	0	0	0	0	0	0	0	0	1	0	0	0	1
Itgb5	0	1	0	160	0	0	0	0	0	0	0	0	0	0	0	1	0	0	0	0	0	0	1
Itpk1	0	1	0	12	0	0	0	0	0	0	0	0	0	0	1	0	0	0	0	0	0	0	1
Jund	0	1	0	17	0	0	0	0	0	0	0	0	0	0	0	0	0	1	0	0	0	0	1
Kank2	0	2	0	25175	0	0	0	0	0	0	0	0	0	0	0	1	0	0	0	0	1	0	1
Kat5	0	1	0	126	0	0	0	0	0	0	0	0	0	0	0	0	0	0	0	1	0	0	1
Kcnb2	0	2	0	1145	0	0	0	0	0	0	0	0	0	0	1	0	0	0	0	0	0	1	1
Kcnf1	0	1	0	3032	0	0	0	0	0	0	0	0	0	0	0	0	0	0	0	0	0	1	1
Kcng3	0	2	0	798	0	0	0	0	0	0	0	0	0	0	0	0	0	0	1	1	0	0	1
Kcnk16	0	1	0	133	0	0	0	0	0	0	0	0	0	0	0	0	0	0	0	0	0	1	1
Kcnq1	0	1	0	1230	0	0	0	0	0	0	0	0	0	0	1	0	0	0	0	0	0	0	1
Kcnrg	0	1	0	20	0	0	0	0	0	0	0	0	0	0	0	0	0	0	0	0	0	1	1
Kdm2b	0	2	0	2797	0	0	0	0	0	0	0	0	0	0	0	2	0	0	0	0	0	0	1
Kdm3a	0	1	0	66	0	0	0	0	0	0	0	0	0	0	0	0	0	0	1	0	0	0	1
Kiss1	0	1	0	633	0	0	0	0	0	0	0	0	0	0	0	0	0	0	0	0	0	1	1
Kit	0	1	0	438	0	0	0	0	0	0	0	0	0	0	0	0	0	0	0	0	1	0	1
Klf13	0	1	0	24	0	0	0	0	0	0	0	0	0	0	0	0	0	0	1	0	0	0	1
Klf3	0	1	0	1369	0	0	0	0	0	0	0	0	0	0	0	0	0	0	0	1	0	0	1
Klf5	0	5	0	1648	0	0	0	0	0	0	0	0	0	0	0	0	0	0	0	4	1	0	1
Klhdc10	0	1	0	50	0	0	0	0	0	0	0	0	0	0	1	0	0	0	0	0	0	0	1
Klhl25	0	1	0	54	0	0	0	0	0	0	0	0	0	0	0	0	0	0	0	1	0	0	1
Klraq1	0	1	0	27	0	0	0	0	0	0	0	0	0	0	0	0	0	0	1	0	0	0	1
Ktn1	0	2	0	282	0	0	0	0	0	0	0	0	0	0	0	0	0	0	1	1	0	0	1
Lacc1	0	1	0	737	0	0	0	0	0	0	0	0	0	0	0	0	0	0	0	0	0	1	1
Lama2	0	1	0	1670	0	0	0	0	0	0	0	0	0	0	0	0	0	0	0	0	0	1	1
Lama3	0	1	0	5637	0	0	0	0	0	0	0	0	0	0	0	1	0	0	0	0	0	0	1
Larp4	0	2	0	34	0	0	0	0	0	0	0	0	0	0	0	0	0	0	1	0	1	0	1
Lax1	0	2	0	674	0	0	0	0	0	0	0	0	0	0	0	0	0	0	1	0	1	0	1
Ldb3	0	1	0	50	0	0	0	0	0	0	0	0	0	0	0	1	0	0	0	0	0	0	1
Ldoc1l	0	1	0	94	0	0	0	0	0	0	0	0	0	0	0	0	0	0	0	1	0	0	1
Lefty2	0	2	0	3338	0	0	0	0	0	0	0	0	0	0	0	0	0	0	0	1	0	1	1
Lemd1	0	3	0	11893	0	0	0	0	0	0	0	0	0	0	1	0	0	0	2	0	0	0	1
Lgi1	0	1	0	59	0	0	0	0	0	0	0	0	0	0	0	0	0	0	0	0	0	1	1
Lhpp	0	1	0	21	0	0	0	0	0	0	0	0	0	0	0	0	0	0	0	0	0	1	1
Lhx1	0	1	0	347	0	0	0	0	0	0	0	0	0	0	0	0	0	0	0	1	0	0	1
Lims1	0	1	0	871	0	0	0	0	0	0	0	0	0	0	0	0	0	0	0	0	1	0	1
Lmnb1	0	1	0	297	0	0	0	0	0	0	0	0	0	0	0	0	0	0	1	0	0	0	1
Lonrf1	0	1	0	80	0	0	0	0	0	0	0	0	0	0	0	0	0	0	0	0	0	1	1
Loxl1	0	2	0	13366	0	0	0	0	0	0	0	0	0	0	0	0	0	0	0	0	2	0	1
Lrrc33	0	1	0	504	0	0	0	0	0	0	0	0	0	0	0	0	0	0	0	0	1	0	1
Lrrc45	0	1	0	263	0	0	0	0	0	0	0	0	0	0	0	0	0	0	0	1	0	0	1
Lrrc4b	0	1	0	102	0	0	0	0	0	0	0	0	0	0	0	0	0	0	0	1	0	0	1
Lrrtm2	0	1	0	149	0	0	0	0	0	0	0	0	0	0	0	0	0	0	0	0	0	1	1
Lrsam1	0	1	0	11	0	0	0	0	0	0	0	0	0	0	0	0	0	0	0	0	0	1	1
Lsm3	0	2	0	1197	0	0	0	0	0	0	0	0	0	0	0	0	0	0	0	0	1	1	1
Ly6c1	0	3	0	8543	0	0	0	0	0	0	0	0	0	0	0	0	0	0	1	2	0	0	1
Ly6c2	0	3	0	8543	0	0	0	0	0	0	0	0	0	0	0	0	0	0	0	0	1	2	1
Ly6g6e	0	1	0	25368	0	0	0	0	0	0	0	0	0	0	0	0	0	1	0	0	0	0	1
Lyn	0	2	0	2429	0	0	0	0	0	0	0	0	0	0	0	0	0	0	0	0	2	0	1
Mageb16	0	1	0	47	0	0	0	0	0	0	0	0	0	0	0	0	0	0	0	0	0	1	1
Mageb18	0	2	0	136	0	0	0	0	0	0	0	0	0	0	0	1	0	0	1	0	0	0	1
Magi1	0	1	0	38	0	0	0	0	0	0	0	0	0	0	1	0	0	0	0	0	0	0	1
Malat1	0	1	0	4061	0	0	0	0	0	0	0	0	0	0	0	0	0	1	0	0	0	0	1
Manea	0	1	0	11	0	0	0	0	0	0	0	0	0	0	0	0	0	0	0	0	1	0	1
Map2k1	0	1	0	87	0	0	0	0	0	0	0	0	0	0	0	0	0	0	0	1	0	0	1
Mapk15	0	1	0	5472	0	0	0	0	0	0	0	0	0	0	0	0	0	0	0	1	0	0	1
Mapk6	0	1	0	449	0	0	0	0	0	0	0	0	0	0	0	0	0	0	0	0	0	1	1
Marcksl1-ps4	0	1	0	6182	0	0	0	0	0	0	0	0	0	0	0	0	0	0	0	1	0	0	1
Marveld1	0	1	0	220	0	0	0	0	0	0	0	0	0	0	0	0	0	0	0	1	0	0	1
Masp2	0	1	0	11	0	0	0	0	0	0	0	0	0	0	0	0	0	0	0	0	0	1	1
Mb	0	1	0	23	0	0	0	0	0	0	0	0	0	0	1	0	0	0	0	0	0	0	1
Mbd2	0	1	0	293	0	0	0	0	0	0	0	0	0	0	0	0	0	0	0	1	0	0	1
Mbip	0	1	0	400	0	0	0	0	0	0	0	0	0	0	0	0	0	0	0	0	1	0	1
Mbp	0	1	0	27	0	0	0	0	0	0	0	0	0	0	0	1	0	0	0	0	0	0	1
Mcl1	0	1	0	125	0	0	0	0	0	0	0	0	0	0	0	0	0	0	1	0	0	0	1
Mdm1	0	1	0	51	0	0	0	0	0	0	0	0	0	0	0	0	0	0	0	1	0	0	1
Med13l	0	1	0	45	0	0	0	0	0	0	0	0	0	0	0	0	0	0	0	0	1	0	1
Med26	0	1	0	15	0	0	0	0	0	0	0	0	0	0	0	0	0	0	1	0	0	0	1
Med27	0	1	0	153	0	0	0	0	0	0	0	0	0	0	0	0	0	0	0	0	1	0	1
Med8	0	1	0	74	0	0	0	0	0	0	0	0	0	0	0	0	0	0	1	0	0	0	1
Met	0	1	0	689	0	0	0	0	0	0	0	0	0	0	0	0	0	0	0	0	0	1	1
Metazoa_SRP	0	6	0	13657	0	0	0	0	0	0	0	0	0	0	0	0	0	0	0	1	1	4	1
Mettl10	0	1	0	21	0	0	0	0	0	0	0	0	0	0	0	0	0	0	1	0	0	0	1
Mettl25	0	1	0	33	0	0	0	0	0	0	0	0	0	0	0	0	0	0	0	0	0	1	1
Mfsd1	0	1	0	12	0	0	0	0	0	0	0	0	0	0	0	0	0	0	0	0	0	1	1
Mid1	0	1	0	30	0	0	0	0	0	0	0	0	0	0	0	1	0	0	0	0	0	0	1
Mip	0	1	0	27	0	0	0	0	0	0	0	0	0	0	0	0	0	0	0	0	1	0	1
Mir1247	0	4	0	671	0	0	0	0	0	0	0	0	0	0	0	0	0	0	1	2	1	0	1
Mir125b-1	0	1	0	58	0	0	0	0	0	0	0	0	0	0	0	0	0	0	0	0	1	0	1
Mir134	0	1	0	16	0	0	0	0	0	0	0	0	0	0	0	0	0	0	0	0	0	1	1
Mir135b	0	2	0	6022	0	0	0	0	0	0	0	0	0	0	0	0	0	0	2	0	0	0	1
Mir143	0	1	0	203	0	0	0	0	0	0	0	0	0	0	0	0	0	0	0	1	0	0	1
Mir145	0	1	0	203	0	0	0	0	0	0	0	0	0	0	0	0	0	0	0	1	0	0	1
Mir154	0	1	0	16	0	0	0	0	0	0	0	0	0	0	0	0	0	0	0	0	0	1	1
Mir15a	0	1	0	20	0	0	0	0	0	0	0	0	0	0	0	0	0	0	0	0	1	0	1
Mir16-1	0	1	0	20	0	0	0	0	0	0	0	0	0	0	0	0	0	0	0	0	1	0	1
Mir183	0	1	0	12	0	0	0	0	0	0	0	0	0	0	0	0	0	0	0	1	0	0	1
Mir190	0	1	0	714	0	0	0	0	0	0	0	0	0	0	0	0	0	0	0	0	0	1	1
Mir1934	0	1	0	121	0	0	0	0	0	0	0	0	0	0	0	0	1	0	0	0	0	0	1
Mir1957	0	1	0	763	0	0	0	0	0	0	0	0	0	0	0	0	0	0	1	0	0	0	1
Mir1965	0	1	0	15	0	0	0	0	0	0	0	0	0	0	0	0	0	0	0	0	1	0	1
Mir1968	0	1	0	389	0	0	0	0	0	0	0	0	0	0	0	0	0	0	1	0	0	0	1
Mir205	0	1	0	21	0	0	0	0	0	0	0	0	0	0	0	0	0	0	1	0	0	0	1
Mir2136	0	1	0	879	0	0	0	0	0	0	0	0	0	0	0	0	0	0	0	1	0	0	1
Mir290	0	1	0	16	0	0	0	0	0	0	0	0	0	0	0	0	0	0	1	0	0	0	1
Mir291a	0	1	0	16	0	0	0	0	0	0	0	0	0	0	0	0	0	0	1	0	0	0	1
Mir291b	0	1	0	16	0	0	0	0	0	0	0	0	0	0	0	0	0	0	1	0	0	0	1
Mir292	0	1	0	16	0	0	0	0	0	0	0	0	0	0	0	0	0	0	1	0	0	0	1
Mir293	0	1	0	16	0	0	0	0	0	0	0	0	0	0	0	0	0	0	1	0	0	0	1
Mir294	0	1	0	16	0	0	0	0	0	0	0	0	0	0	0	0	0	0	1	0	0	0	1
Mir295	0	1	0	16	0	0	0	0	0	0	0	0	0	0	0	0	0	0	1	0	0	0	1
Mir3067	0	2	0	91	0	0	0	0	0	0	0	0	0	0	0	0	0	0	2	0	0	0	1
Mir3072	0	1	0	16	0	0	0	0	0	0	0	0	0	0	0	0	0	0	0	0	0	1	1
Mir3089	0	1	0	290	0	0	0	0	0	0	0	0	0	0	0	0	0	0	0	0	0	1	1
Mir3105	0	1	0	12	0	0	0	0	0	0	0	0	0	0	0	0	0	0	0	1	0	0	1
Mir346	0	1	0	5191	0	0	0	0	0	0	0	0	0	0	0	0	0	0	0	0	1	0	1
Mir365-2	0	1	0	141	0	0	0	0	0	0	0	0	0	0	0	0	0	0	0	0	0	1	1
Mir369	0	1	0	16	0	0	0	0	0	0	0	0	0	0	0	0	0	0	0	0	0	1	1
Mir377	0	1	0	16	0	0	0	0	0	0	0	0	0	0	0	0	0	0	0	0	0	1	1
Mir382	0	1	0	16	0	0	0	0	0	0	0	0	0	0	0	0	0	0	0	0	0	1	1
Mir410	0	1	0	16	0	0	0	0	0	0	0	0	0	0	0	0	0	0	0	0	0	1	1
Mir412	0	1	0	16	0	0	0	0	0	0	0	0	0	0	0	0	0	0	0	0	0	1	1
Mir453	0	1	0	16	0	0	0	0	0	0	0	0	0	0	0	0	0	0	0	0	0	1	1
Mir485	0	1	0	16	0	0	0	0	0	0	0	0	0	0	0	0	0	0	0	0	0	1	1
Mir496	0	1	0	16	0	0	0	0	0	0	0	0	0	0	0	0	0	0	0	0	0	1	1
Mir5098	0	1	0	210	0	0	0	0	0	0	0	0	0	0	0	0	0	0	1	0	0	0	1
Mir5105	0	1	0	1233	0	0	0	0	0	0	0	0	0	0	0	0	0	0	0	0	0	1	1
Mir5112	0	4	0	887	0	0	0	0	0	0	0	0	0	0	0	0	0	0	0	0	2	2	1
Mir5114	0	1	0	1362	0	0	0	0	0	0	0	0	0	0	0	0	0	0	0	1	0	0	1
Mir541	0	1	0	16	0	0	0	0	0	0	0	0	0	0	0	0	0	0	0	0	0	1	1
Mir706	0	1	0	29	0	0	0	0	0	0	0	0	0	0	0	0	0	0	0	1	0	0	1
Mir761	0	1	0	1782	0	0	0	0	0	0	0	0	0	0	0	0	0	0	0	1	0	0	1
Mir763	0	1	0	231	0	0	0	0	0	0	0	0	0	0	0	0	0	0	1	0	0	0	1
Mir802	0	1	0	210	0	0	0	0	0	0	0	0	0	0	0	0	0	0	0	0	0	1	1
Mir96	0	1	0	12	0	0	0	0	0	0	0	0	0	0	0	0	0	0	0	1	0	0	1
Mkrn1	0	1	0	11432	0	0	0	0	0	0	0	0	0	0	0	0	0	0	1	0	0	0	1
Mkrn2	0	1	0	2804	0	0	0	0	0	0	0	0	0	0	0	0	0	0	0	0	0	1	1
Mlec	0	1	0	220	0	0	0	0	0	0	0	0	0	0	0	0	0	0	0	1	0	0	1
Mme	0	1	0	191	0	0	0	0	0	0	0	0	0	0	0	0	0	0	0	1	0	0	1
Mmp14	0	1	0	24	0	0	0	0	0	0	0	0	0	0	0	0	1	0	0	0	0	0	1
Mmrn2	0	1	0	12	0	0	0	0	0	0	0	0	0	0	0	0	0	0	1	0	0	0	1
mmu-mir-205	0	1	0	21	0	0	0	0	0	0	0	0	0	0	0	0	0	0	1	0	0	0	1
mmu-mir-409	0	1	0	16	0	0	0	0	0	0	0	0	0	0	0	0	0	0	1	0	0	0	1
mmu-mir-410	0	1	0	16	0	0	0	0	0	0	0	0	0	0	0	0	0	0	0	0	0	1	1
mmu-mir-706	0	1	0	29	0	0	0	0	0	0	0	0	0	0	0	0	0	0	0	1	0	0	1
Mob1b	0	1	0	190	0	0	0	0	0	0	0	0	0	0	0	0	0	0	1	0	0	0	1
Mospd4	0	1	0	21	0	0	0	0	0	0	0	0	0	0	0	0	0	0	0	0	1	0	1
Mpdu1	0	1	0	121	0	0	0	0	0	0	0	0	0	0	1	0	0	0	0	0	0	0	1
Mrpl45	0	1	0	309	0	0	0	0	0	0	0	0	0	0	0	0	0	0	1	0	0	0	1
Mrrf	0	1	0	161	0	0	0	0	0	0	0	0	0	0	0	0	1	0	0	0	0	0	1
Mt1	0	1	0	4308	0	0	0	0	0	0	0	0	0	0	0	0	0	0	0	0	1	0	1
Mt2	0	1	0	8763	0	0	0	0	0	0	0	0	0	0	0	0	0	0	0	1	0	0	1
Mt3	0	1	0	8763	0	0	0	0	0	0	0	0	0	0	0	0	0	0	0	0	0	1	1
Mta3	0	2	0	798	0	0	0	0	0	0	0	0	0	0	0	0	0	0	1	1	0	0	1
Mtap7d2	0	1	0	13	0	0	0	0	0	0	0	0	0	0	0	0	0	0	0	0	1	0	1
Mtf1	0	1	0	112	0	0	0	0	0	0	0	0	0	0	0	1	0	0	0	0	0	0	1
Mtf2	0	1	0	212	0	0	0	0	0	0	0	0	0	0	0	0	0	0	1	0	0	0	1
Mtmr9	0	1	0	1589	0	0	0	0	0	0	0	0	0	0	0	0	1	0	0	0	0	0	1
Muc3	0	1	0	51	0	0	0	0	0	0	0	0	0	0	0	0	0	0	0	0	0	1	1
Mudeng	0	1	0	4219	0	0	0	0	0	0	0	0	0	0	0	0	0	0	0	0	0	1	1
Mus81	0	1	0	1488	0	0	0	0	0	0	0	0	0	1	0	0	0	0	0	0	0	0	1
Myadml2	0	1	0	263	0	0	0	0	0	0	0	0	0	0	0	0	0	0	1	0	0	0	1
Mybl2	0	2	0	685	0	0	0	0	0	0	0	0	0	0	0	0	1	0	1	0	0	0	1
Mycl1	0	1	0	17	0	0	0	0	0	0	0	0	0	1	0	0	0	0	0	0	0	0	1
Myo10	0	1	0	11	0	0	0	0	0	0	0	0	0	0	1	0	0	0	0	0	0	0	1
Myo18b	0	1	0	21	0	0	0	0	0	0	0	0	0	0	0	0	0	0	0	0	0	1	1
Myo1b	0	1	0	5435	0	0	0	0	0	0	0	0	0	0	0	0	0	0	0	1	0	0	1
Myoz2	0	1	0	66	0	0	0	0	0	0	0	0	0	0	0	0	0	0	1	0	0	0	1
N4bp1	0	2	0	2027	0	0	0	0	0	0	0	0	0	0	0	0	0	0	0	1	0	1	1
Naa30	0	1	0	4219	0	0	0	0	0	0	0	0	0	0	0	0	0	0	0	1	0	0	1
Nacc2	0	1	0	5158	0	0	0	0	0	0	0	0	0	0	0	0	0	0	0	0	1	0	1
Narfl	0	1	0	28	0	0	0	0	0	0	0	0	0	0	0	0	1	0	0	0	0	0	1
Ncaph	0	1	0	1067	0	0	0	0	0	0	0	0	0	0	0	0	1	0	0	0	0	0	1
Ncoa3	0	1	0	180	0	0	0	0	0	0	0	0	0	0	0	0	0	0	0	1	0	0	1
Ndufa10	0	1	0	3288	0	0	0	0	0	0	0	0	0	0	0	0	0	0	0	0	0	1	1
Ndufaf6	0	2	0	9821	0	0	0	0	0	0	0	0	0	0	0	0	0	0	0	0	2	0	1
Neil3	0	1	0	28	0	0	0	0	0	0	0	0	0	0	0	0	0	0	1	0	0	0	1
Neurl1b	0	1	0	52	0	0	0	0	0	0	0	0	0	0	0	0	0	0	0	0	0	1	1
Nfat5	0	1	0	430	0	0	0	0	0	0	0	0	0	0	0	0	0	0	1	0	0	0	1
Nfatc4	0	1	0	1754	0	0	0	0	0	0	0	0	0	0	0	0	0	0	0	0	0	1	1
Nfil3	0	1	0	2854	0	0	0	0	0	0	0	0	0	0	0	0	0	0	0	1	0	0	1
Nfkbib	0	2	0	52	0	0	0	0	0	0	0	0	0	0	0	0	0	0	1	1	0	0	1
Nfya	0	1	0	13	0	0	0	0	0	0	0	0	0	0	0	0	0	0	0	0	0	1	1
Ngb	0	1	0	1111	0	0	0	0	0	0	0	0	0	0	0	0	0	0	0	0	0	1	1
Ninj2	0	1	0	29	0	0	0	0	0	0	0	0	0	0	0	0	0	0	1	0	0	0	1
Nipal2	0	1	0	3434	0	0	0	0	0	0	0	0	0	0	0	0	0	0	0	0	0	1	1
Nkain1	0	1	0	184	0	0	0	0	0	0	0	0	0	0	0	0	0	0	0	1	0	0	1
Nkx1-1	0	1	0	17	0	0	0	0	0	0	0	0	0	0	0	0	0	0	0	1	0	0	1
Nkx1-2	0	1	0	21	0	0	0	0	0	0	0	0	0	0	0	0	0	0	1	0	0	0	1
Nmrk1	0	1	0	67	0	0	0	0	0	0	0	0	0	0	0	0	0	0	0	0	1	0	1
Nono	0	1	0	153	0	0	0	0	0	0	0	0	0	0	0	0	1	0	0	0	0	0	1
Nop58	0	1	0	64	0	0	0	0	0	0	0	0	0	0	0	0	0	0	0	0	0	1	1
Notch4	0	1	0	1068	0	0	0	0	0	0	0	0	0	1	0	0	0	0	0	0	0	0	1
Notum	0	1	0	263	0	0	0	0	0	0	0	0	0	0	0	0	0	0	1	0	0	0	1
Npepps	0	1	0	309	0	0	0	0	0	0	0	0	0	0	0	0	0	0	0	1	0	0	1
Npnt	0	1	0	4221	0	0	0	0	0	0	0	0	0	0	0	0	0	0	1	0	0	0	1
n-R5s14	0	1	0	12	0	0	0	0	0	0	0	0	0	0	0	0	0	0	1	0	0	0	1
n-R5s159	0	1	0	21	0	0	0	0	0	0	0	0	0	0	0	0	0	0	0	0	0	1	1
n-R5s169	0	1	0	8252	0	0	0	0	0	0	0	0	0	0	0	0	0	0	1	0	0	0	1
n-R5s175	0	1	0	45	0	0	0	0	0	0	0	0	0	0	0	0	0	0	1	0	0	0	1
n-R5s32	0	1	0	76	0	0	0	0	0	0	0	0	0	0	0	0	0	0	0	0	0	1	1
n-R5s51	0	1	0	11	0	0	0	0	0	0	0	0	0	0	0	0	0	0	0	0	1	0	1
n-R5s79	0	1	0	25	0	0	0	0	0	0	0	0	0	0	0	0	0	0	0	0	1	0	1
n-R5s80	0	1	0	33	0	0	0	0	0	0	0	0	0	0	0	0	0	0	0	0	0	1	1
Nr6a1	0	1	0	17	0	0	0	0	0	0	0	0	0	0	0	1	0	0	0	0	0	0	1
Nrd1	0	1	0	1782	0	0	0	0	0	0	0	0	0	0	0	0	0	0	0	1	0	0	1
Nrf1	0	2	0	286	0	0	0	0	0	0	0	0	0	0	0	0	0	0	0	2	0	0	1
Nrg3	0	1	0	451	0	0	0	0	0	0	0	0	0	0	0	0	0	0	0	0	1	0	1
Nrp2	0	1	0	109	0	0	0	0	0	0	0	0	0	0	0	1	0	0	0	0	0	0	1
Nrxn2	0	1	0	31	0	0	0	0	0	0	0	0	0	0	0	1	0	0	0	0	0	0	1
Nsmce4a	0	1	0	21	0	0	0	0	0	0	0	0	0	0	0	0	0	0	1	0	0	0	1
Nt5m	0	1	0	2159	0	0	0	0	0	0	0	0	0	0	1	0	0	0	0	0	0	0	1
Ntm	0	1	0	3484	0	0	0	0	0	0	0	0	0	0	1	0	0	0	0	0	0	0	1
Ntmt1	0	1	0	290	0	0	0	0	0	0	0	0	0	0	0	0	0	0	0	1	0	0	1
Nudt5	0	1	0	806	0	0	0	0	0	0	0	0	0	0	0	0	0	0	0	1	0	0	1
Nup93	0	2	0	4473	0	0	0	0	0	0	0	0	0	0	0	1	0	0	1	0	0	0	1
Nxt1	0	1	0	23	0	0	0	0	0	0	0	0	0	0	0	0	0	1	0	0	0	0	1
Nynrin	0	1	0	1754	0	0	0	0	0	0	0	0	0	0	0	0	0	0	0	1	0	0	1
Oat	0	1	0	21	0	0	0	0	0	0	0	0	0	0	0	0	0	0	1	0	0	0	1
Ociad2	0	1	0	339	0	0	0	0	0	0	0	0	0	0	0	0	0	0	0	1	0	0	1
Ocrl	0	1	0	3719	0	0	0	0	0	0	0	0	0	0	0	1	0	0	0	0	0	0	1
Olfr1127-ps1	0	1	0	18	0	0	0	0	0	0	0	0	0	0	0	0	0	0	0	0	1	0	1
Olfr718-ps1	0	1	0	5534	0	0	0	0	0	0	0	0	0	0	0	0	0	0	0	0	1	0	1
Oraov1	0	1	0	14	0	0	0	0	0	0	0	0	0	0	0	0	0	0	0	0	0	1	1
Osbpl10	0	1	0	169	0	0	0	0	0	0	0	0	0	0	0	0	0	0	0	1	0	0	1
Osbpl9	0	1	0	1782	0	0	0	0	0	0	0	0	0	0	0	0	0	0	0	0	1	0	1
Ost4	0	1	0	368	0	0	0	0	0	0	0	0	0	0	0	0	1	0	0	0	0	0	1
Ostf1	0	1	0	67	0	0	0	0	0	0	0	0	0	0	0	0	0	0	0	1	0	0	1
P2rx2	0	1	0	128	0	0	0	0	0	0	0	0	0	0	0	0	0	0	1	0	0	0	1
Pa2g4	0	1	0	67	0	0	0	0	0	0	0	0	0	0	0	0	0	0	0	1	0	0	1
Pabpc6	0	2	0	1675	0	0	0	0	0	0	0	0	0	0	0	0	0	0	1	0	1	0	1
Pacrg	0	1	0	1395	0	0	0	0	0	0	0	0	0	0	0	1	0	0	0	0	0	0	1
Pacs1	0	1	0	1616	0	0	0	0	0	0	0	0	0	0	0	0	0	0	0	1	0	0	1
Pafah2	0	2	0	97	0	0	0	0	0	0	0	0	0	0	0	0	0	0	0	0	1	1	1
Paics	0	1	0	28	0	0	0	0	0	0	0	0	0	0	0	0	0	0	1	0	0	0	1
Pbx3	0	1	0	518	0	0	0	0	0	0	0	0	0	0	0	0	0	0	0	0	1	0	1
Pcbp1	0	3	0	11892	0	0	0	0	0	0	0	0	0	0	0	0	0	0	0	0	1	2	1
Pced1b	0	2	0	5497	0	0	0	0	0	0	0	0	0	0	0	1	0	0	0	0	1	0	1
Pcolce	0	1	0	175	0	0	0	0	0	0	0	0	0	0	0	0	1	0	0	0	0	0	1
Pcsk1n	0	1	0	82	0	0	0	0	0	0	0	0	0	0	0	0	0	0	0	1	0	0	1
Pdcd10	0	2	0	360	0	0	0	0	0	0	0	0	0	0	0	0	0	0	2	0	0	0	1
Pdcd7	0	1	0	3106	0	0	0	0	0	0	0	0	0	0	0	0	1	0	0	0	0	0	1
Pde3b	0	1	0	28	0	0	0	0	0	0	0	0	0	0	0	0	0	0	0	1	0	0	1
Pde4b	0	1	0	196	0	0	0	0	0	0	0	0	0	0	0	0	0	0	1	0	0	0	1
Pde4d	0	1	0	25	0	0	0	0	0	0	0	0	0	0	1	0	0	0	0	0	0	0	1
Pde8a	0	1	0	414	0	0	0	0	0	0	0	0	0	0	0	0	0	0	1	0	0	0	1
Pdgfc	0	1	0	24	0	0	0	0	0	0	0	0	0	0	1	0	0	0	0	0	0	0	1
Pds5b	0	1	0	64	0	0	0	0	0	0	0	0	0	0	0	0	0	0	0	0	0	1	1
Pecam1	0	1	0	270	0	0	0	0	0	0	0	0	0	0	0	1	0	0	0	0	0	0	1
Pemt	0	1	0	12	0	0	0	0	0	0	0	0	0	0	1	0	0	0	0	0	0	0	1
Pes1	0	1	0	45	0	0	0	0	0	0	0	0	0	0	0	0	0	1	0	0	0	0	1
Pex1	0	1	0	8252	0	0	0	0	0	0	0	0	0	0	0	0	0	0	1	0	0	0	1
Pfdn1	0	1	0	47	0	0	0	0	0	0	0	0	0	0	0	1	0	0	0	0	0	0	1
Pfkfb3	0	1	0	298	0	0	0	0	0	0	0	0	0	0	0	0	0	0	1	0	0	0	1
Pgp	0	1	0	123	0	0	0	0	0	0	0	0	0	0	0	0	0	0	1	0	0	0	1
Pgrmc2	0	2	0	2115	0	0	0	0	0	0	0	0	0	0	0	0	0	0	0	2	0	0	1
Phax	0	1	0	297	0	0	0	0	0	0	0	0	0	0	0	0	0	0	0	0	1	0	1
Phc1	0	1	0	194	0	0	0	0	0	0	0	0	0	0	0	0	0	0	0	1	0	0	1
Phf3	0	2	0	29738	0	0	0	0	0	0	0	0	0	0	0	0	0	0	0	2	0	0	1
Pibf1	0	4	0	1130	0	0	0	0	0	0	0	0	0	0	0	0	0	0	0	0	0	4	1
Pif1	0	1	0	26	0	0	0	0	0	0	0	0	0	0	0	0	0	0	0	0	1	0	1
Pigl	0	1	0	28	0	0	0	0	0	0	0	0	0	0	0	1	0	0	0	0	0	0	1
Pigp	0	1	0	131	0	0	0	0	0	0	0	0	0	0	0	0	0	0	0	1	0	0	1
Pigx	0	1	0	504	0	0	0	0	0	0	0	0	0	0	0	0	0	0	1	0	0	0	1
Pigyl	0	1	0	501	0	0	0	0	0	0	0	0	0	0	0	0	0	0	0	0	0	1	1
Pik3ip1	0	1	0	136	0	0	0	0	0	0	0	0	0	0	1	0	0	0	0	0	0	0	1
Pim1	0	1	0	86	0	0	0	0	0	0	0	0	0	0	0	0	0	0	0	1	0	0	1
Pip5k1b	0	1	0	1375	0	0	0	0	0	0	0	0	0	0	1	0	0	0	0	0	0	0	1
Pipox	0	1	0	14	0	0	0	0	0	0	0	0	0	0	0	0	0	0	0	1	0	0	1
Pitpnc1	0	1	0	72	0	0	0	0	0	0	0	0	0	0	1	0	0	0	0	0	0	0	1
Pitpnm1	0	1	0	646	0	0	0	0	0	0	0	0	0	0	0	0	0	0	1	0	0	0	1
Pknox2	0	1	0	829	0	0	0	0	0	0	0	0	0	0	1	0	0	0	0	0	0	0	1
Pla1a	0	1	0	135	0	0	0	0	0	0	0	0	0	0	1	0	0	0	0	0	0	0	1
Pla2g10	0	1	0	120	0	0	0	0	0	0	0	0	0	0	0	0	0	0	1	0	0	0	1
Plaur	0	1	0	4445	0	0	0	0	0	0	0	0	0	0	0	0	0	0	1	0	0	0	1
Plekha1	0	2	0	1965	0	0	0	0	0	0	0	0	0	0	0	0	0	1	0	0	0	1	1
Plekha5	0	1	0	59	0	0	0	0	0	0	0	0	0	0	0	0	0	0	0	0	1	0	1
Plekha6	0	2	0	145	0	0	0	0	0	0	0	0	0	0	0	0	0	0	1	1	0	0	1
Plekhb1	0	1	0	42	0	0	0	0	0	0	0	0	0	0	0	0	0	0	0	1	0	0	1
Plekhf2	0	2	0	9821	0	0	0	0	0	0	0	0	0	0	0	0	0	0	2	0	0	0	1
Plekhg6	0	1	0	16	0	0	0	0	0	0	0	0	0	0	0	0	0	0	1	0	0	0	1
Pltp	0	1	0	86	0	0	0	0	0	0	0	0	0	0	0	0	1	0	0	0	0	0	1
Plxna2	0	1	0	21	0	0	0	0	0	0	0	0	0	0	0	0	0	0	0	1	0	0	1
Pml	0	2	0	13366	0	0	0	0	0	0	0	0	0	0	0	0	0	0	2	0	0	0	1
Pnkd	0	1	0	19	0	0	0	0	0	0	0	0	0	0	0	1	0	0	0	0	0	0	1
Pnp	0	1	0	24	0	0	0	0	0	0	0	0	0	0	0	0	0	0	0	0	1	0	1
Pnp2	0	1	0	24	0	0	0	0	0	0	0	0	0	0	0	0	0	0	0	0	1	0	1
Poglut1	0	1	0	55	0	0	0	0	0	0	0	0	0	0	0	0	0	1	0	0	0	0	1
Poli	0	1	0	293	0	0	0	0	0	0	0	0	0	0	0	0	0	0	1	0	0	0	1
Polr3a	0	1	0	15	0	0	0	0	0	0	0	0	0	0	0	0	0	0	0	1	0	0	1
Pomt1	0	1	0	51	0	0	0	0	0	0	0	0	0	0	0	0	0	0	1	0	0	0	1
Pop1	0	1	0	3434	0	0	0	0	0	0	0	0	0	0	0	0	0	0	0	0	1	0	1
Pop5	0	1	0	3220	0	0	0	0	0	0	0	0	0	0	0	0	0	0	1	0	0	0	1
Por	0	2	0	2956	0	0	0	0	0	0	0	0	0	0	0	0	0	2	0	0	0	0	1
Porcn	0	1	0	24	0	0	0	0	0	0	0	0	0	0	0	0	0	0	0	1	0	0	1
Pou2f1	0	1	0	45	0	0	0	0	0	0	0	0	0	0	0	0	0	0	1	0	0	0	1
Pou2f2	0	1	0	611	0	0	0	0	0	0	0	0	0	0	0	0	0	0	0	1	0	0	1
Pou5f2	0	1	0	252	0	0	0	0	0	0	0	0	0	0	0	0	0	0	0	1	0	0	1
Ppap2a	0	1	0	53	0	0	0	0	0	0	0	0	0	0	0	0	0	0	0	1	0	0	1
Ppapdc3	0	1	0	51	0	0	0	0	0	0	0	0	0	0	0	0	0	0	0	0	1	0	1
Ppat	0	1	0	28	0	0	0	0	0	0	0	0	0	0	0	0	0	0	0	0	0	1	1
Ppp1cb	0	1	0	212	0	0	0	0	0	0	0	0	0	0	1	0	0	0	0	0	0	0	1
Ppp1r15b	0	2	0	145	0	0	0	0	0	0	0	0	0	0	0	0	0	0	0	0	1	1	1
Ppp2r5a	0	1	0	51	0	0	0	0	0	0	0	0	0	0	0	0	0	0	1	0	0	0	1
Ppp2r5c	0	4	0	1345	0	0	0	0	0	0	0	0	0	0	1	0	0	0	2	1	0	0	1
Ppp3cc	0	1	0	26	0	0	0	0	0	0	0	0	0	0	0	0	0	0	1	0	0	0	1
Ppp6c	0	1	0	57	0	0	0	0	0	0	0	0	0	0	1	0	0	0	0	0	0	0	1
Pqbp1	0	1	0	82	0	0	0	0	0	0	0	0	0	0	0	0	0	0	1	0	0	0	1
Prdm13	0	2	0	14282	0	0	0	0	0	0	0	0	0	0	0	0	0	0	0	2	0	0	1
Prdm14	0	1	0	1366	0	0	0	0	0	0	0	0	0	0	0	0	0	0	0	0	1	0	1
Prex1	0	1	0	14	0	0	0	0	0	0	0	0	0	0	0	0	0	0	1	0	0	0	1
Prkar2a	0	1	0	39	0	0	0	0	0	0	0	0	0	0	0	1	0	0	0	0	0	0	1
Prkcg	0	1	0	476	0	0	0	0	0	0	0	0	0	0	0	0	0	0	0	0	1	0	1
Prkci	0	1	0	58	0	0	0	0	0	0	0	0	0	0	0	0	0	0	0	0	1	0	1
Prkcz	0	1	0	36	0	0	0	0	0	0	0	0	0	0	0	0	0	0	1	0	0	0	1
Prkdc	0	1	0	2413	0	0	0	0	0	0	0	0	0	0	0	1	0	0	0	0	0	0	1
Prkrir	0	1	0	18	0	0	0	0	0	0	0	0	0	0	0	0	1	0	0	0	0	0	1
Prpf4	0	1	0	2892	0	0	0	0	0	0	0	0	0	0	0	0	1	0	0	0	0	0	1
Prpsap2	0	1	0	5495	0	0	0	0	0	0	0	0	0	0	1	0	0	0	0	0	0	0	1
Prr5	0	1	0	94	0	0	0	0	0	0	0	0	0	0	0	0	0	0	1	0	0	0	1
Prrx2	0	1	0	433	0	0	0	0	0	0	0	0	0	0	1	0	0	0	0	0	0	0	1
Psat1	0	1	0	11	0	0	0	0	0	0	0	0	0	0	0	0	0	0	0	0	0	1	1
Psma1	0	1	0	28	0	0	0	0	0	0	0	0	0	0	0	0	0	0	1	0	0	0	1
Psmg2	0	1	0	87	0	0	0	0	0	0	0	0	0	0	0	0	0	0	0	1	0	0	1
Pstk	0	1	0	21	0	0	0	0	0	0	0	0	0	0	0	0	0	0	0	0	0	1	1
Ptma	0	3	0	5719	0	0	0	0	0	0	0	0	0	0	0	0	0	0	0	3	0	0	1
Ptp4a1	0	2	0	29738	0	0	0	0	0	0	0	0	0	0	0	0	0	0	0	0	0	2	1
Ptpn21	0	1	0	142	0	0	0	0	0	0	0	0	0	0	1	0	0	0	0	0	0	0	1
Ptprf	0	1	0	74	0	0	0	0	0	0	0	0	0	0	0	0	0	0	0	1	0	0	1
Pum1	0	2	0	10047	0	0	0	0	0	0	0	0	0	0	0	0	1	0	1	0	0	0	1
Purb	0	1	0	2196	0	0	0	0	0	0	0	0	0	0	0	0	0	0	1	0	0	0	1
Pycr1	0	1	0	263	0	0	0	0	0	0	0	0	0	0	0	0	0	0	1	0	0	0	1
Pycr2	0	1	0	68	0	0	0	0	0	0	0	0	0	0	0	0	0	0	0	1	0	0	1
Qk	0	1	0	190	0	0	0	0	0	0	0	0	0	0	0	0	0	0	0	0	1	0	1
Rab12	0	4	0	967	0	0	0	0	0	0	0	0	0	0	0	0	0	0	0	0	3	1	1
Rab3b	0	1	0	1782	0	0	0	0	0	0	0	0	0	0	0	0	0	0	0	0	0	1	1
Rab6b	0	1	0	359	0	0	0	0	0	0	0	0	0	0	0	0	1	0	0	0	0	0	1
Rabgap1l	0	1	0	1806	0	0	0	0	0	0	0	0	0	0	0	1	0	0	0	0	0	0	1
Rabgef1	0	1	0	38	0	0	0	0	0	0	0	0	0	0	0	0	1	0	0	0	0	0	1
Rac3	0	1	0	263	0	0	0	0	0	0	0	0	0	0	0	0	0	0	0	1	0	0	1
Raf1	0	1	0	2804	0	0	0	0	0	0	0	0	0	0	0	0	0	0	1	0	0	0	1
Ranbp17	0	4	0	22204	0	0	0	0	0	0	0	0	0	0	0	0	0	1	2	1	0	0	1
Ranbp2	0	1	0	871	0	0	0	0	0	0	0	0	0	0	0	0	0	0	1	0	0	0	1
Ranbp3l	0	1	0	152	0	0	0	0	0	0	0	0	0	0	0	0	0	0	0	1	0	0	1
Rap1b	0	1	0	51	0	0	0	0	0	0	0	0	0	0	0	0	0	0	1	0	0	0	1
Rap1gap2	0	1	0	973	0	0	0	0	0	0	0	0	0	0	0	1	0	0	0	0	0	0	1
Rapgef1	0	1	0	153	0	0	0	0	0	0	0	0	0	0	0	0	0	0	1	0	0	0	1
Rassf2	0	1	0	2151	0	0	0	0	0	0	0	0	0	0	0	0	0	0	1	0	0	0	1
Rbbp4	0	2	0	261	0	0	0	0	0	0	0	0	0	0	0	0	0	0	1	1	0	0	1
Rbfa	0	3	0	163	0	0	0	0	0	0	0	0	0	0	0	0	0	0	0	0	0	3	1
Rbfox2	0	3	0	417	0	0	0	0	0	0	0	0	0	0	0	0	0	0	1	1	1	0	1
Rbks	0	1	0	66	0	0	0	0	0	0	0	0	0	0	1	0	0	0	0	0	0	0	1
Rbm17	0	1	0	298	0	0	0	0	0	0	0	0	0	0	0	0	0	0	0	0	1	0	1
Rbm48	0	1	0	8252	0	0	0	0	0	0	0	0	0	0	0	0	0	0	0	0	0	1	1
Rbmxl2	0	1	0	63	0	0	0	0	0	0	0	0	0	0	0	0	0	0	0	0	0	1	1
Rbpj	0	4	0	12407	0	0	0	0	0	0	0	0	0	0	0	0	0	0	1	1	1	1	1
Rbpms2	0	2	0	541	0	0	0	0	0	0	0	0	0	0	0	0	0	1	1	0	0	0	1
Rcan2	0	1	0	408	0	0	0	0	0	0	0	0	0	0	1	0	0	0	0	0	0	0	1
Rcn3	0	1	0	12598	0	0	0	0	0	0	0	0	0	0	0	0	0	1	0	0	0	0	1
Rd3	0	2	0	29	0	0	0	0	0	0	0	0	0	0	0	0	0	0	1	1	0	0	1
Rdh7	0	1	0	25	0	0	0	0	0	0	0	0	0	0	0	0	0	0	0	0	1	0	1
Reep1	0	1	0	66	0	0	0	0	0	0	0	0	0	0	0	0	0	0	0	1	0	0	1
Rela	0	1	0	126	0	0	0	0	0	0	0	0	0	0	0	0	0	0	1	0	0	0	1
Ren1	0	1	0	633	0	0	0	0	0	0	0	0	0	0	0	0	0	0	0	1	0	0	1
Rest	0	2	0	8422	0	0	0	0	0	0	0	0	0	0	0	0	0	1	1	0	0	0	1
Rhob	0	1	0	4194	0	0	0	0	0	0	0	0	0	0	0	0	0	0	0	0	1	0	1
Rilpl1	0	1	0	367	0	0	0	0	0	0	0	0	0	0	0	1	0	0	0	0	0	0	1
Rimbp3	0	1	0	57	0	0	0	0	0	0	0	0	0	0	0	0	0	0	0	0	1	0	1
Rin1	0	1	0	42	0	0	0	0	0	0	0	0	0	0	0	0	0	0	0	0	0	1	1
Rinl	0	2	0	52	0	0	0	0	0	0	0	0	0	0	0	0	0	0	0	0	1	1	1
Ripk4	0	1	0	12	0	0	0	0	0	0	0	0	0	0	0	0	0	0	0	0	1	0	1
Ripply1	0	1	0	13	0	0	0	0	0	0	0	0	0	0	0	0	0	1	0	0	0	0	1
Rmnd5b	0	1	0	49	0	0	0	0	0	0	0	0	0	0	1	0	0	0	0	0	0	0	1
Rnase10	0	1	0	24	0	0	0	0	0	0	0	0	0	0	0	0	0	0	1	0	0	0	1
Rnaseh2c	0	1	0	126	0	0	0	0	0	0	0	0	0	0	0	0	0	0	0	0	1	0	1
RNaseP_nuc	0	2	0	679	0	0	0	0	0	0	0	0	0	0	0	0	0	0	1	0	0	1	1
Rnf10	0	1	0	3220	0	0	0	0	0	0	0	0	0	0	0	0	0	0	0	0	0	1	1
Rnf216	0	1	0	5534	0	0	0	0	0	0	0	0	0	0	0	0	0	0	1	0	0	0	1
Rnft2	0	1	0	15	0	0	0	0	0	0	0	0	0	0	0	0	0	0	1	0	0	0	1
Robo4	0	2	0	92	0	0	0	0	0	0	0	0	0	0	0	0	0	0	1	1	0	0	1
RP23-113F14,4	0	1	0	140	0	0	0	0	0	0	0	0	0	0	0	0	0	0	0	0	1	0	1
RP23-175C13,2	0	1	0	2442	0	0	0	0	0	0	0	0	0	0	0	0	0	0	0	0	0	1	1
RP23-285C18,2	0	1	0	54	0	0	0	0	0	0	0	0	0	0	0	0	0	0	1	0	0	0	1
RP23-285C18,3	0	1	0	54	0	0	0	0	0	0	0	0	0	0	0	0	0	0	0	0	0	1	1
RP23-299M19,1	0	1	0	73	0	0	0	0	0	0	0	0	0	0	0	0	0	0	0	0	0	1	1
RP23-302C16,2	0	1	0	1041	0	0	0	0	0	0	0	0	0	0	0	0	0	0	1	0	0	0	1
RP23-326O5,2	0	1	0	288	0	0	0	0	0	0	0	0	0	0	0	0	0	0	0	1	0	0	1
RP23-32P19,2	0	2	0	34	0	0	0	0	0	0	0	0	0	0	0	0	0	0	1	0	1	0	1
RP23-404J7,3	0	1	0	565	0	0	0	0	0	0	0	0	0	0	0	0	0	0	0	1	0	0	1
RP23-463F7,8	0	1	0	98	0	0	0	0	0	0	0	0	0	0	0	0	0	0	0	0	1	0	1
RP24-117M7,1	0	1	0	291	0	0	0	0	0	0	0	0	0	0	0	0	0	0	0	0	0	1	1
RP24-448C16,1	0	1	0	1369	0	0	0	0	0	0	0	0	0	0	0	0	0	0	1	0	0	0	1
RP24-98O8,1	0	1	0	42	0	0	0	0	0	0	0	0	0	0	0	0	0	0	0	0	0	1	1
Rpap3	0	1	0	62	0	0	0	0	0	0	0	0	0	0	0	0	0	0	0	0	0	1	1
Rpl12	0	1	0	11	0	0	0	0	0	0	0	0	0	0	0	0	0	0	1	0	0	0	1
Rpl12-ps1	0	1	0	185	0	0	0	0	0	0	0	0	0	0	0	0	0	0	0	0	1	0	1
Rpl14	0	1	0	518	0	0	0	0	0	0	0	0	0	0	0	0	0	0	0	0	1	0	1
Rpl15-ps3	0	1	0	501	0	0	0	0	0	0	0	0	0	0	0	0	0	0	0	0	1	0	1
Rpl22l1	0	1	0	1911	0	0	0	0	0	0	0	0	0	0	0	0	0	0	0	0	1	0	1
Rpl37a	0	1	0	311	0	0	0	0	0	0	0	0	0	0	0	0	0	0	0	1	0	0	1
Rpp14	0	1	0	17	0	0	0	0	0	0	0	0	0	0	0	0	0	1	0	0	0	0	1
Rpp25	0	1	0	11	0	0	0	0	0	0	0	0	0	0	0	0	0	1	0	0	0	0	1
Rps19-ps8	0	1	0	212	0	0	0	0	0	0	0	0	0	0	0	0	0	0	0	1	0	0	1
Rps20	0	2	0	2429	0	0	0	0	0	0	0	0	0	0	0	0	0	0	0	0	0	2	1
Rps24	0	1	0	15	0	0	0	0	0	0	0	0	0	0	0	0	0	0	0	0	1	0	1
Rps26	0	1	0	67	0	0	0	0	0	0	0	0	0	0	0	0	0	0	0	0	0	1	1
Rps4x	0	1	0	393	0	0	0	0	0	0	0	0	0	0	0	0	1	0	0	0	0	0	1
Rps6-ps2	0	2	0	15096	0	0	0	0	0	0	0	0	0	0	0	0	0	0	0	0	2	0	1
Rptor	0	1	0	222	0	0	0	0	0	0	0	0	0	0	1	0	0	0	0	0	0	0	1
Rpusd3	0	1	0	23	0	0	0	0	0	0	0	0	0	0	0	0	0	1	0	0	0	0	1
Rrn3	0	1	0	120	0	0	0	0	0	0	0	0	0	0	0	0	0	0	0	1	0	0	1
Rrp1b	0	1	0	81	0	0	0	0	0	0	0	0	0	0	0	0	0	0	1	0	0	0	1
Rtn4	0	1	0	1490	0	0	0	0	0	0	0	0	0	0	0	0	0	0	0	1	0	0	1
Runx3	0	1	0	24	0	0	0	0	0	0	0	0	0	0	0	0	0	0	0	1	0	0	1
Rybp	0	1	0	18	0	0	0	0	0	0	0	0	0	0	0	0	0	0	0	0	1	0	1
S1pr3	0	1	0	17	0	0	0	0	0	0	0	0	0	0	0	0	0	0	0	1	0	0	1
Sall1	0	2	0	15096	0	0	0	0	0	0	0	0	0	0	0	0	0	0	0	0	0	2	1
Sall4	0	2	0	32	0	0	0	0	0	0	0	0	0	0	0	0	0	0	0	2	0	0	1
Samd10	0	1	0	214	0	0	0	0	0	0	0	0	0	0	1	0	0	0	0	0	0	0	1
Sbk1	0	2	0	535	0	0	0	0	0	0	0	0	0	0	0	0	0	0	2	0	0	0	1
SCARNA14	0	2	0	278	0	0	0	0	0	0	0	0	0	0	0	0	0	0	1	0	0	1	1
SCARNA21	0	1	0	1708	0	0	0	0	0	0	0	0	0	0	0	0	0	0	0	1	0	0	1
Scarna3b	0	2	0	26	0	0	0	0	0	0	0	0	0	0	0	0	0	0	0	0	1	1	1
Scd1	0	1	0	285	0	0	0	0	0	0	0	0	0	0	0	0	1	0	0	0	0	0	1
Scd2	0	1	0	1362	0	0	0	0	0	0	0	0	0	0	0	0	0	0	0	1	0	0	1
Scd3	0	2	0	3360	0	0	0	0	0	0	0	0	0	0	0	0	0	0	0	0	2	0	1
Sdc1	0	1	0	303	0	0	0	0	0	0	0	0	0	0	0	0	0	0	0	0	1	0	1
Sde2	0	1	0	3270	0	0	0	0	0	0	0	0	0	0	0	0	0	0	0	0	0	1	1
Sdk1	0	1	0	67	0	0	0	0	0	0	0	0	0	0	1	0	0	0	0	0	0	0	1
Sec23a	0	1	0	92	0	0	0	0	0	0	0	0	0	0	0	0	0	0	0	0	1	0	1
Sec61a2	0	1	0	806	0	0	0	0	0	0	0	0	0	0	0	0	0	0	0	0	1	0	1
Sema4d	0	1	0	22	0	0	0	0	0	0	0	0	0	0	1	0	0	0	0	0	0	0	1
Sema4f	0	2	0	857	0	0	0	0	0	0	0	0	0	0	0	0	0	0	0	0	0	2	1
2001-09-01	0	1	0	6610	0	0	0	0	0	0	0	0	0	0	0	0	0	0	1	0	0	0	1
Serp2	0	2	0	962	0	0	0	0	0	0	0	0	0	0	0	0	0	0	0	1	1	0	1
Serpini1	0	2	0	360	0	0	0	0	0	0	0	0	0	0	0	0	0	0	0	0	0	2	1
Setd4	0	1	0	210	0	0	0	0	0	0	0	0	0	0	0	0	0	0	0	0	1	0	1
Setx	0	1	0	359	0	0	0	0	0	0	0	0	0	0	0	0	0	0	0	1	0	0	1
Sez6	0	1	0	14	0	0	0	0	0	0	0	0	0	0	0	0	0	0	1	0	0	0	1
Sez6l	0	1	0	21	0	0	0	0	0	0	0	0	0	0	0	0	0	0	0	1	0	0	1
Sf3b2	0	1	0	1616	0	0	0	0	0	0	0	0	0	0	0	0	0	0	0	1	0	0	1
Sfrs18	0	1	0	30	0	0	0	0	0	0	0	0	0	1	0	0	0	0	0	0	0	0	1
Sfxn5	0	1	0	504	0	0	0	0	0	0	0	0	0	0	1	0	0	0	0	0	0	0	1
Sgcd	0	1	0	793	0	0	0	0	0	0	0	0	0	0	0	0	0	0	1	0	0	0	1
Sh3bp4	0	1	0	73	0	0	0	0	0	0	0	0	0	0	0	0	0	0	0	1	0	0	1
Sh3pxd2a	0	1	0	3216	0	0	0	0	0	0	0	0	0	0	0	1	0	0	0	0	0	0	1
Shank1	0	1	0	161	0	0	0	0	0	0	0	0	0	0	0	0	0	0	0	1	0	0	1
Shank2	0	1	0	12	0	0	0	0	0	0	0	0	0	0	0	0	0	0	0	1	0	0	1
She	0	1	0	201	0	0	0	0	0	0	0	0	0	0	0	0	0	0	0	1	0	0	1
Shmt1	0	2	0	533	0	0	0	0	0	0	0	0	0	0	0	0	0	0	0	0	1	1	1
Shroom3	0	2	0	182	0	0	0	0	0	0	0	0	0	0	1	1	0	0	0	0	0	0	1
Siah1a	0	1	0	28	0	0	0	0	0	0	0	0	0	0	0	0	0	0	0	1	0	0	1
Siglec5	0	1	0	19	0	0	0	0	0	0	0	0	0	0	0	0	0	0	1	0	0	0	1
Sik1	0	2	0	141	0	0	0	0	0	0	0	0	0	0	0	0	0	0	0	1	1	0	1
Sip1	0	1	0	92	0	0	0	0	0	0	0	0	0	0	0	0	0	0	0	1	0	0	1
Sirt2	0	2	0	52	0	0	0	0	0	0	0	0	0	0	0	0	0	0	0	0	1	1	1
Six1	0	1	0	140	0	0	0	0	0	0	0	0	0	0	0	0	0	0	0	0	0	1	1
Six6	0	1	0	140	0	0	0	0	0	0	0	0	0	0	0	0	0	0	0	0	1	0	1
Skil	0	1	0	58	0	0	0	0	0	0	0	0	0	0	0	0	0	0	1	0	0	0	1
Skiv2l2	0	1	0	53	0	0	0	0	0	0	0	0	0	0	0	0	0	0	0	0	1	0	1
Skor2	0	1	0	288	0	0	0	0	0	0	0	0	0	0	0	0	0	0	0	1	0	0	1
Slc10a1	0	2	0	91	0	0	0	0	0	0	0	0	0	0	0	0	0	0	0	2	0	0	1
Slc1a3	0	1	0	152	0	0	0	0	0	0	0	0	0	0	0	0	0	0	1	0	0	0	1
Slc22a17	0	1	0	320	0	0	0	0	0	0	0	0	0	0	0	0	1	0	0	0	0	0	1
Slc23a2	0	1	0	2151	0	0	0	0	0	0	0	0	0	0	0	0	0	0	0	0	1	0	1
Slc25a39	0	1	0	203	0	0	0	0	0	0	0	0	0	0	0	0	0	0	1	0	0	0	1
Slc28a1	0	1	0	414	0	0	0	0	0	0	0	0	0	0	0	0	0	0	0	0	1	0	1
Slc2a1	0	1	0	763	0	0	0	0	0	0	0	0	0	0	0	0	0	0	1	0	0	0	1
Slc30a1	0	2	0	29	0	0	0	0	0	0	0	0	0	0	0	0	0	0	0	0	1	1	1
Slc35b4	0	1	0	40	0	0	0	0	0	0	0	0	0	0	0	0	0	0	1	0	0	0	1
Slc35e1	0	1	0	15	0	0	0	0	0	0	0	0	0	0	0	0	0	0	1	0	0	0	1
Slc38a10	0	1	0	18	0	0	0	0	0	0	0	0	0	0	0	0	0	0	0	1	0	0	1
Slc38a5	0	1	0	40	0	0	0	0	0	0	0	0	0	0	0	0	0	0	0	0	1	0	1
Slc38a9	0	1	0	53	0	0	0	0	0	0	0	0	0	0	0	0	0	0	0	0	0	1	1
Slc44a1	0	1	0	538	0	0	0	0	0	0	0	0	0	0	0	1	0	0	0	0	0	0	1
Slc4a1	0	1	0	552	0	0	0	0	0	0	0	0	0	0	0	0	0	0	0	0	1	0	1
Slc52a3	0	1	0	32	0	0	0	0	0	0	0	0	0	0	0	0	0	0	0	0	0	1	1
Slc5a10	0	1	0	443	0	0	0	0	0	0	0	0	0	0	0	0	0	0	0	0	1	0	1
Slc6a6	0	2	0	1197	0	0	0	0	0	0	0	0	0	0	0	0	0	0	1	1	0	0	1
Slc9a9	0	1	0	231	0	0	0	0	0	0	0	0	0	0	0	0	0	0	1	0	0	0	1
Smad2	0	1	0	288	0	0	0	0	0	0	0	0	0	0	0	0	0	0	0	0	0	1	1
Smarcad1	0	1	0	191	0	0	0	0	0	0	0	0	0	0	0	0	0	0	0	1	0	0	1
Smcr8	0	2	0	533	0	0	0	0	0	0	0	0	0	0	0	0	0	0	1	1	0	0	1
Smoc1	0	2	0	91	0	0	0	0	0	0	0	0	0	0	0	0	0	0	2	0	0	0	1
Smyd3	0	1	0	763	0	0	0	0	0	0	0	0	0	0	1	0	0	0	0	0	0	0	1
Snai1	0	1	0	3688	0	0	0	0	0	0	0	0	0	0	0	0	0	0	0	0	1	0	1
Sncg	0	1	0	12	0	0	0	0	0	0	0	0	0	0	0	0	0	0	0	0	0	1	1
snoR38	0	3	0	554	0	0	0	0	0	0	0	0	0	0	0	0	0	0	0	0	1	2	1
SNORA13	0	2	0	29	0	0	0	0	0	0	0	0	0	0	0	0	0	0	1	1	0	0	1
SNORA17	0	32	0	22178	0	0	0	0	0	0	0	0	0	0	0	0	0	0	9	10	4	9	1
SNORA25	0	3	0	2203	0	0	0	0	0	0	0	0	0	0	0	0	0	0	2	1	0	0	1
SNORA31	0	1	0	11	0	0	0	0	0	0	0	0	0	0	0	0	0	0	0	0	1	0	1
SNORA40	0	1	0	14	0	0	0	0	0	0	0	0	0	0	0	0	1	0	0	0	0	0	1
SNORA63	0	1	0	1174	0	0	0	0	0	0	0	0	0	0	0	0	0	0	0	1	0	0	1
Snora65	0	1	0	11	0	0	0	0	0	0	0	0	0	0	0	0	0	0	1	0	0	0	1
SNORA70	0	2	0	147	0	0	0	0	0	0	0	0	0	0	0	0	0	0	1	1	0	0	1
SNORA71	0	2	0	11591	0	0	0	0	0	0	0	0	0	0	0	0	0	0	2	0	0	0	1
SNORA79	0	1	0	15	0	0	0	0	0	0	0	0	0	0	0	0	0	0	0	1	0	0	1
SNORA81	0	1	0	1490	0	0	0	0	0	0	0	0	0	0	0	0	0	0	0	1	0	0	1
SNORD103	0	1	0	184	0	0	0	0	0	0	0	0	0	0	0	0	0	0	1	0	0	0	1
Snord11	0	1	0	64	0	0	0	0	0	0	0	0	0	0	0	0	0	0	0	0	0	1	1
SNORD11B	0	1	0	64	0	0	0	0	0	0	0	0	0	0	0	0	0	0	0	0	0	1	1
Snord1a	0	3	0	554	0	0	0	0	0	0	0	0	0	0	0	0	0	0	0	0	1	2	1
Snord1b	0	3	0	554	0	0	0	0	0	0	0	0	0	0	0	0	0	0	0	0	1	2	1
Snord1c	0	3	0	554	0	0	0	0	0	0	0	0	0	0	0	0	0	0	0	0	1	2	1
SNORD22	0	2	0	2115	0	0	0	0	0	0	0	0	0	0	0	0	0	0	0	0	0	2	1
SNORD62	0	1	0	51	0	0	0	0	0	0	0	0	0	0	0	0	0	0	1	0	0	0	1
SNORD63	0	1	0	149	0	0	0	0	0	0	0	0	0	0	0	0	0	0	0	1	0	0	1
Snord70	0	1	0	64	0	0	0	0	0	0	0	0	0	0	0	0	0	0	0	0	0	1	1
SNORD70	0	1	0	64	0	0	0	0	0	0	0	0	0	0	0	0	0	0	0	0	0	1	1
SNORD79	0	1	0	137	0	0	0	0	0	0	0	0	0	0	0	0	0	0	1	0	0	0	1
Snord85	0	1	0	184	0	0	0	0	0	0	0	0	0	0	0	0	0	0	1	0	0	0	1
SNORD88	0	1	0	161	0	0	0	0	0	0	0	0	0	0	0	0	0	0	0	0	0	1	1
snoU54	0	2	0	2429	0	0	0	0	0	0	0	0	0	0	0	0	0	0	0	0	0	2	1
Socs7	0	1	0	28	0	0	0	0	0	0	0	0	0	0	0	0	0	0	0	1	0	0	1
Sod1	0	1	0	261	0	0	0	0	0	0	0	0	0	0	0	0	0	0	1	0	0	0	1
Sorbs2	0	1	0	81	0	0	0	0	0	0	0	0	0	0	1	0	0	0	0	0	0	0	1
Sorl1	0	1	0	58	0	0	0	0	0	0	0	0	0	0	0	0	0	0	0	0	0	1	1
Sox13	0	1	0	51	0	0	0	0	0	0	0	0	0	0	1	0	0	0	0	0	0	0	1
Spag16	0	1	0	13	0	0	0	0	0	0	0	0	0	0	0	1	0	0	0	0	0	0	1
Spats1	0	1	0	170	0	0	0	0	0	0	0	0	0	0	0	1	0	0	0	0	0	0	1
Spc24	0	1	0	17	0	0	0	0	0	0	0	0	0	0	0	0	0	0	1	0	0	0	1
Speg	0	1	0	70	0	0	0	0	0	0	0	0	0	0	0	0	0	0	1	0	0	0	1
Spg20	0	1	0	121	0	0	0	0	0	0	0	0	0	0	0	0	0	0	1	0	0	0	1
Spic	0	1	0	25	0	0	0	0	0	0	0	0	0	0	0	0	0	0	1	0	0	0	1
Spink2	0	1	0	210	0	0	0	0	0	0	0	0	0	0	0	0	0	0	0	1	0	0	1
Spock3	0	1	0	14	0	0	0	0	0	0	0	0	0	0	0	0	0	0	0	0	0	1	1
Sppl2a	0	1	0	4132	0	0	0	0	0	0	0	0	0	0	0	0	0	0	0	1	0	0	1
Spred2	0	2	0	1665	0	0	0	0	0	0	0	0	0	0	1	0	0	0	0	1	0	0	1
Spry4	0	1	0	329	0	0	0	0	0	0	0	0	0	0	0	0	0	0	0	0	1	0	1
Ssbp3	0	3	0	723	0	0	0	0	0	0	0	0	0	0	0	0	0	0	2	1	0	0	1
Ssxb10	0	1	0	40	0	0	0	0	0	0	0	0	0	0	0	0	0	0	1	0	0	0	1
St14	0	2	0	697	0	0	0	0	0	0	0	0	0	0	2	0	0	0	0	0	0	0	1
St3gal3	0	1	0	310	0	0	0	0	0	0	0	0	0	0	0	1	0	0	0	0	0	0	1
St6gal1	0	1	0	135	0	0	0	0	0	0	0	0	0	0	0	1	0	0	0	0	0	0	1
St6galnac2	0	3	0	554	0	0	0	0	0	0	0	0	0	0	0	0	0	0	2	1	0	0	1
St8sia1	0	1	0	44	0	0	0	0	0	0	0	0	0	0	0	0	0	0	0	1	0	0	1
Stat2	0	1	0	27	0	0	0	0	0	0	0	0	0	0	0	0	0	0	1	0	0	0	1
Stat3	0	1	0	63	0	0	0	0	0	0	0	0	0	0	0	1	0	0	0	0	0	0	1
Stk17b	0	1	0	830	0	0	0	0	0	0	0	0	0	0	0	0	1	0	0	0	0	0	1
Stoml1	0	2	0	13366	0	0	0	0	0	0	0	0	0	0	0	0	0	0	0	0	0	2	1
Ston1	0	1	0	297	0	0	0	0	0	0	0	0	0	0	1	0	0	0	0	0	0	0	1
Stra13	0	1	0	263	0	0	0	0	0	0	0	0	0	0	0	0	0	0	0	0	1	0	1
Stra8	0	1	0	501	0	0	0	0	0	0	0	0	0	0	0	0	0	1	0	0	0	0	1
Strap	0	1	0	791	0	0	0	0	0	0	0	0	0	0	0	0	0	0	0	1	0	0	1
Stx16	0	1	0	52	0	0	0	0	0	0	0	0	0	0	0	0	0	0	1	0	0	0	1
Stxbp1	0	1	0	11	0	0	0	0	0	0	0	0	0	0	0	0	0	0	0	1	0	0	1
Sulf2	0	1	0	180	0	0	0	0	0	0	0	0	0	0	0	0	0	0	0	0	1	0	1
Sult1c2	0	1	0	1503	0	0	0	0	0	0	0	0	0	0	0	0	0	0	0	0	1	0	1
Sv2c	0	1	0	126	0	0	0	0	0	0	0	0	0	0	0	0	0	0	1	0	0	0	1
Swsap1	0	1	0	169	0	0	0	0	0	0	0	0	0	0	0	0	0	0	0	1	0	0	1
Syde2	0	1	0	291	0	0	0	0	0	0	0	0	0	0	0	0	0	0	0	0	0	1	1
Syf2	0	1	0	24	0	0	0	0	0	0	0	0	0	0	0	0	0	0	0	0	0	1	1
Sync	0	2	0	261	0	0	0	0	0	0	0	0	0	0	0	0	0	0	0	0	1	1	1
Syngr4	0	1	0	15	0	0	0	0	0	0	0	0	0	0	0	0	0	0	1	0	0	0	1
Synj2	0	1	0	83	0	0	0	0	0	0	0	0	0	0	1	0	0	0	0	0	0	0	1
Synpo2	0	1	0	66	0	0	0	0	0	0	0	0	0	0	0	0	0	0	0	0	1	0	1
Syt1	0	1	0	12716	0	0	0	0	0	0	0	0	0	0	0	0	0	0	0	0	1	0	1
Syt3	0	1	0	102	0	0	0	0	0	0	0	0	0	0	0	0	0	0	0	0	0	1	1
Szt2	0	1	0	74	0	0	0	0	0	0	0	0	0	0	0	0	0	0	0	0	0	1	1
Tacr1	0	1	0	424	0	0	0	0	0	0	0	0	0	0	0	0	0	0	1	0	0	0	1
Tardbp	0	1	0	11	0	0	0	0	0	0	0	0	0	0	0	0	0	0	1	0	0	0	1
Tat	0	1	0	40	0	0	0	0	0	0	0	0	0	0	0	0	0	0	0	0	0	1	1
Tax1bp3	0	2	0	193	0	0	0	0	0	0	0	0	0	0	0	0	2	0	0	0	0	0	1
Tbc1d13	0	1	0	59357	0	0	0	0	0	0	0	0	0	0	0	0	1	0	0	0	0	0	1
Tbl1xr1	0	2	0	3914	0	0	0	0	0	0	0	0	0	0	0	0	0	0	1	1	0	0	1
Tbx20	0	2	0	847	0	0	0	0	0	0	0	0	0	0	0	1	0	0	0	1	0	0	1
Tcea3	0	1	0	80	0	0	0	0	0	0	0	0	0	0	0	0	1	0	0	0	0	0	1
Tceanc	0	1	0	11	0	0	0	0	0	0	0	0	0	0	1	0	0	0	0	0	0	0	1
Tcf7l2	0	1	0	86	0	0	0	0	0	0	0	0	0	0	0	0	0	0	1	0	0	0	1
Tcp11l1	0	1	0	841	0	0	0	0	0	0	0	0	0	0	0	0	1	0	0	0	0	0	1
Tcte2	0	1	0	19	0	0	0	0	0	0	0	0	0	0	1	0	0	0	0	0	0	0	1
Tead1	0	1	0	18	0	0	0	0	0	0	0	0	0	0	0	1	0	0	0	0	0	0	1
Telomerase-vert	0	1	0	565	0	0	0	0	0	0	0	0	0	0	0	0	0	0	0	1	0	0	1
Tenm3	0	1	0	132	0	0	0	0	0	0	0	0	0	0	0	0	0	0	0	0	0	1	1
Tex13a	0	1	0	114	0	0	0	0	0	0	0	0	0	0	0	0	0	0	0	0	0	1	1
Tex36	0	1	0	21	0	0	0	0	0	0	0	0	0	0	0	0	0	0	0	0	1	0	1
Tfap2c	0	1	0	1099	0	0	0	0	0	0	0	0	0	0	0	0	0	0	1	0	0	0	1
Tgfbr3	0	1	0	56	0	0	0	0	0	0	0	0	0	0	0	0	0	0	0	0	1	0	1
Tiam1	0	1	0	261	0	0	0	0	0	0	0	0	0	0	0	0	0	0	0	1	0	0	1
Timeless	0	1	0	27	0	0	0	0	0	0	0	0	0	0	0	0	0	0	0	0	1	0	1
Timm17b	0	1	0	82	0	0	0	0	0	0	0	0	0	0	0	0	0	0	0	0	0	1	1
Tipin	0	1	0	87	0	0	0	0	0	0	0	0	0	0	0	0	0	0	1	0	0	0	1
Tjp2	0	1	0	11	0	0	0	0	0	0	0	0	0	0	1	0	0	0	0	0	0	0	1
Tle3	0	1	0	19	0	0	0	0	0	0	0	0	0	0	0	0	0	0	1	0	0	0	1
Tle4	0	1	0	17	0	0	0	0	0	0	0	0	0	0	0	0	0	0	0	1	0	0	1
Tln2	0	1	0	714	0	0	0	0	0	0	0	0	0	0	0	0	0	0	0	0	0	1	1
Tlx3	0	3	0	21671	0	0	0	0	0	0	0	0	0	0	0	0	0	0	2	1	0	0	1
Tmco3	0	1	0	389	0	0	0	0	0	0	0	0	0	0	0	0	0	0	0	1	0	0	1
Tmed5	0	1	0	212	0	0	0	0	0	0	0	0	0	0	0	0	0	0	0	0	0	1	1
Tmem123	0	1	0	53	0	0	0	0	0	0	0	0	0	0	1	0	0	0	0	0	0	0	1
Tmem131	0	1	0	185	0	0	0	0	0	0	0	0	0	0	0	0	0	0	1	0	0	0	1
Tmem132d	0	1	0	183	0	0	0	0	0	0	0	0	0	0	1	0	0	0	0	0	0	0	1
Tmem143	0	1	0	15	0	0	0	0	0	0	0	0	0	0	0	0	0	0	0	0	0	1	1
Tmem183a	0	1	0	596	0	0	0	0	0	0	0	0	0	0	0	0	0	0	0	1	0	0	1
Tmem189	0	1	0	3688	0	0	0	0	0	0	0	0	0	0	0	0	0	0	0	0	0	1	1
Tmem20	0	1	0	59	0	0	0	0	0	0	0	0	0	0	0	0	0	0	0	1	0	0	1
Tmem205	0	1	0	169	0	0	0	0	0	0	0	0	0	0	0	0	0	0	1	0	0	0	1
Tmem211	0	1	0	1204	0	0	0	0	0	0	0	0	0	0	0	0	0	0	1	0	0	0	1
Tmem220	0	1	0	8052	0	0	0	0	0	0	0	0	0	0	0	0	0	0	1	0	0	0	1
Tmem245	0	1	0	12	0	0	0	0	0	0	0	0	0	0	0	1	0	0	0	0	0	0	1
Tmem38a	0	1	0	15	0	0	0	0	0	0	0	0	0	0	0	0	0	0	0	1	0	0	1
Tmem63c	0	1	0	1111	0	0	0	0	0	0	0	0	0	0	0	0	0	0	0	0	1	0	1
Tmie	0	1	0	121	0	0	0	0	0	0	0	0	0	0	0	0	0	1	0	0	0	0	1
Tmprss2	0	1	0	12	0	0	0	0	0	0	0	0	0	0	0	0	0	0	1	0	0	0	1
Tmprss4	0	1	0	151	0	0	0	0	0	0	0	0	0	0	0	1	0	0	0	0	0	0	1
Tmtc2	0	1	0	33	0	0	0	0	0	0	0	0	0	0	0	0	0	0	0	1	0	0	1
Tmx1	0	1	0	62	0	0	0	0	0	0	0	0	0	0	0	0	0	0	0	0	0	1	1
Tnfrsf10b	0	1	0	297	0	0	0	0	0	0	0	0	0	0	0	0	0	1	0	0	0	0	1
Tns3	0	2	0	299	0	0	0	0	0	0	0	0	0	0	0	0	0	0	1	1	0	0	1
Tob1	0	1	0	48	0	0	0	0	0	0	0	0	0	0	0	0	0	0	1	0	0	0	1
Tomm70a	0	1	0	46	0	0	0	0	0	0	0	0	0	0	1	0	0	0	0	0	0	0	1
Top3a	0	2	0	533	0	0	0	0	0	0	0	0	0	0	0	0	0	0	0	0	1	1	1
Tox3	0	1	0	345	0	0	0	0	0	0	0	0	0	0	0	0	0	0	0	0	0	1	1
Tpbg	0	1	0	30	0	0	0	0	0	0	0	0	0	0	0	0	0	0	0	0	1	0	1
Tpcn2	0	1	0	14	0	0	0	0	0	0	0	0	0	0	0	0	0	0	0	0	1	0	1
Tpd52	0	2	0	220	0	0	0	0	0	0	0	0	0	0	0	0	0	0	0	2	0	0	1
Tpm1	0	1	0	33	0	0	0	0	0	0	0	0	0	0	0	0	0	0	0	0	0	1	1
Tppp3	0	1	0	599	0	0	0	0	0	0	0	0	0	0	0	0	0	1	0	0	0	0	1
Trak1	0	2	0	358	0	0	0	0	0	0	0	0	0	0	0	0	0	0	2	0	0	0	1
Trav8d-2	0	1	0	467	0	0	0	0	0	0	0	0	0	0	0	0	0	0	0	1	0	0	1
Treml1	0	1	0	13	0	0	0	0	0	0	0	0	0	0	0	0	0	0	0	0	1	0	1
Trib1	0	1	0	3242	0	0	0	0	0	0	0	0	0	0	0	0	0	0	0	0	0	1	1
Trim13	0	1	0	20	0	0	0	0	0	0	0	0	0	0	0	0	0	0	0	0	0	1	1
Trim2	0	1	0	11	0	0	0	0	0	0	0	0	0	0	0	0	0	0	1	0	0	0	1
Trim27	0	1	0	6251	0	0	0	0	0	0	0	0	0	0	0	0	0	0	0	0	1	0	1
Trim28	0	7	0	1833	0	0	0	0	0	0	0	0	0	0	0	0	0	0	4	3	0	0	1
Trim33	0	1	0	848	0	0	0	0	0	0	0	0	0	0	0	0	0	0	1	0	0	0	1
Trim56	0	1	0	51	0	0	0	0	0	0	0	0	0	0	0	0	0	0	0	1	0	0	1
Triml2	0	1	0	6815	0	0	0	0	0	0	0	0	0	0	0	0	0	0	0	0	0	1	1
Tsc22d3	0	1	0	1051	0	0	0	0	0	0	0	0	0	0	0	1	0	0	0	0	0	0	1
Tshz1	0	2	0	2388	0	0	0	0	0	0	0	0	0	0	0	0	0	0	0	0	1	1	1
Tsix	0	1	0	142	0	0	0	0	0	0	0	0	0	0	0	0	0	0	1	0	0	0	1
Tsr2	0	1	0	22	0	0	0	0	0	0	0	0	0	0	0	0	0	0	1	0	0	0	1
Ttc25	0	1	0	4149	0	0	0	0	0	0	0	0	0	0	0	1	0	0	0	0	0	0	1
Ttc28	0	1	0	924	0	0	0	0	0	0	0	0	0	0	0	0	0	1	0	0	0	0	1
Ttc29	0	1	0	137	0	0	0	0	0	0	0	0	0	0	0	0	0	0	0	1	0	0	1
Ttc3	0	1	0	131	0	0	0	0	0	0	0	0	0	0	0	0	0	0	0	0	1	0	1
Ttc39c	0	1	0	2084	0	0	0	0	0	0	0	0	0	0	1	0	0	0	0	0	0	0	1
Ttf1	0	1	0	359	0	0	0	0	0	0	0	0	0	0	0	0	0	0	0	0	0	1	1
Tubb2a	0	1	0	16	0	0	0	0	0	0	0	0	0	0	0	0	0	0	0	1	0	0	1
Tubb2b	0	1	0	16	0	0	0	0	0	0	0	0	0	0	0	0	0	0	0	0	0	1	1
Tulp3	0	1	0	1639	0	0	0	0	0	0	0	0	0	0	1	0	0	0	0	0	0	0	1
Txn1	0	1	0	117	0	0	0	0	0	0	0	0	0	0	0	0	0	0	0	0	1	0	1
Tyw5	0	1	0	17	0	0	0	0	0	0	0	0	0	0	0	0	0	0	0	0	1	0	1
U1	0	17	0	9588	0	0	0	0	0	0	0	0	0	0	0	0	0	1	4	6	5	1	1
U12	0	2	0	34	0	0	0	0	0	0	0	0	0	0	0	0	0	0	0	1	0	1	1
U2	0	3	0	1387	0	0	0	0	0	0	0	0	0	0	0	0	0	1	0	0	1	1	1
U3	0	6	0	4675	0	0	0	0	0	0	0	0	0	0	0	0	0	0	1	1	3	1	1
U4	0	4	0	6903	0	0	0	0	0	0	0	0	0	0	0	0	3	0	0	0	0	1	1
U7	0	7	0	6283	0	0	0	0	0	0	0	0	0	0	0	0	0	0	2	3	2	0	1
U8	0	2	0	177	0	0	0	0	0	0	0	0	0	0	0	0	0	0	0	0	2	0	1
Uaca	0	1	0	19	0	0	0	0	0	0	0	0	0	0	0	0	0	0	0	0	1	0	1
Ubac1	0	1	0	5158	0	0	0	0	0	0	0	0	0	0	0	0	0	0	1	0	0	0	1
Ubap2	0	1	0	2124	0	0	0	0	0	0	0	0	0	0	1	0	0	0	0	0	0	0	1
Ube2cbp	0	1	0	30	0	0	0	0	0	0	0	0	0	0	0	0	0	0	0	0	0	1	1
Ube2h	0	1	0	12	0	0	0	0	0	0	0	0	0	0	0	0	0	0	0	0	0	1	1
Ube2q1	0	1	0	201	0	0	0	0	0	0	0	0	0	0	0	0	0	0	0	0	0	1	1
Ube2v1	0	1	0	3688	0	0	0	0	0	0	0	0	0	0	0	0	0	0	0	0	0	1	1
Ubiad1	0	1	0	4831	0	0	0	0	0	0	0	0	0	0	0	0	1	0	0	0	0	0	1
Ubtf	0	1	0	552	0	0	0	0	0	0	0	0	0	0	0	0	0	0	1	0	0	0	1
Ubxn2a	0	1	0	698	0	0	0	0	0	0	0	0	0	0	0	1	0	0	0	0	0	0	1
Uchl4	0	1	0	87	0	0	0	0	0	0	0	0	0	0	0	0	0	0	0	0	1	0	1
Uck1	0	1	0	51	0	0	0	0	0	0	0	0	0	0	0	0	0	0	0	0	0	1	1
Ulk4	0	2	0	358	0	0	0	0	0	0	0	0	0	0	0	0	0	0	0	2	0	0	1
Upf2	0	2	0	615	0	0	0	0	0	0	0	0	0	0	0	0	0	0	0	0	1	1	1
Usp14	0	1	0	2057	0	0	0	0	0	0	0	0	0	0	0	0	1	0	0	0	0	0	1
Usp29	0	1	0	122	0	0	0	0	0	0	0	0	0	0	0	0	0	0	0	0	1	0	1
Usp45	0	2	0	14282	0	0	0	0	0	0	0	0	0	0	0	0	0	0	2	0	0	0	1
Uspl1	0	2	0	29	0	0	0	0	0	0	0	0	0	0	0	0	0	0	1	1	0	0	1
Vamp7-ps	0	1	0	52	0	0	0	0	0	0	0	0	0	0	0	0	0	0	0	1	0	0	1
Vangl1	0	1	0	409	0	0	0	0	0	0	0	0	0	0	0	1	0	0	0	0	0	0	1
Vdac3	0	1	0	4068	0	0	0	0	0	0	0	0	0	0	0	0	0	0	1	0	0	0	1
Vegfa	0	2	0	648	0	0	0	0	0	0	0	0	0	0	0	0	0	0	0	0	0	2	1
Vegfc	0	1	0	28	0	0	0	0	0	0	0	0	0	0	0	0	0	0	0	1	0	0	1
Vkorc1	0	1	0	990	0	0	0	0	0	0	0	0	0	1	0	0	0	0	0	0	0	0	1
Vmn1r1	0	1	0	38	0	0	0	0	0	0	0	0	0	0	0	0	0	0	0	1	0	0	1
Vmn1r-ps151	0	2	0	4377	0	0	0	0	0	0	0	0	0	0	0	0	0	0	0	0	2	0	1
Vti1a	0	1	0	35	0	0	0	0	0	0	0	0	0	0	0	1	0	0	0	0	0	0	1
Wasf2	0	1	0	111	0	0	0	0	0	0	0	0	0	0	0	0	0	0	1	0	0	0	1
Wasf3	0	1	0	1233	0	0	0	0	0	0	0	0	0	0	0	0	0	0	0	1	0	0	1
Wdr12	0	1	0	100	0	0	0	0	0	0	0	0	0	0	0	0	0	0	0	0	0	1	1
Wdr20a	0	1	0	221	0	0	0	0	0	0	0	0	0	0	0	0	0	0	0	1	0	0	1
Wdr63	0	1	0	291	0	0	0	0	0	0	0	0	0	0	0	0	0	0	0	0	1	0	1
Whrn	0	1	0	65	0	0	0	0	0	0	0	0	0	0	0	0	0	0	0	1	0	0	1
WI1-2736D10,2	0	2	0	29	0	0	0	0	0	0	0	0	0	0	0	0	0	0	0	0	1	1	1
Wnk1	0	1	0	29	0	0	0	0	0	0	0	0	0	0	0	0	0	0	0	1	0	0	1
Wnk2	0	1	0	8716	0	0	0	0	0	0	0	0	0	0	0	0	0	0	0	0	1	0	1
Xist	0	1	0	142	0	0	0	0	0	0	0	0	0	0	0	0	0	0	0	0	0	1	1
Xpc	0	2	0	1197	0	0	0	0	0	0	0	0	0	0	0	0	0	0	1	1	0	0	1
Xpnpep1	0	2	0	1813	0	0	0	0	0	0	0	0	0	0	0	0	0	0	1	1	0	0	1
Xpo6	0	2	0	535	0	0	0	0	0	0	0	0	0	0	0	0	0	0	0	2	0	0	1
Xrcc5	0	1	0	63	0	0	0	0	0	0	0	0	0	0	1	0	0	0	0	0	0	0	1
Ybey	0	1	0	21	0	0	0	0	0	0	0	0	1	0	0	0	0	0	0	0	0	0	1
Ybx1	0	1	0	57	0	0	0	0	0	0	0	0	0	0	0	1	0	0	0	0	0	0	1
Ypel2	0	1	0	488	0	0	0	0	0	0	0	0	0	0	0	0	0	0	0	0	1	0	1
Y_RNA	0	2	0	128	0	0	0	0	0	0	0	0	0	0	0	0	1	1	0	0	0	0	1
Ywhae	0	1	0	558	0	0	0	0	0	0	0	0	0	0	1	0	0	0	0	0	0	0	1
Zadh2	0	2	0	2388	0	0	0	0	0	0	0	0	0	0	0	0	0	0	1	1	0	0	1
Zbed6	0	2	0	6491	0	0	0	0	0	0	0	0	0	0	0	0	0	1	1	0	0	0	1
Zbtb10	0	2	0	220	0	0	0	0	0	0	0	0	0	0	0	0	0	0	2	0	0	0	1
Zbtb24	0	1	0	2370	0	0	0	0	0	0	0	0	1	0	0	0	0	0	0	0	0	0	1
Zbtb37	0	1	0	67	0	0	0	0	0	0	0	0	0	0	0	1	0	0	0	0	0	0	1
Zbtb45	0	8	0	2011	0	0	0	0	0	0	0	0	0	0	0	0	0	1	3	4	0	0	1
Zbtb8a	0	3	0	274	0	0	0	0	0	0	0	0	0	0	1	0	0	0	1	1	0	0	1
Zbtb8b	0	2	0	261	0	0	0	0	0	0	0	0	0	0	0	0	0	0	0	0	1	1	1
Zbtb8os	0	2	0	261	0	0	0	0	0	0	0	0	0	0	0	0	0	0	0	0	1	1	1
Zc3h11a	0	2	0	6491	0	0	0	0	0	0	0	0	0	0	0	0	0	1	1	0	0	0	1
Zc3h3	0	1	0	238	0	0	0	0	0	0	0	0	0	0	0	0	0	0	0	1	0	0	1
Zdhhc1	0	1	0	599	0	0	0	0	0	0	0	0	0	0	0	1	0	0	0	0	0	0	1
Zdhhc25	0	1	0	30	0	0	0	0	0	0	0	0	0	0	0	0	0	0	0	1	0	0	1
Zfhx4	0	1	0	286	0	0	0	0	0	0	0	0	0	0	0	0	0	0	0	1	0	0	1
Zfml	0	1	0	916	0	0	0	0	0	0	0	0	0	0	0	0	0	0	1	0	0	0	1
Zfp108	0	1	0	442	0	0	0	0	0	0	0	0	0	0	0	0	0	0	0	0	1	0	1
Zfp273	0	1	0	98	0	0	0	0	0	0	0	0	0	0	0	0	0	0	0	0	1	0	1
Zfp281	0	1	0	1041	0	0	0	0	0	0	0	0	0	0	0	0	0	0	0	0	1	0	1
Zfp341	0	1	0	128	0	0	0	0	0	0	0	0	0	0	0	0	0	1	0	0	0	0	1
Zfp35	0	1	0	69	0	0	0	0	0	0	0	0	0	0	0	0	0	0	0	1	0	0	1
Zfp42	0	1	0	6815	0	0	0	0	0	0	0	0	0	0	0	0	0	0	0	0	1	0	1
Zfp428	0	1	0	71	0	0	0	0	0	0	0	0	0	0	0	0	0	0	0	0	1	0	1
Zfp526	0	1	0	611	0	0	0	0	0	0	0	0	0	0	0	0	0	0	1	0	0	0	1
Zfp532	0	1	0	10944	0	0	0	0	0	0	0	0	0	0	0	0	1	0	0	0	0	0	1
Zfp706	0	1	0	254	0	0	0	0	0	0	0	0	0	0	0	0	0	0	0	1	0	0	1
[truncated: 14 more rows]

## Sheet: Marburg2_MseI insertions
chr18:12211664	Npc1	CDS_S	1	12806
chr5:143998193	Ccz1	CDS_S	1	10058
chr5:144012996	Ccz1	CDS_S	1	5735
chr5:101882931	Wdfy3	CDS_S	1	2576
chr3:95240441	Gm128	CDS_S	1	738
chr18:12191766	Npc1	CDS_S	1	650
chr5:149611657	Wdr95	CDS_S	1	194
chr18:12181590	3110002H16Rik	CDS_S	1	192
chr8:95370223	Mmp15	CDS_S	1	189
chr13:64368147	Ctsl	CDS_S	1	144
chr18:30336130	Pik3c3	CDS_S	1	141
chr18:12188300	3110002H16Rik	CDS_S	1	127
chr9:43265482	D630033O11Rik	CDS_S	1	98
chr6:54944605	Nod1	CDS_S	1	57
chr17:6477017	Tmem181b-ps	CDS_S	1	56
chr3:88583814	Ssr2	CDS_S	1	21
chrX:103424269	Tsx	CDS_S	1	21
chr7:45575496	Bcat2	CDS_S	1	12
chr18:12212229	Npc1	CDS_AS	2	18885
chr4:127214956	Dlgap3	CDS_AS	2	6012
chr13:58313183	Kif27	CDS_AS	2	1035
chr7:127889486	Prss53	CDS_AS	2	990
chr18:20745409	B4galt6	CDS_AS	2	608
chr17:31266378	Rsph1	CDS_AS	2	405
chr19:37920781	Myof	CDS_AS	2	336
chr1:65080423	Crygb	CDS_AS	2	247
chr11:73176556	Emc6	CDS_AS	2	167
chr12:87336143	Sptlc2	CDS_AS	2	159
chr2:112367479	Emc4	CDS_AS	2	105
chr13:55247906	Nsd1	CDS_AS	2	88
chr7:45516573	Tulp2	CDS_AS	2	84
chr18:12183989	3110002H16Rik	CDS_AS	2	69
chr7:80386966	Fes	CDS_AS	2	49
chr11:73176675	Emc6	CDS_AS	2	26
chr17:47672777	Usp49	CDS_AS	2	22
chr14:122913561	A2ld1	5UTR_S	3	2007
chr19:10881987	Tmem109	5UTR_S	3	82
chr4:148151605	Fbxo6	5UTR_AS	4	2810
chr7:96211798	Tenm4	5UTR_AS	4	117
chr17:35076349	Ly6g6d	1Intron_S	5	25368
chr6:146636006	Tm7sf3	1Intron_S	5	22506
chr18:12234093	Npc1	1Intron_S	5	21616
chr18:12231719	Npc1	1Intron_S	5	18746
chr18:12228314	Npc1	1Intron_S	5	13548
chr8:83738483	Cd97	1Intron_S	5	13225
chr18:12225317	Npc1	1Intron_S	5	12574
chr18:12229589	Npc1	1Intron_S	5	12387
chr18:12229462	Npc1	1Intron_S	5	12020
chr18:12235389	Npc1	1Intron_S	5	11959
chr18:12233678	Npc1	1Intron_S	5	11608
chr18:12234409	Npc1	1Intron_S	5	11153
chr18:12235756	Npc1	1Intron_S	5	10451
chr18:12235199	Npc1	1Intron_S	5	10320
chr18:12228043	Npc1	1Intron_S	5	10266
chr18:12234272	Npc1	1Intron_S	5	10067
chr1:189759906	Ptpn14	1Intron_S	5	8635
chr17:48431296	Apobec2	1Intron_S	5	7919
chr18:12234837	Npc1	1Intron_S	5	7480
chr18:12224705	Npc1	1Intron_S	5	7315
chr18:12229678	Npc1	1Intron_S	5	6101
chr5:124444185	Setd8	1Intron_S	5	5846
chr4:123666265	Macf1	1Intron_S	5	5708
chr18:12223626	Npc1	1Intron_S	5	5555
chr18:12223935	Npc1	1Intron_S	5	4820
chr18:12228114	Npc1	1Intron_S	5	4741
chr10:116675223	AC132304.1	1Intron_S	5	4513
chrX:134302318	Tmem35	1Intron_S	5	4409
chr18:12235548	Npc1	1Intron_S	5	4341
chr19:42009993	Ubtd1	1Intron_S	5	4182
chr18:12230325	Npc1	1Intron_S	5	4063
chr18:12224445	Npc1	1Intron_S	5	3915
chr18:12228018	Npc1	1Intron_S	5	3834
chr18:12235370	Npc1	1Intron_S	5	3695
chr18:12235807	Npc1	1Intron_S	5	3584
chr18:12227471	Npc1	1Intron_S	5	3535
chr18:12229352	Npc1	1Intron_S	5	3459
chr4:41137353	Ube2r2	1Intron_S	5	3401
chr1:152993464	Nmnat2	1Intron_S	5	3200
chr18:12224760	Npc1	1Intron_S	5	3131
chr13:43296660	Gfod1	1Intron_S	5	3043
chr11:103359911	Arhgap27	1Intron_S	5	2891
chr18:12223636	Npc1	1Intron_S	5	2651
chr5:122992257	A930024E05Rik	1Intron_S	5	2613
chr18:12234200	Npc1	1Intron_S	5	2415
chr18:12232601	Npc1	1Intron_S	5	2126
chr18:12229540	Npc1	1Intron_S	5	2079
chr18:12224821	Npc1	1Intron_S	5	2069
chr18:12226577	Npc1	1Intron_S	5	2015
chr3:34036271	Fxr1	1Intron_S	5	1973
chr7:130864826	Gm5602	1Intron_S	5	1944
chr1:136957893	Nr5a2	1Intron_S	5	1786
chr18:12226776	Npc1	1Intron_S	5	1777
chr5:144014356	Ccz1	1Intron_S	5	1777
chr11:97438318	Arhgap23	1Intron_S	5	1700
chr12:110701751	Hsp90aa1	1Intron_S	5	1615
chr17:10482061	A230009B12Rik	1Intron_S	5	1395
chr18:12235133	Npc1	1Intron_S	5	1380
chr2:18029590	A930004D18Rik	1Intron_S	5	1303
chr6:29017620	Gm3294	1Intron_S	5	1263
chr5:144014337	Ccz1	1Intron_S	5	1242
chr18:12230148	Npc1	1Intron_S	5	1181
chr6:88026733	Rab7	1Intron_S	5	1146
chr18:12231555	Npc1	1Intron_S	5	1127
chr19:10232252	Gm98	1Intron_S	5	1118
chrX:139571919	Rnf128	1Intron_S	5	1071
chr18:12230570	Npc1	1Intron_S	5	1061
chr18:12232220	Npc1	1Intron_S	5	1058
chr15:81054688	Mkl1	1Intron_S	5	983
chr5:45495123	Lap3	1Intron_S	5	967
chr10:85543519	Btbd11	1Intron_S	5	955
chr18:12235505	Npc1	1Intron_S	5	935
chr11:34331945	Fam196b	1Intron_S	5	928
chr18:12224766	Npc1	1Intron_S	5	907
chr2:115612771	BC052040	1Intron_S	5	890
chr18:12233104	Npc1	1Intron_S	5	848
chr1:74851055	Gm16582	1Intron_S	5	842
chr6:88013857	Rab7	1Intron_S	5	827
chr18:12235151	Npc1	1Intron_S	5	806
chr11:22828630	Gm12057	1Intron_S	5	786
chr3:68535165	Schip1	1Intron_S	5	767
chr18:12233890	Npc1	1Intron_S	5	753
chr4:101584707	Dnajc6	1Intron_S	5	736
chr2:84634726	Ctnnd1	1Intron_S	5	668
chr17:26579919	Ergic1	1Intron_S	5	657
chr4:107332977	Yipf1	1Intron_S	5	623
chr18:12230035	Npc1	1Intron_S	5	621
chr16:35760895	Dirc2	1Intron_S	5	591
chrX:153281932	Klf8	1Intron_S	5	584
chr18:12227476	Npc1	1Intron_S	5	577
chr4:117348947	Rnf220	1Intron_S	5	577
chr17:37021316	Mog	1Intron_S	5	567
chr11:75754993	AL669897.1	1Intron_S	5	558
[truncated: 2,819 more rows]

## Sheet: Marburg2_NlaIII final Eval.
Gene	LOFScore	DI	I	DR	R	CDS_S	CDS_AS	5UTR_S	5UTR_AS	1Intron_S	Intron_S	ncExon_S	ncExon_AS	3UTR_S	3UTR_AS	1Intron_AS	Intron_AS	Upstream_S	Upstream_AS	InterUp_S	InterUp_AS	InterDown_S	InterDown_AS	P(intrD)	DIBG	IBG	TotScreen	TotBG	E(DIvsI)	E(IvsIBG)	E(DIvsDIBG)	P(DIvsI)	Pdepl(DIvsI)	P(IvsIBG)	Pdepl(IvsIBG)	P(DIvsDIBG)	Pdepl(DIvsDIBG)
[truncated: 4,335 more rows]

[truncated: 2 more sheets: Marburg2_NlaIII hits, Marburg2_NlaIII insertions]
